# Supplementary material for: Efficacy and safety of fluconazole prophylaxis in extremely low birth weight infants: multicenter pre-post cohort study
Source: BMC Pediatr. 2016 May 16;16:67. doi: 10.1186/s12887-016-0605-y (PMC4869366; doi:10.1186/s12887-016-0605-y)
Supplement: Additional file 1: — Datasets. Excel data were retrieved from the data repository. (XLS 1976 kb) [file 12887_2016_605_MOESM1_ESM.xls]

## Sheet: AE
Study_No	Subject_No	Visit	Page_ID	Section_ID	Inputseq	Reg Id	Reg Datetime	FV	QT	TC	RA	VM	DH	AST	ALT	DB	CRE	OS	RIC
2012_IIT_0012	SNBPE0004	CRF	AE	AE	1	CHOICW	2013-02-21 19:20:41	2	2	2	2	2	2	1	1	1	2	2	2
2012_IIT_0012	SNBPE0006	CRF	AE	AE	1	CHOICW	2013-03-02 15:15:30	2	2	2	2	2	2	2	2	2	2	2	2
2012_IIT_0012	SNBPE0007	CRF	AE	AE	1	CHOICW	2013-04-01 22:01:23	2	2	2	1	2	2	2	2	2	2	3	3
2012_IIT_0012	SNBPE0008	CRF	AE	AE	1	CHOICW	2013-04-05 13:40:17	2	2	2	2	2	2	2	2	2	2	3	3
2012_IIT_0012	SNBPE0009	CRF	AE	AE	1	CHOICW	2013-04-01 22:44:03	2	2	2	2	2	2	2	2	2	2	3	3
2012_IIT_0012	SNBPE0010	CRF	AE	AE	1	CHOICW	2013-04-05 14:43:50	2	2	2	2	2	2	2	2	1	1	3	3
2012_IIT_0012	SNBPE0012	CRF	AE	AE	1	CHOICW	2013-04-06 14:24:56	2	2	2	2	2	2	2	2	1	1	3	3
2012_IIT_0012	SNBPE0013	CRF	AE	AE	1	CHOICW	2013-04-08 14:24:39	2	2	2	2	2	2	2	2	2	2	3	3
2012_IIT_0012	SNBPE0014	CRF	AE	AE	1	CHOICW	2013-05-27 14:21:17	2	2	2	2	2	2	2	2	2	2	3	3
2012_IIT_0012	SNBPE0015	CRF	AE	AE	1	CHOICW	2013-05-27 20:19:35	2	2	2	2	2	2	2	2	2	2	3	3
2012_IIT_0012	SNBPE0016	CRF	AE	AE	1	CHOICW	2013-05-27 21:25:25	2	2	2	2	2	2	2	2	2	2	3	3
2012_IIT_0012	SNBPE0017	CRF	AE	AE	1	CHOICW	2013-05-28 15:52:31	2	2	2	2	2	2	2	2	2	2	3	3
2012_IIT_0012	SNBPE0018	CRF	AE	AE	1	CHOICW	2013-05-30 15:44:35	2	2	2	2	2	2	2	2	2	2	3	3
2012_IIT_0012	SNBPE0019	CRF	AE	AE	1	CHOICW	2013-06-03 14:37:11	2	2	2	2	2	2	2	2	2	2	3	3
2012_IIT_0012	SNBPE0020	CRF	AE	AE	1	CHOICW	2013-02-23 14:55:37	2	2	2	2	2	2	1	2	3	2	3	3
2012_IIT_0012	SNBPE0021	CRF	AE	AE	1	CHOICW	2013-06-03 15:14:24	2	2	2	2	2	2	2	2	2	2	3	3
2012_IIT_0012	SNBPE0022	CRF	AE	AE	1	CHOICW	2013-06-04 15:01:50	2	2	2	2	2	2	2	1	1	2	3	3
2012_IIT_0012	SNBPE0023	CRF	AE	AE	1	CHOICW	2013-06-07 18:18:09	2	2	2	2	2	2	2	2	2	2	3	3
2012_IIT_0012	SNBPE0024	CRF	AE	AE	1	CHOICW	2013-06-10 15:18:35	2	2	1	2	2	2	2	2	2	1	3	3
2012_IIT_0012	SNBPE0027	CRF	AE	AE	1	CHOICW	2013-04-08 14:40:33	2	2	2	2	2	2	2	2	2	2	3	3
2012_IIT_0012	SNBPE0030	CRF	AE	AE	1	CHOICW	2013-06-10 18:37:56	2	2	2	2	2	2	2	2	2	2	3	3
2012_IIT_0012	SNBPE0031	CRF	AE	AE	1	CHOICW	2013-06-11 19:11:53	2	2	2	2	2	2	2	2	2	1	3	3
2012_IIT_0012	SNBPE0032	CRF	AE	AE	1	CHOICW	2013-06-11 19:30:47	2	2	2	2	2	2	2	2	2	2	3	3
2012_IIT_0012	SNBPE0033	CRF	AE	AE	1	CHOICW	2013-06-11 20:11:52	2	2	2	2	2	2	2	2	2	2	3	3
2012_IIT_0012	SNBPE0034	CRF	AE	AE	1	CHOICW	2013-06-11 20:41:50	2	2	2	2	2	2	2	2	2	2	3	3
2012_IIT_0012	SNBPE0035	CRF	AE	AE	1	CHOICW	2013-02-23 15:48:01	2	2	2	2	2	2	2	2	2	2	3	3
2012_IIT_0012	SNBPE0037	CRF	AE	AE	1	CHOICW	2013-06-11 21:54:01	2	2	2	2	2	2	2	2	2	2	3	3
2012_IIT_0012	SNBPE0038	CRF	AE	AE	1	CHOICW	2013-06-13 11:08:41	3	3	3	3	3	3	3	3	3	3	3	3
2012_IIT_0012	SNBPE0039	CRF	AE	AE	1	CHOICW	2013-07-02 19:12:14	3	3	3	3	3	3	3	3	3	3	3	3
2012_IIT_0012	SNBPE0040	CRF	AE	AE	1	CHOICW	2013-07-04 18:04:20	2	2	2	2	2	2	2	2	2	2	3	3
2012_IIT_0012	SNBPE0041	CRF	AE	AE	1	CHOICW	2013-07-05 14:19:21	2	2	2	2	2	2	2	2	2	2	3	3
2012_IIT_0012	SNBPE0042	CRF	AE	AE	1	CHOICW	2013-07-08 13:55:58	3	3	3	3	3	3	3	3	3	3	3	3
2012_IIT_0012	SNBPE0044	CRF	AE	AE	1	CHOICW	2013-07-08 14:25:52	2	2	2	2	2	2	2	2	2	2	3	3
2012_IIT_0012	SNBPE0045	CRF	AE	AE	1	CHOICW	2013-07-08 14:47:46	3	3	3	3	3	3	3	3	3	3	3	3
2012_IIT_0012	SNBPE0047	CRF	AE	AE	1	CHOICW	2013-06-24 15:40:25	2	2	1	2	2	2	2	2	3	2	3	3
2012_IIT_0012	SNBPE0048	CRF	AE	AE	1	CHOICW	2013-06-24 16:01:40	2	2	1	2	2	2	2	2	2	2	3	3
2012_IIT_0012	SNBPE0049	CRF	AE	AE	1	CHOICW	2013-04-22 15:45:41	2	2	2	2	2	2	2	2	2	2	2	2
2012_IIT_0012	SNBPE0050	CRF	AE	AE	1	CHOICW	2013-04-22 19:08:05	2	2	2	2	2	2	2	2	1	1	2	2
2012_IIT_0012	SNBPE0051	CRF	AE	AE	1	CHOICW	2013-04-22 20:52:32	2	2	2	2	2	2	2	2	2	2	3	3
2012_IIT_0012	SNBPE0052	CRF	AE	AE	1	CHOICW	2013-04-25 18:11:51	2	2	2	2	2	2	2	2	2	2	3	3
2012_IIT_0012	SNBPE0053	CRF	AE	AE	1	CHOICW	2013-04-25 18:57:19	2	2	1	2	2	2	2	2	2	2	3	3
2012_IIT_0012	SNBPE0054	CRF	AE	AE	1	CHOICW	2013-04-25 21:06:14	1	2	1	2	2	2	2	2	2	2	3	3
2012_IIT_0012	SNBPE0055	CRF	AE	AE	1	CHOICW	2013-05-30 20:59:15	2	2	1	2	2	2	2	2	2	2	2	2
2012_IIT_0012	SNBPE0056	CRF	AE	AE	1	CHOICW	2013-06-04 13:33:04	1	2	1	2	2	2	2	2	2	2	3	3
2012_IIT_0012	SNBPE0057	CRF	AE	AE	1	CHOICW	2013-06-04 14:20:48	2	2	1	2	2	2	2	2	2	2	3	1
2012_IIT_0012	SNBPE0058	CRF	AE	AE	1	CHOICW	2013-06-04 14:47:56	2	2	2	2	2	2	2	2	2	2	3	3
2012_IIT_0012	SNBPE0059	CRF	AE	AE	1	CHOICW	2013-06-04 15:25:41	1	2	1	2	2	2	2	2	2	2	2	2
2012_IIT_0012	SNBPE0061	CRF	AE	AE	1	CHOICW	2013-06-04 15:55:29	2	2	1	2	2	2	2	2	1	1	3	3
2012_IIT_0012	SNBPE0062	CRF	AE	AE	1	CHOICW	2013-06-05 15:27:34	2	2	1	2	2	2	2	2	2	2	2	2
2012_IIT_0012	SNBPE0063	CRF	AE	AE	1	CHOICW	2013-06-05 17:05:54	2	2	2	2	2	2	2	2	2	2	3	3
2012_IIT_0012	SNBPE0064	CRF	AE	AE	1	CHOICW	2013-06-05 20:06:22	2	2	1	2	2	2	2	2	2	2	3	3
2012_IIT_0012	SNBPE0065	CRF	AE	AE	1	CHOICW	2013-06-05 20:39:04	1	2	1	2	2	2	2	2	2	2	3	3
2012_IIT_0012	SNBPE0066	CRF	AE	AE	1	CHOICW	2013-06-05 21:16:32	2	2	1	2	2	2	2	2	2	2	3	3
2012_IIT_0012	SNBPE0067	CRF	AE	AE	1	CHOICW	2013-06-05 21:59:41	2	2	1	2	2	2	2	2	3	2	2	2
2012_IIT_0012	SNBPE0068	CRF	AE	AE	1	CHOICW	2013-06-06 13:53:43	2	2	1	2	2	2	2	2	2	2	3	3
2012_IIT_0012	SNBPE0069	CRF	AE	AE	1	CHOICW	2013-06-06 14:25:01	2	2	2	2	2	2	2	2	2	2	3	3
2012_IIT_0012	SNBPE0070	CRF	AE	AE	1	CHOICW	2013-06-06 15:03:52	1	2	1	2	2	2	2	2	2	2	3	3
2012_IIT_0012	SNBPE0071	CRF	AE	AE	1	CHOICW	2013-06-06 15:35:48	1	2	1	2	1	2	2	2	2	2	3	3
2012_IIT_0012	SNBPE0072	CRF	AE	AE	1	CHOICW	2013-06-06 16:07:28	2	2	1	2	2	2	2	2	2	2	3	3
2012_IIT_0012	SNBPE0073	CRF	AE	AE	1	CHOICW	2013-06-07 14:09:23	1	2	1	2	2	2	2	2	2	2	3	3
2012_IIT_0012	SNBPE0074	CRF	AE	AE	1	CHOICW	2013-06-07 14:46:29	2	2	1	2	2	2	2	2	2	2	3	3
2012_IIT_0012	SNBPE0075	CRF	AE	AE	1	CHOICW	2013-06-07 15:15:28	2	2	1	2	2	2	2	2	2	2	3	3
2012_IIT_0012	SNBPE0076	CRF	AE	AE	1	CHOICW	2013-06-10 17:41:58	1	2	1	2	2	1	2	2	2	2	3	3
2012_IIT_0012	SNBPE0078	CRF	AE	AE	1	CHOICW	2013-06-10 20:33:58	2	2	1	2	2	2	2	2	2	2	3	3
2012_IIT_0012	SNBPE0079	CRF	AE	AE	1	CHOICW	2013-06-11 12:54:56	2	2	1	2	2	2	2	2	2	1	3	3
2012_IIT_0012	SNBPE0080	CRF	AE	AE	1	CHOICW	2013-06-17 15:22:32	2	2	1	2	2	2	2	2	2	2	3	3
2012_IIT_0012	SNBPE0084	CRF	AE	AE	1	CHOICW	2013-06-19 13:52:35	2	2	1	2	2	2	2	2	2	2	3	3
2012_IIT_0012	SNBPE0086	CRF	AE	AE	1	CHOICW	2013-06-19 14:22:39	2	2	1	2	2	2	2	2	2	1	3	3
2012_IIT_0012	SNBPE0087	CRF	AE	AE	1	CHOICW	2013-06-19 14:43:47	2	2	1	2	2	2	2	2	2	2	2	2
2012_IIT_0012	SNBPE0089	CRF	AE	AE	1	CHOICW	2013-06-19 15:01:30	2	2	1	2	2	2	2	2	2	1	3	3
2012_IIT_0012	SNBPE0091	CRF	AE	AE	1	CHOICW	2013-07-15 12:36:57	1	2	1	2	2	2	2	2	2	1	2	2
2012_IIT_0012	SNBPE0092	CRF	AE	AE	1	CHOICW	2013-07-15 15:08:26	1	2	1	2	2	2	2	2	2	2	3	3
2012_IIT_0012	SNBPE0093	CRF	AE	AE	1	CHOICW	2013-07-17 15:11:40	2	2	1	2	2	2	2	2	3	1	3	3
2012_IIT_0012	SNBPE0094	CRF	AE	AE	1	CHOICW	2013-08-08 13:44:53	1	2	1	2	2	2	2	2	2	2	3	3
2012_IIT_0012	SNBPE0096	CRF	AE	AE	1	CHOICW	2013-08-27 12:36:27	2	2	1	2	2	2	2	2	2	2	3	3
2012_IIT_0012	SNBPE0097	CRF	AE	AE	1	CHOICW	2013-08-27 12:58:50	2	1	2	2	2	2	2	2	2	1	3	3
2012_IIT_0012	SNBPE0098	CRF	AE	AE	1	CHOICW	2013-09-02 18:21:03	3	3	1	3	3	3	3	3	3	3	3	3
2012_IIT_0012	SNBPE0100	CRF	AE	AE	1	CHOICW	2013-09-02 19:32:08	2	2	1	2	2	2	2	2	2	2	3	3
2012_IIT_0012	SNBPE0101	CRF	AE	AE	1	CHOICW	2013-09-02 20:13:41	2	2	1	2	2	2	2	2	2	2	3	3
2012_IIT_0012	SNBPE0102	CRF	AE	AE	1	CHOICW	2013-09-02 20:34:02	2	2	1	2	2	2	2	2	2	2	3	3
2012_IIT_0012	SNBPE0104	CRF	AE	AE	1	CHOICW	2013-09-04 15:20:57	2	2	2	2	2	2	2	2	2	2	3	3
2012_IIT_0012	SNBPE0105	CRF	AE	AE	1	CHOICW	2013-09-06 15:38:37	1	2	1	2	2	2	2	2	2	2	3	3
2012_IIT_0012	SNBPE0106	CRF	AE	AE	1	CHOICW	2013-09-16 14:17:28	2	2	1	2	2	2	2	2	2	2	3	3
2012_IIT_0012	SNBPE0107	CRF	AE	AE	1	CHOICW	2013-09-16 14:38:13	2	2	1	2	2	2	2	2	2	2	3	3
2012_IIT_0012	SNBPE0108	CRF	AE	AE	1	CHOICW	2013-09-16 15:06:34	1	2	1	2	2	2	2	2	2	2	3	3
2012_IIT_0012	SNBPE0109	CRF	AE	AE	1	CHOICW	2013-09-16 15:19:20	1	2	1	2	2	2	2	2	2	2	3	3
2012_IIT_0012	SNBPE0110	CRF	AE	AE	1	CHOICW	2013-09-16 15:37:40	2	1	1	1	2	2	2	2	2	2	3	3
2012_IIT_0012	SNBPE0111	CRF	AE	AE	1	CHOICW	2013-09-17 22:33:51	1	2	1	2	2	2	2	2	2	2	3	3
2012_IIT_0012	SNBPE0112	CRF	AE	AE	1	CHOICW	2013-09-22 11:35:28	2	2	1	2	2	2	2	2	1	2	3	3
2012_IIT_0012	SNBPE0113	CRF	AE	AE	1	CHOICW	2013-09-22 11:50:18	2	2	1	2	2	2	2	2	2	2	3	3
2012_IIT_0012	SNBPE0114	CRF	AE	AE	1	CHOICW	2013-09-22 12:17:54	2	2	1	2	2	2	2	2	2	2	3	3
2012_IIT_0012	SNBPE0115	CRF	AE	AE	1	CHOICW	2013-09-22 12:49:52	2	2	1	2	2	2	2	2	2	1	3	3
2012_IIT_0012	SNBPE0116	CRF	AE	AE	1	CHOICW	2013-09-22 13:19:22	1	2	1	2	2	2	2	2	2	1	3	3
2012_IIT_0012	SNBPE0117	CRF	AE	AE	1	CHOICW	2013-09-22 13:32:00	2	1	1	2	2	2	2	2	2	2	3	3
2012_IIT_0012	SNBPE0118	CRF	AE	AE	1	CHOICW	2013-09-22 13:44:23	1	2	1	2	2	2	2	2	2	2	3	3
2012_IIT_0012	SNBPE0119	CRF	AE	AE	1	CHOICW	2013-09-22 14:06:32	2	2	1	2	2	2	2	2	2	2	3	3
2012_IIT_0012	SNBPE0120	CRF	AE	AE	1	CHOICW	2013-09-22 14:20:12	2	2	1	2	2	2	2	2	2	2	3	3
2012_IIT_0012	SNBPE0121	CRF	AE	AE	1	CHOICW	2013-09-22 14:31:18	2	2	1	2	2	2	2	2	2	2	3	3
2012_IIT_0012	SNBPE0124	CRF	AE	AE	1	CHOICW	2013-09-23 12:04:06	1	2	1	2	2	2	2	2	2	2	3	3
2012_IIT_0012	SNBPE0125	CRF	AE	AE	1	CHOICW	2013-09-23 12:29:16	2	2	1	2	2	2	2	2	2	2	3	3
2012_IIT_0012	SNBPE0126	CRF	AE	AE	1	CHOICW	2013-09-23 12:47:23	2	2	1	2	2	2	2	2	2	2	3	3
2012_IIT_0012	SNBPE0127	CRF	AE	AE	1	CHOICW	2013-09-23 13:11:04	1	2	1	2	2	2	2	2	1	2	3	3
2012_IIT_0012	SNBPE0128	CRF	AE	AE	1	CHOICW	2013-09-23 13:32:54	2	2	2	2	2	2	2	2	2	2	3	3
2012_IIT_0012	SNBPE0129	CRF	AE	AE	1	CHOICW	2013-09-23 13:53:04	1	2	1	2	2	2	2	2	2	2	3	3
2012_IIT_0012	SNBPE0130	CRF	AE	AE	1	CHOICW	2013-09-23 14:46:23	2	2	1	2	2	2	2	2	2	2	3	3
2012_IIT_0012	SNBPE0131	CRF	AE	AE	1	CHOICW	2013-09-23 14:59:47	2	2	1	1	2	2	2	2	1	2	3	3
2012_IIT_0012	SNBPE0132	CRF	AE	AE	1	CHOICW	2013-09-23 15:20:21	1	2	1	2	2	2	2	2	2	2	3	3
2012_IIT_0012	SNBPE0133	CRF	AE	AE	1	CHOICW	2013-09-23 15:34:36	2	1	1	2	2	2	2	2	2	2	3	3
2012_IIT_0012	SNBPE0134	CRF	AE	AE	1	CHOICW	2013-09-23 15:58:32	1	2	1	2	2	2	2	2	2	1	3	3
2012_IIT_0012	SNBPE0135	CRF	AE	AE	1	CHOICW	2013-09-23 17:33:05	2	2	1	2	2	2	2	2	2	1	3	3
2012_IIT_0012	SNUPE0001	CRF	AE	AE	1	LEEJUYOUNG	2013-02-05 15:35:41	2	2	2	2	2	2	2	2	2	2	2	2
2012_IIT_0012	SNUPE0002	CRF	AE	AE	1	LEEJUYOUNG	2013-02-05 17:33:41	2	2	2	2	2	2	2	2	2	2	3	3
2012_IIT_0012	SNUPE0003	CRF	AE	AE	1	LEEJUYOUNG	2013-02-07 21:25:34	2	2	1	2	2	2	2	2	2	2	2	2
2012_IIT_0012	SNUPE0004	CRF	AE	AE	1	LEEJUYOUNG	2013-02-12 01:50:17	2	2	2	2	1	2	2	2	2	2	2	2
2012_IIT_0012	SNUPE0005	CRF	AE	AE	1	LEEJUYOUNG	2013-02-14 20:30:05	2	2	1	2	1	2	2	2	2	2	1	2
2012_IIT_0012	SNUPE0007	CRF	AE	AE	1	LEEJUYOUNG	2013-02-14 20:49:55	2	2	2	2	2	2	2	2	2	2	3	3
2012_IIT_0012	SNUPE0009	CRF	AE	AE	1	LEEJUYOUNG	2013-02-21 18:06:32	1	2	1	2	1	2	2	2	2	2	2	2
2012_IIT_0012	SNUPE0012	CRF	AE	AE	1	LEEJUYOUNG	2013-02-22 14:57:17	2	2	1	2	1	2	2	2	2	2	3	3
2012_IIT_0012	SNUPE0013	CRF	AE	AE	1	LEEJUYOUNG	2013-02-25 12:44:52	1	2	1	2	1	2	2	2	3	2	3	3
2012_IIT_0012	SNUPE0014	CRF	AE	AE	1	LEEJUYOUNG	2013-02-25 13:41:18	2	2	1	2	1	2	2	3	2	2	3	3
2012_IIT_0012	SNUPE0015	CRF	AE	AE	1	KIMHANS	2013-02-25 16:01:14	2	2	1	2	2	2	2	2	3	2	3	3
2012_IIT_0012	SNUPE0016	CRF	AE	AE	1	LEEJUYOUNG	2013-10-28 13:06:38	2	2	1	2	1	1	2	2	2	2	2	1
2012_IIT_0012	SNUPE0017	CRF	AE	AE	1	LEEJUYOUNG	2013-02-25 16:58:53	2	2	1	2	1	1	2	2	2	2	2	2
2012_IIT_0012	SNUPE0018	CRF	AE	AE	1	KIMHANS	2013-02-25 18:09:21	2	2	1	2	2	2	2	2	3	2	3	3
2012_IIT_0012	SNUPE0020	CRF	AE	AE	1	KIMHANS	2013-02-25 18:32:04	2	2	1	2	2	2	2	2	3	2	3	3
2012_IIT_0012	SNUPE0021	CRF	AE	AE	1	LEEJUYOUNG	2013-02-26 15:41:09	2	2	2	2	2	2	2	2	3	2	3	3
2012_IIT_0012	SNUPE0022	CRF	AE	AE	1	LEEJUYOUNG	2013-02-26 16:50:07	2	2	2	2	2	2	2	2	3	2	3	3
2012_IIT_0012	SNUPE0023	CRF	AE	AE	1	LEEJUYOUNG	2013-03-06 22:12:37	1	2	1	2	2	2	2	2	3	2	3	3
2012_IIT_0012	SNUPE0024	CRF	AE	AE	1	LEEJUYOUNG	2013-10-28 13:05:38	2	2	1	2	1	1	2	2	2	2	2	2
2012_IIT_0012	SNUPE0025	CRF	AE	AE	1	LEEJUYOUNG	2013-03-09 22:19:14	2	2	1	1	1	1	2	2	2	2	2	2
2012_IIT_0012	SNUPE0026	CRF	AE	AE	1	LEEJUYOUNG	2013-03-10 18:57:02	2	2	1	1	2	2	2	2	3	2	2	1
2012_IIT_0012	SNUPE0027	CRF	AE	AE	1	LEEJUYOUNG	2013-03-29 16:16:01	1	2	1	2	1	2	2	2	3	2	3	3
2012_IIT_0012	SNUPE0028	CRF	AE	AE	1	LEEJUYOUNG	2013-03-28 17:31:39	1	2	1	1	2	2	2	2	2	2	2	2
2012_IIT_0012	SNUPE0029	CRF	AE	AE	1	LEEJUYOUNG	2013-03-19 19:58:13	1	2	1	2	2	2	2	2	3	2	2	2
2012_IIT_0012	SNUPE0030	CRF	AE	AE	1	LEEJUYOUNG	2013-03-19 21:03:18	1	2	1	2	2	2	2	1	3	2	2	2
2012_IIT_0012	SNUPE0031	CRF	AE	AE	1	LEEJUYOUNG	2013-03-28 18:50:29	1	2	1	2	2	2	2	2	2	2	1	1
2012_IIT_0012	SNUPE0032	CRF	AE	AE	1	LEEJUYOUNG	2013-04-25 14:24:54	2	2	1	2	1	2	2	2	3	2	3	3
2012_IIT_0012	SNUPE0033	CRF	AE	AE	1	LEEJUYOUNG	2013-03-29 22:06:22	2	2	1	2	1	2	2	2	2	2	1	1
2012_IIT_0012	SNUPE0034	CRF	AE	AE	1	LEEJUYOUNG	2013-05-06 19:11:37	1	2	1	1	1	2	2	2	1	2	2	1
2012_IIT_0012	SNUPE0035	CRF	AE	AE	1	LEEJUYOUNG	2013-04-16 21:55:15	1	2	2	2	2	2	2	2	3	2	2	2
2012_IIT_0012	SNUPE0037	CRF	AE	AE	1	LEEJUYOUNG	2013-05-07 15:54:30	2	2	1	2	2	2	2	2	3	2	3	3
2012_IIT_0012	SNUPE0038	CRF	AE	AE	1	LEEJUYOUNG	2013-04-29 22:35:26	1	1	1	2	1	1	2	2	2	2	2	2
2012_IIT_0012	SNUPE0043	CRF	AE	AE	1	LEEJUYOUNG	2013-05-02 20:37:30	1	2	1	2	2	2	2	2	3	2	2	2
2012_IIT_0012	SNUPE0044	CRF	AE	AE	1	LEEJUYOUNG	2013-05-03 22:43:47	2	2	2	2	2	2	2	2	2	2	2	2
2012_IIT_0012	SNUPE0045	CRF	AE	AE	1	LEEJUYOUNG	2013-05-04 16:41:13	2	2	1	2	2	2	2	2	2	2	2	2
2012_IIT_0012	SNUPE0046	CRF	AE	AE	1	LEEJUYOUNG	2013-05-04 17:32:37	1	2	1	2	2	2	2	2	2	1	3	3
2012_IIT_0012	SNUPE0047	CRF	AE	AE	1	LEEJUYOUNG	2013-05-04 20:05:21	1	2	1	2	2	2	2	2	3	2	2	1
2012_IIT_0012	SNUPE0048	CRF	AE	AE	1	LEEJUYOUNG	2013-05-06 20:53:00	2	2	1	2	2	2	2	2	3	2	2	1
2012_IIT_0012	SNUPE0049	CRF	AE	AE	1	KIMHANS	2013-10-28 13:44:47	1	2	1	2	1	1	1	2	2	2	2	2
2012_IIT_0012	SNUPE0050	CRF	AE	AE	1	KIMHANS	2013-10-28 14:00:17	1	2	1	2	1	1	2	2	3	2	1	2
2012_IIT_0012	SNUPE0051	CRF	AE	AE	1	KIMHANS	2013-10-28 14:27:55	1	2	1	2	1	1	2	2	2	2	2	1
2012_IIT_0012	SNUPE0052	CRF	AE	AE	1	KIMHANS	2013-10-28 14:43:49	1	2	1	2	1	1	2	2	2	2	2	2
2012_IIT_0012	SNUPE0056	CRF	AE	AE	1	LEEJUYOUNG	2013-05-06 22:16:59	1	2	1	2	2	2	1	1	3	2	2	2
2012_IIT_0012	SNUPE0057	CRF	AE	AE	1	LEEJUYOUNG	2013-05-06 22:43:59	2	2	1	2	2	2	2	2	3	2	2	1
2012_IIT_0012	SNUPE0058	CRF	AE	AE	1	LEEJUYOUNG	2013-10-20 13:10:35	1	2	1	2	2	2	2	2	2	2	3	3
2012_IIT_0012	SNUPE0059	CRF	AE	AE	1	LEEJUYOUNG	2013-05-08 14:22:59	2	2	1	2	2	2	2	2	3	2	3	3
2012_IIT_0012	SNUPE0060	CRF	AE	AE	1	LEEJUYOUNG	2013-05-08 14:59:13	1	2	2	2	2	2	2	2	3	2	3	3
2012_IIT_0012	SNUPE0062	CRF	AE	AE	1	LEEJUYOUNG	2013-05-09 14:00:17	2	2	1	2	2	2	2	2	3	2	3	3
2012_IIT_0012	SNUPE0063	CRF	AE	AE	1	LEEJUYOUNG	2013-05-11 15:45:20	1	2	2	2	2	2	2	2	3	2	3	3
2012_IIT_0012	SNUPE0064	CRF	AE	AE	1	LEEJUYOUNG	2013-05-27 21:59:13	2	2	2	2	2	2	2	2	2	2	3	3
2012_IIT_0012	SNUPE0065	CRF	AE	AE	1	LEEJUYOUNG	2013-05-11 16:12:54	2	2	1	2	2	2	2	2	2	2	3	3
2012_IIT_0012	SNUPE0066	CRF	AE	AE	1	LEEJUYOUNG	2013-05-11 21:14:47	2	2	1	2	2	2	2	2	3	2	2	2
2012_IIT_0012	SNUPE0067	CRF	AE	AE	1	LEEJUYOUNG	2013-05-11 22:16:45	2	2	1	2	1	2	2	2	3	2	2	2
2012_IIT_0012	SNUPE0068	CRF	AE	AE	1	LEEJUYOUNG	2013-05-18 21:11:18	2	2	2	2	2	2	2	2	2	1	2	2
2012_IIT_0012	SNUPE0069	CRF	AE	AE	1	LEEJUYOUNG	2013-05-13 12:36:28	1	2	1	2	2	2	2	2	3	1	3	3
2012_IIT_0012	SNUPE0070	CRF	AE	AE	1	LEEJUYOUNG	2013-05-13 13:12:37	2	2	1	2	2	2	2	2	3	2	3	3
2012_IIT_0012	SNUPE0071	CRF	AE	AE	1	LEEJUYOUNG	2013-05-13 18:05:19	1	2	2	2	2	2	2	2	3	2	3	3
2012_IIT_0012	SNUPE0072	CRF	AE	AE	1	LEEJUYOUNG	2013-08-12 13:00:33	1	2	1	2	2	2	1	1	2	2	1	2
2012_IIT_0012	SNUPE0073	CRF	AE	AE	1	LEEJUYOUNG	2013-09-03 17:50:49	2	2	1	2	2	2	2	2	2	2	3	3
2012_IIT_0012	SNUPE0075	CRF	AE	AE	1	LEEJUYOUNG	2013-05-26 20:26:00	1	2	1	2	2	2	2	2	2	2	3	3
2012_IIT_0012	SNUPE0076	CRF	AE	AE	1	LEEJUYOUNG	2013-05-20 10:55:42	2	2	1	2	1	2	2	2	2	2	2	2
2012_IIT_0012	SNUPE0077	CRF	AE	AE	1	LEEJUYOUNG	2013-05-25 12:53:00	1	2	1	2	2	2	2	2	3	2	3	3
2012_IIT_0012	SNUPE0078	CRF	AE	AE	1	LEEJUYOUNG	2013-05-25 13:24:16	2	2	1	2	2	2	2	2	3	2	3	3
2012_IIT_0012	SNUPE0080	CRF	AE	AE	1	LEEJUYOUNG	2013-05-26 13:53:20	2	2	1	2	2	2	2	2	3	2	3	3
2012_IIT_0012	SNUPE0081	CRF	AE	AE	1	LEEJUYOUNG	2013-05-26 14:16:39	1	2	1	2	1	2	2	2	2	2	3	3
2012_IIT_0012	SNUPE0082	CRF	AE	AE	1	LEEJUYOUNG	2013-05-26 14:37:23	1	2	1	2	2	2	2	2	3	2	3	3
2012_IIT_0012	SNUPE0083	CRF	AE	AE	1	LEEJUYOUNG	2013-05-26 16:10:13	2	2	1	2	2	2	2	2	1	2	2	1
2012_IIT_0012	SNUPE0084	CRF	AE	AE	1	LEEJUYOUNG	2013-05-28 20:02:43	2	2	1	2	2	2	2	2	2	2	2	1
2012_IIT_0012	SNUPE0087	CRF	AE	AE	1	LEEJUYOUNG	2013-05-26 20:59:11	2	1	1	2	2	2	2	2	3	1	3	3
2012_IIT_0012	SNUPE0088	CRF	AE	AE	1	LEEJUYOUNG	2013-05-27 12:19:10	1	2	1	2	2	2	2	2	2	2	3	3
2012_IIT_0012	SNUPE0089	CRF	AE	AE	1	LEEJUYOUNG	2013-05-27 12:38:25	2	2	1	2	2	2	2	2	2	1	3	3
2012_IIT_0012	SNUPE0090	CRF	AE	AE	1	LEEJUYOUNG	2013-05-27 13:04:24	1	2	1	2	2	2	2	2	2	2	3	3
2012_IIT_0012	SNUPE0091	CRF	AE	AE	1	LEEJUYOUNG	2013-05-27 13:25:42	1	2	1	2	2	2	2	2	3	1	3	3
2012_IIT_0012	SNUPE0092	CRF	AE	AE	1	LEEJUYOUNG	2013-05-27 13:40:33	1	2	1	2	2	2	2	2	3	2	3	3
2012_IIT_0012	SNUPE0093	CRF	AE	AE	1	LEEJUYOUNG	2013-05-27 17:57:54	1	2	1	2	2	2	2	2	3	2	3	3
2012_IIT_0012	SNUPE0094	CRF	AE	AE	1	LEEJUYOUNG	2013-05-27 19:05:42	1	2	1	2	2	2	2	2	3	1	3	3
2012_IIT_0012	SNUPE0095	CRF	AE	AE	1	LEEJUYOUNG	2013-05-27 19:26:31	1	2	1	2	2	2	1	2	3	2	3	3
2012_IIT_0012	SNUPE0096	CRF	AE	AE	1	KIMHANS	2013-05-29 14:25:04	2	2	2	2	2	2	2	2	2	2	3	3
2012_IIT_0012	SNUPE0097	CRF	AE	AE	1	LEEJUYOUNG	2013-05-28 14:43:33	2	2	1	2	2	2	2	2	2	2	3	3
2012_IIT_0012	SNUPE0098	CRF	AE	AE	1	LEEJUYOUNG	2013-05-28 16:25:59	2	2	1	2	2	2	2	2	3	2	3	3
2012_IIT_0012	SNUPE0100	CRF	AE	AE	1	LEEJUYOUNG	2013-05-28 17:54:05	1	2	1	2	2	2	2	2	3	2	3	3
2012_IIT_0012	SNUPE0101	CRF	AE	AE	1	LEEJUYOUNG	2013-05-29 13:00:23	1	2	1	2	2	2	2	2	1	1	3	3
2012_IIT_0012	SNUPE0102	CRF	AE	AE	1	LEEJUYOUNG	2013-05-30 18:46:54	2	2	2	2	2	2	2	2	2	2	2	1
2012_IIT_0012	SNUPE0103	CRF	AE	AE	1	LEEJUYOUNG	2013-05-29 13:41:11	2	2	1	2	2	2	2	2	3	2	3	3
2012_IIT_0012	SNUPE0104	CRF	AE	AE	1	LEEJUYOUNG	2013-05-29 14:40:27	1	2	2	2	2	2	2	2	2	3	3	3
2012_IIT_0012	SNUPE0106	CRF	AE	AE	1	LEEJUYOUNG	2013-05-30 19:25:16	2	2	1	2	2	2	2	2	2	2	2	2
2012_IIT_0012	SNUPE0107	CRF	AE	AE	1	LEEJUYOUNG	2013-06-04 17:29:36	2	2	1	2	2	2	2	2	2	2	2	2
2012_IIT_0012	SNUPE0108	CRF	AE	AE	1	LEEJUYOUNG	2013-06-04 18:02:41	1	2	1	2	2	2	2	3	3	1	2	2
2012_IIT_0012	SNUPE0110	CRF	AE	AE	1	LEEJUYOUNG	2013-06-15 13:20:23	2	2	1	2	2	2	2	2	2	1	2	2
2012_IIT_0012	SNUPE0111	CRF	AE	AE	1	LEEJUYOUNG	2013-06-26 16:04:20	2	2	1	2	2	2	2	2	3	1	2	2
2012_IIT_0012	SNUPE0112	CRF	AE	AE	1	LEEJUYOUNG	2013-06-15 13:52:11	2	2	1	2	2	2	2	2	2	2	1	2
2012_IIT_0012	SNUPE0113	CRF	AE	AE	1	LEEJUYOUNG	2013-06-15 15:33:47	2	2	1	2	2	2	2	2	2	1	1	2
2012_IIT_0012	SNUPE0115	CRF	AE	AE	1	LEEJUYOUNG	2013-06-15 16:20:02	2	2	1	2	2	2	2	2	2	2	2	2
2012_IIT_0012	SNUPE0116	CRF	AE	AE	1	LEEJUYOUNG	2013-06-15 16:46:36	2	2	2	1	2	2	2	2	2	2	3	3
2012_IIT_0012	SNUPE0117	CRF	AE	AE	1	LEEJUYOUNG	2013-06-19 17:47:53	2	2	2	2	1	2	2	2	1	2	2	2
2012_IIT_0012	SNUPE0118	CRF	AE	AE	1	LEEJUYOUNG	2013-06-20 17:03:01	2	2	1	2	2	1	2	2	2	2	2	2
2012_IIT_0012	SNUPE0119	CRF	AE	AE	1	LEEJUYOUNG	2013-06-21 13:11:57	2	1	1	2	2	1	2	2	2	2	2	2
2012_IIT_0012	SNUPE0120	CRF	AE	AE	1	LEEJUYOUNG	2013-06-21 16:09:24	1	2	2	2	2	2	2	2	2	2	2	2
2012_IIT_0012	SNUPE0121	CRF	AE	AE	1	LEEJUYOUNG	2013-06-25 09:16:04	2	2	2	2	2	2	2	2	2	1	2	2
2012_IIT_0012	SNUPE0122	CRF	AE	AE	1	LEEJUYOUNG	2013-06-21 16:53:06	3	2	1	2	2	1	2	2	2	2	1	2
2012_IIT_0012	SNUPE0123	CRF	AE	AE	1	LEEJUYOUNG	2013-06-22 21:00:07	2	2	2	2	2	2	2	2	3	2	1	2
2012_IIT_0012	SNUPE0124	CRF	AE	AE	1	LEEJUYOUNG	2013-08-28 21:26:13	2	2	2	2	2	2	2	2	2	2	2	2
2012_IIT_0012	SNUPE0125	CRF	AE	AE	1	LEEJUYOUNG	2013-06-24 12:55:05	1	2	1	2	1	1	2	2	2	2	2	2
2012_IIT_0012	SNUPE0126	CRF	AE	AE	1	LEEJUYOUNG	2013-06-24 15:36:16	1	2	1	2	2	1	2	2	2	2	2	2
2012_IIT_0012	SNUPE0127	CRF	AE	AE	1	LEEJUYOUNG	2013-06-24 16:34:08	2	2	1	2	2	2	2	2	2	2	1	2
2012_IIT_0012	SNUPE0128	CRF	AE	AE	1	LEEJUYOUNG	2013-12-10 11:11:50	2	2	1	2	1	2	2	2	2	2	1	2
2012_IIT_0012	SNUPE0129	CRF	AE	AE	1	LEEJUYOUNG	2013-06-26 16:40:39	2	2	1	2	1	2	2	2	2	2	2	2
2012_IIT_0012	SNUPE0130	CRF	AE	AE	1	LEEJUYOUNG	2013-06-26 16:42:58	2	2	1	2	2	2	2	2	3	2	3	3
2012_IIT_0012	SNUPE0131	CRF	AE	AE	1	LEEJUYOUNG	2013-06-26 21:33:21	2	2	1	2	2	2	2	2	3	2	3	3
2012_IIT_0012	SNUPE0132	CRF	AE	AE	1	LEEJUYOUNG	2013-06-27 10:03:31	1	2	1	2	1	1	2	2	2	2	2	2
2012_IIT_0012	SNUPE0133	CRF	AE	AE	1	LEEJUYOUNG	2013-06-27 12:27:32	2	2	1	2	2	2	2	2	2	2	2	2
2012_IIT_0012	SNUPE0134	CRF	AE	AE	1	LEEJUYOUNG	2013-06-27 13:26:51	2	2	1	2	2	2	2	2	2	1	1	2
2012_IIT_0012	SNUPE0135	CRF	AE	AE	1	LEEJUYOUNG	2013-06-27 16:18:33	1	2	1	2	2	2	2	2	1	2	3	3
2012_IIT_0012	SNUPE0136	CRF	AE	AE	1	KIMHANS	2013-06-28 14:58:39	2	2	1	2	2	2	2	2	2	2	2	2
2012_IIT_0012	SNUPE0137	CRF	AE	AE	1	LEEJUYOUNG	2013-06-28 13:40:13	1	2	1	2	1	2	2	2	2	2	1	2
2012_IIT_0012	SNUPE0138	CRF	AE	AE	1	LEEJUYOUNG	2013-06-28 15:32:54	2	2	1	2	1	2	2	2	2	2	2	2
2012_IIT_0012	SNUPE0139	CRF	AE	AE	1	LEEJUYOUNG	2013-06-28 20:39:38	1	2	1	2	1	2	2	2	2	1	2	2
2012_IIT_0012	SNUPE0140	CRF	AE	AE	1	LEEJUYOUNG	2013-06-28 18:05:51	2	2	1	2	2	2	2	2	2	2	2	2
2012_IIT_0012	SNUPE0141	CRF	AE	AE	1	KIMHANS	2013-06-28 18:07:58	2	2	1	2	2	2	2	2	3	2	3	3
2012_IIT_0012	SNUPE0142	CRF	AE	AE	1	LEEJUYOUNG	2013-06-28 18:37:02	1	2	1	2	2	2	2	2	2	2	3	3
2012_IIT_0012	SNUPE0143	CRF	AE	AE	1	KIMHANS	2013-06-28 21:17:24	1	2	1	2	2	2	2	2	2	2	3	3
2012_IIT_0012	SNUPE0144	CRF	AE	AE	1	LEEJUYOUNG	2013-06-28 20:59:05	2	2	2	2	1	2	2	2	1	1	3	3
2012_IIT_0012	SNUPE0145	CRF	AE	AE	1	LEEJUYOUNG	2013-06-28 21:21:02	2	2	1	2	1	2	2	2	2	2	2	2
2012_IIT_0012	SNUPE0147	CRF	AE	AE	1	LEEJUYOUNG	2013-12-10 12:35:16	2	1	1	1	2	2	2	2	2	1	3	3
2012_IIT_0012	SNUPE0148	CRF	AE	AE	1	LEEJUYOUNG	2013-06-28 22:11:16	2	2	1	2	1	2	2	2	1	2	2	1
2012_IIT_0012	SNUPE0149	CRF	AE	AE	1	KIMHANS	2013-06-28 21:57:45	1	2	2	2	2	2	1	1	3	1	3	3
2012_IIT_0012	SNUPE0150	CRF	AE	AE	1	LEEJUYOUNG	2013-06-29 10:01:25	1	2	1	2	2	2	2	2	2	1	3	3
2012_IIT_0012	SNUPE0151	CRF	AE	AE	1	LEEJUYOUNG	2013-07-04 17:07:52	2	2	1	2	1	2	2	2	2	1	1	2
2012_IIT_0012	SNUPE0152	CRF	AE	AE	1	LEEJUYOUNG	2013-07-04 18:12:46	1	2	2	2	1	2	2	2	3	2	1	2
2012_IIT_0012	SNUPE0153	CRF	AE	AE	1	LEEJUYOUNG	2013-07-05 14:28:46	1	2	2	2	1	2	2	2	2	2	2	2
2012_IIT_0012	SNUPE0154	CRF	AE	AE	1	LEEJUYOUNG	2013-07-06 10:08:35	1	2	1	2	1	1	1	2	3	1	3	3
2012_IIT_0012	SNUPE0155	CRF	AE	AE	1	LEEJUYOUNG	2013-07-08 15:53:51	2	2	1	2	1	2	2	2	2	2	1	2
2012_IIT_0012	SNUPE0156	CRF	AE	AE	1	LEEJUYOUNG	2013-08-20 21:52:03	2	2	1	2	1	2	2	2	2	2	2	2
2012_IIT_0012	SNUPE0157	CRF	AE	AE	1	LEEJUYOUNG	2013-07-12 17:38:56	2	2	2	2	2	2	2	2	3	1	3	3
2012_IIT_0012	SNUPE0158	CRF	AE	AE	1	LEEJUYOUNG	2013-07-26 13:50:34	1	2	1	2	2	2	2	2	2	1	3	3
2012_IIT_0012	SNUPE0159	CRF	AE	AE	1	LEEJUYOUNG	2013-07-16 11:20:22	1	2	1	2	2	2	2	2	2	2	2	2
2012_IIT_0012	SNUPE0160	CRF	AE	AE	1	LEEJUYOUNG	2013-07-16 17:39:53	1	2	1	2	2	2	2	2	2	2	1	2
2012_IIT_0012	SNUPE0161	CRF	AE	AE	1	LEEJUYOUNG	2013-07-16 18:02:41	1	2	1	2	1	2	2	2	2	2	2	2
2012_IIT_0012	SNUPE0162	CRF	AE	AE	1	LEEJUYOUNG	2013-07-16 19:48:05	1	2	1	1	2	2	2	2	2	2	2	2
2012_IIT_0012	SNUPE0163	CRF	AE	AE	1	LEEJUYOUNG	2013-07-25 15:30:48	1	2	1	1	1	1	2	2	1	1	2	2
2012_IIT_0012	SNUPE0164	CRF	AE	AE	1	LEEJUYOUNG	2013-07-25 16:10:30	2	2	2	2	1	1	2	2	2	2	2	1
2012_IIT_0012	SNUPE0165	CRF	AE	AE	1	LEEJUYOUNG	2013-07-25 16:54:38	2	2	1	2	1	1	2	2	2	2	2	1
2012_IIT_0012	SNUPE0166	CRF	AE	AE	1	LEEJUYOUNG	2013-07-25 20:25:02	1	2	1	1	1	1	2	2	2	2	2	1
2012_IIT_0012	SNUPE0168	CRF	AE	AE	1	LEEJUYOUNG	2013-07-26 14:58:28	2	2	1	2	2	2	2	2	3	2	2	2
2012_IIT_0012	SNUPE0169	CRF	AE	AE	1	LEEJUYOUNG	2013-07-26 17:16:41	1	2	1	2	2	2	2	2	2	2	1	2
2012_IIT_0012	SNUPE0170	CRF	AE	AE	1	LEEJUYOUNG	2013-07-26 17:49:12	1	2	1	2	2	2	2	2	3	2	3	3
2012_IIT_0012	SNUPE0171	CRF	AE	AE	1	LEEJUYOUNG	2013-07-29 13:24:41	1	2	1	1	2	2	2	2	2	1	3	3
2012_IIT_0012	SNUPE0172	CRF	AE	AE	1	LEEJUYOUNG	2013-07-27 20:41:35	2	2	1	1	1	1	2	2	2	2	2	2
2012_IIT_0012	SNUPE0173	CRF	AE	AE	1	LEEJUYOUNG	2013-07-28 14:51:57	1	2	1	2	2	1	2	2	2	2	2	2
2012_IIT_0012	SNUPE0174	CRF	AE	AE	1	LEEJUYOUNG	2013-07-28 15:24:41	1	2	1	2	1	2	2	2	2	2	2	1
2012_IIT_0012	SNUPE0175	CRF	AE	AE	1	LEEJUYOUNG	2013-07-28 15:46:25	1	2	1	2	1	2	2	2	2	2	2	2
2012_IIT_0012	SNUPE0176	CRF	AE	AE	1	LEEJUYOUNG	2013-07-30 11:09:17	1	2	1	2	1	2	1	1	1	1	2	2
2012_IIT_0012	SNUPE0177	CRF	AE	AE	1	LEEJUYOUNG	2013-07-29 15:09:24	2	2	1	2	2	2	2	2	2	2	3	3
2012_IIT_0012	SNUPE0178	CRF	AE	AE	1	LEEJUYOUNG	2013-07-29 15:43:10	1	2	1	2	2	2	2	2	2	2	3	3
2012_IIT_0012	SNUPE0179	CRF	AE	AE	1	LEEJUYOUNG	2013-07-29 18:00:22	1	2	1	2	2	2	2	2	2	1	3	3
2012_IIT_0012	SNUPE0181	CRF	AE	AE	1	LEEJUYOUNG	2013-07-31 17:52:04	1	2	2	2	2	2	2	2	2	2	2	2
2012_IIT_0012	SNUPE0182	CRF	AE	AE	1	LEEJUYOUNG	2013-07-29 18:36:06	1	2	1	2	2	2	2	2	2	2	3	3
2012_IIT_0012	SNUPE0183	CRF	AE	AE	1	LEEJUYOUNG	2013-07-29 19:00:08	1	2	1	2	2	2	2	2	3	2	3	3
2012_IIT_0012	SNUPE0184	CRF	AE	AE	1	LEEJUYOUNG	2013-11-18 13:04:24	2	3	1	3	3	3	2	2	2	1	3	3
2012_IIT_0012	SNUPE0185	CRF	AE	AE	1	LEEJUYOUNG	2013-11-18 13:10:04	1	3	1	3	3	3	2	2	3	1	3	3
2012_IIT_0012	SNUPE0186	CRF	AE	AE	1	LEEJUYOUNG	2013-07-30 13:33:23	2	2	1	2	1	2	2	2	2	2	2	2
2012_IIT_0012	SNUPE0187	CRF	AE	AE	1	LEEJUYOUNG	2013-07-30 14:55:53	2	2	1	1	2	2	2	2	3	2	2	2
2012_IIT_0012	SNUPE0188	CRF	AE	AE	1	LEEJUYOUNG	2013-07-30 13:58:58	2	2	1	2	1	2	2	2	2	2	2	1
2012_IIT_0012	SNUPE0189	CRF	AE	AE	1	LEEJUYOUNG	2013-07-30 14:29:19	1	2	1	2	1	2	2	2	2	2	2	2
2012_IIT_0012	SNUPE0190	CRF	AE	AE	1	LEEJUYOUNG	2013-11-18 12:48:32	2	3	1	3	3	3	2	2	3	1	3	3
2012_IIT_0012	SNUPE0191	CRF	AE	AE	1	LEEJUYOUNG	2013-11-18 12:51:59	1	3	2	3	3	3	2	2	3	2	3	3
2012_IIT_0012	SNUPE0192	CRF	AE	AE	1	LEEJUYOUNG	2013-07-30 17:21:55	2	2	1	2	2	2	2	2	3	2	3	3
2012_IIT_0012	SNUPE0193	CRF	AE	AE	1	LEEJUYOUNG	2013-07-30 17:45:55	1	2	2	1	2	2	2	2	3	2	3	3
2012_IIT_0012	SNUPE0194	CRF	AE	AE	1	LEEJUYOUNG	2013-07-30 18:05:17	1	2	1	2	2	2	2	2	2	2	3	3
2012_IIT_0012	SNUPE0195	CRF	AE	AE	1	LEEJUYOUNG	2013-11-18 12:59:09	1	3	2	3	3	3	2	1	3	1	3	3
2012_IIT_0012	SNUPE0196	CRF	AE	AE	1	LEEJUYOUNG	2013-07-31 13:54:28	2	2	1	2	2	1	2	2	2	2	3	3
2012_IIT_0012	SNUPE0197	CRF	AE	AE	1	LEEJUYOUNG	2013-07-31 16:07:57	3	3	3	3	3	3	2	2	2	2	3	3
2012_IIT_0012	SNUPE0198	CRF	AE	AE	1	LEEJUYOUNG	2013-07-31 20:13:05	1	2	1	2	1	2	2	2	2	1	3	3
2012_IIT_0012	SNUPE0199	CRF	AE	AE	1	LEEJUYOUNG	2013-07-31 16:36:51	1	3	1	2	2	2	2	2	2	2	3	3
2012_IIT_0012	SNUPE0200	CRF	AE	AE	1	LEEJUYOUNG	2013-08-01 10:55:17	2	2	2	1	1	2	2	2	3	2	3	3
2012_IIT_0012	SNUPE0201	CRF	AE	AE	1	LEEJUYOUNG	2013-08-02 10:29:35	2	2	2	2	2	2	2	2	2	2	2	2
2012_IIT_0012	SNUPE0202	CRF	AE	AE	1	LEEJUYOUNG	2013-08-01 11:25:37	2	2	2	1	2	2	2	2	2	2	3	3
2012_IIT_0012	SNUPE0203	CRF	AE	AE	1	LEEJUYOUNG	2013-08-01 12:40:34	2	2	2	2	2	2	2	2	2	1	3	3
2012_IIT_0012	SNUPE0204	CRF	AE	AE	1	LEEJUYOUNG	2013-08-01 13:09:59	2	2	1	2	2	2	2	2	1	2	3	3
2012_IIT_0012	SNUPE0205	CRF	AE	AE	1	LEEJUYOUNG	2013-08-01 13:45:06	2	2	1	2	2	2	2	2	2	2	3	3
2012_IIT_0012	SNUPE0206	CRF	AE	AE	1	LEEJUYOUNG	2013-08-01 19:08:16	2	2	1	2	2	2	2	2	3	2	3	3
2012_IIT_0012	SNUPE0207	CRF	AE	AE	1	LEEJUYOUNG	2013-08-01 16:15:35	2	2	1	2	1	2	1	1	2	1	3	3
2012_IIT_0012	SNUPE0208	CRF	AE	AE	1	LEEJUYOUNG	2014-01-22 15:50:54	1	2	1	2	1	2	2	2	1	1	3	3
2012_IIT_0012	SNUPE0209	CRF	AE	AE	1	LEEJUYOUNG	2013-08-02 10:58:43	1	2	1	2	2	2	2	2	2	1	2	1
2012_IIT_0012	SNUPE0210	CRF	AE	AE	1	LEEJUYOUNG	2013-08-02 12:24:58	1	2	2	2	2	2	2	2	3	2	1	2
2012_IIT_0012	SNUPE0212	CRF	AE	AE	1	LEEJUYOUNG	2013-08-02 14:37:25	1	2	1	2	2	2	2	2	2	2	2	2
2012_IIT_0012	SNUPE0213	CRF	AE	AE	1	LEEJUYOUNG	2013-08-02 15:58:29	2	2	1	2	2	2	2	2	2	2	3	3
2012_IIT_0012	SNUPE0214	CRF	AE	AE	1	LEEJUYOUNG	2013-08-03 15:44:16	1	2	1	1	1	2	2	2	2	2	1	2
2012_IIT_0012	SNUPE0215	CRF	AE	AE	1	LEEJUYOUNG	2013-08-02 16:23:27	2	2	2	2	2	2	2	2	2	2	2	2
2012_IIT_0012	SNUPE0216	CRF	AE	AE	1	LEEJUYOUNG	2013-08-02 17:21:37	2	2	1	2	2	2	2	2	2	2	2	1
2012_IIT_0012	SNUPE0217	CRF	AE	AE	1	LEEJUYOUNG	2013-08-02 17:33:17	1	2	1	2	2	2	2	2	2	2	3	3
2012_IIT_0012	SNUPE0218	CRF	AE	AE	1	LEEJUYOUNG	2013-08-06 12:43:28	1	2	1	2	2	2	2	2	3	2	2	2
2012_IIT_0012	SNUPE0219	CRF	AE	AE	1	LEEJUYOUNG	2013-08-05 20:04:17	2	2	1	2	1	1	2	2	2	2	2	1
2012_IIT_0012	SNUPE0220	CRF	AE	AE	1	LEEJUYOUNG	2013-08-05 20:49:21	1	2	1	2	1	2	2	2	2	2	2	1
2012_IIT_0012	SNUPE0221	CRF	AE	AE	1	LEEJUYOUNG	2013-08-06 13:08:56	2	2	2	2	2	2	2	2	1	1	3	3
2012_IIT_0012	SNUPE0222	CRF	AE	AE	1	LEEJUYOUNG	2013-08-06 13:33:14	2	2	1	2	2	2	2	2	2	2	2	2
2012_IIT_0012	SNUPE0224	CRF	AE	AE	1	KIMHANS	2013-08-06 17:47:29	1	2	1	2	2	2	2	2	2	2	2	2
2012_IIT_0012	SNUPE0227	CRF	AE	AE	1	LEEJUYOUNG	2013-08-07 20:37:08	1	2	1	1	1	1	1	1	2	2	2	2
2012_IIT_0012	SNUPE0228	CRF	AE	AE	1	LEEJUYOUNG	2013-08-09 14:09:37	1	2	1	2	2	2	2	2	2	2	2	2
2012_IIT_0012	SNUPE0229	CRF	AE	AE	1	LEEJUYOUNG	2013-08-08 19:50:23	2	2	1	2	2	2	2	2	2	2	2	2
2012_IIT_0012	SNUPE0230	CRF	AE	AE	1	LEEJUYOUNG	2013-08-08 20:42:13	1	2	1	2	1	2	2	2	2	2	2	2
2012_IIT_0012	SNUPE0231	CRF	AE	AE	1	LEEJUYOUNG	2013-08-09 14:47:57	1	2	1	2	2	2	2	1	1	1	2	1
2012_IIT_0012	SNUPE0233	CRF	AE	AE	1	LEEJUYOUNG	2013-08-09 15:14:42	1	2	1	2	2	2	2	2	2	2	2	2
2012_IIT_0012	SNUPE0234	CRF	AE	AE	1	LEEJUYOUNG	2013-08-09 16:03:39	1	2	1	2	2	2	2	2	2	2	2	1
2012_IIT_0012	SNUPE0237	CRF	AE	AE	1	LEEJUYOUNG	2013-08-09 19:45:20	1	2	1	2	1	2	2	2	2	1	2	1
2012_IIT_0012	SNUPE0238	CRF	AE	AE	1	LEEJUYOUNG	2013-08-09 20:05:46	1	2	1	2	1	2	2	2	2	2	2	2
2012_IIT_0012	SNUPE0239	CRF	AE	AE	1	LEEJUYOUNG	2013-08-09 20:31:57	1	2	1	2	2	1	2	2	2	1	2	2
2012_IIT_0012	SNUPE0240	CRF	AE	AE	1	LEEJUYOUNG	2013-08-09 20:49:22	1	2	1	1	2	2	2	2	2	2	2	2
2012_IIT_0012	SNUPE0241	CRF	AE	AE	1	LEEJUYOUNG	2013-08-09 21:20:06	1	2	1	2	1	2	2	2	2	2	2	2
2012_IIT_0012	SNUPE0242	CRF	AE	AE	1	LEEJUYOUNG	2013-08-10 14:38:57	1	2	1	2	2	2	2	2	2	2	2	2
2012_IIT_0012	SNUPE0243	CRF	AE	AE	1	LEEJUYOUNG	2013-08-10 15:41:43	2	2	1	2	2	2	2	2	2	2	2	1
2012_IIT_0012	SNUPE0245	CRF	AE	AE	1	LEEJUYOUNG	2013-08-12 13:25:25	2	2	1	2	2	2	2	2	2	2	2	1
2012_IIT_0012	SNUPE0246	CRF	AE	AE	1	LEEJUYOUNG	2013-08-12 13:41:37	2	2	1	2	2	2	2	2	2	2	2	2
2012_IIT_0012	SNUPE0247	CRF	AE	AE	1	LEEJUYOUNG	2013-08-12 13:53:29	2	2	1	2	2	2	2	2	2	2	2	2
2012_IIT_0012	SNUPE0248	CRF	AE	AE	1	LEEJUYOUNG	2013-08-13 11:13:00	1	2	1	2	2	2	2	2	1	1	2	1
2012_IIT_0012	SNUPE0249	CRF	AE	AE	1	LEEJUYOUNG	2013-08-13 12:32:08	2	2	1	2	2	2	2	2	2	2	2	2
2012_IIT_0012	SNUPE0250	CRF	AE	AE	1	LEEJUYOUNG	2013-08-13 13:10:58	1	2	1	2	2	2	2	2	1	2	2	2
2012_IIT_0012	SNUPE0251	CRF	AE	AE	1	LEEJUYOUNG	2013-08-13 12:51:10	1	2	1	2	2	2	2	2	2	2	2	2
2012_IIT_0012	SNUPE0253	CRF	AE	AE	1	LEEJUYOUNG	2013-08-13 14:15:34	1	2	1	2	2	2	2	2	2	2	2	1
2012_IIT_0012	SNUPE0254	CRF	AE	AE	1	LEEJUYOUNG	2013-08-13 14:46:43	1	2	1	2	2	2	2	2	2	2	2	2
2012_IIT_0012	SNUPE0255	CRF	AE	AE	1	LEEJUYOUNG	2013-08-13 15:00:47	2	2	1	2	2	2	2	2	2	1	1	2
2012_IIT_0012	SNUPE0256	CRF	AE	AE	1	LEEJUYOUNG	2013-08-13 22:06:47	1	2	1	2	2	2	2	2	2	2	2	1
2012_IIT_0012	SNUPE0257	CRF	AE	AE	1	LEEJUYOUNG	2013-08-13 23:58:49	1	2	1	2	2	2	2	2	2	2	2	1
2012_IIT_0012	SNUPE0259	CRF	AE	AE	1	LEEJUYOUNG	2013-08-14 00:36:00	1	2	1	2	2	2	2	2	2	1	2	1
2012_IIT_0012	SNUPE0260	CRF	AE	AE	1	LEEJUYOUNG	2013-08-14 00:48:29	1	2	1	2	2	2	2	2	2	2	2	2
2012_IIT_0012	SNUPE0261	CRF	AE	AE	1	LEEJUYOUNG	2013-08-14 01:00:46	2	2	1	2	2	2	2	2	3	1	3	3
2012_IIT_0012	SNUPE0262	CRF	AE	AE	1	LEEJUYOUNG	2013-08-14 11:34:13	1	2	1	2	2	2	2	2	2	2	2	1
2012_IIT_0012	SNUPE0263	CRF	AE	AE	1	LEEJUYOUNG	2013-08-14 12:58:21	1	2	2	2	2	2	2	2	2	2	2	2
2012_IIT_0012	SNUPE0264	CRF	AE	AE	1	LEEJUYOUNG	2013-08-14 13:11:40	2	2	1	2	2	2	2	2	2	2	2	2
2012_IIT_0012	SNUPE0265	CRF	AE	AE	1	LEEJUYOUNG	2013-08-14 14:56:34	1	2	1	2	2	2	2	2	2	1	2	1
2012_IIT_0012	SNUPE0266	CRF	AE	AE	1	LEEJUYOUNG	2013-08-14 16:22:51	1	2	1	2	2	2	2	2	1	2	2	2
2012_IIT_0012	SNUPE0267	CRF	AE	AE	1	LEEJUYOUNG	2013-08-14 17:02:18	2	2	1	2	2	2	2	2	2	2	2	1
2012_IIT_0012	SNUPE0268	CRF	AE	AE	1	LEEJUYOUNG	2013-08-14 17:55:41	2	2	2	2	2	2	2	2	2	1	2	2
2012_IIT_0012	SNUPE0269	CRF	AE	AE	1	LEEJUYOUNG	2013-08-16 13:04:24	1	2	1	2	2	2	2	2	2	1	2	2
2012_IIT_0012	SNUPE0270	CRF	AE	AE	1	LEEJUYOUNG	2013-08-16 13:47:07	2	2	1	2	2	2	2	2	2	2	1	2
2012_IIT_0012	SNUPE0271	CRF	AE	AE	1	LEEJUYOUNG	2013-08-16 14:20:21	1	2	1	2	2	2	1	2	1	1	2	2
2012_IIT_0012	SNUPE0272	CRF	AE	AE	1	LEEJUYOUNG	2013-08-16 14:42:23	1	2	1	2	2	2	2	2	2	1	2	2
2012_IIT_0012	SNUPE0273	CRF	AE	AE	1	LEEJUYOUNG	2013-08-16 15:15:13	1	2	1	2	2	2	2	2	2	2	2	2
2012_IIT_0012	SNUPE0274	CRF	AE	AE	1	LEEJUYOUNG	2013-10-28 13:00:36	1	2	1	1	2	2	2	1	1	2	2	1
2012_IIT_0012	SNUPE0275	CRF	AE	AE	1	LEEJUYOUNG	2013-08-17 21:13:09	1	2	2	2	1	1	1	2	1	2	1	2
2012_IIT_0012	SNUPE0276	CRF	AE	AE	1	LEEJUYOUNG	2013-08-17 21:54:47	1	2	1	1	1	2	2	2	2	2	2	2
2012_IIT_0012	SNUPE0277	CRF	AE	AE	1	LEEJUYOUNG	2013-08-17 22:14:31	2	2	1	2	2	1	2	2	2	2	2	2
2012_IIT_0012	SNUPE0278	CRF	AE	AE	1	LEEJUYOUNG	2013-08-18 14:21:55	2	2	1	2	2	2	2	2	2	2	2	2
2012_IIT_0012	SNUPE0279	CRF	AE	AE	1	LEEJUYOUNG	2013-08-18 15:14:53	1	2	1	2	2	1	2	2	2	2	2	1
2012_IIT_0012	SNUPE0280	CRF	AE	AE	1	LEEJUYOUNG	2013-08-18 20:20:11	1	2	1	2	1	2	2	2	2	2	1	2
2012_IIT_0012	SNUPE0283	CRF	AE	AE	1	LEEJUYOUNG	2013-08-20 23:05:47	2	2	1	2	2	2	2	2	2	2	2	2
2012_IIT_0012	SNUPE0284	CRF	AE	AE	1	LEEJUYOUNG	2013-09-02 15:53:05	2	2	2	2	1	2	2	2	1	2	2	2
2012_IIT_0012	SNUPE0285	CRF	AE	AE	1	LEEJUYOUNG	2013-08-28 22:29:18	2	2	2	2	1	2	2	2	2	2	1	2
2012_IIT_0012	SNUPE0286	CRF	AE	AE	1	LEEJUYOUNG	2013-08-29 21:30:46	2	2	1	2	2	2	2	2	2	2	2	2
2012_IIT_0012	SNUPE0287	CRF	AE	AE	1	LEEJUYOUNG	2013-08-29 22:26:08	2	2	1	2	2	2	2	2	3	2	2	2
2012_IIT_0012	SNUPE0288	CRF	AE	AE	1	LEEJUYOUNG	2013-12-10 13:05:27	2	2	1	2	2	2	2	2	2	2	2	2
2012_IIT_0012	SNUPE0289	CRF	AE	AE	1	LEEJUYOUNG	2013-09-02 17:11:49	2	2	2	2	1	2	2	2	2	2	1	2
2012_IIT_0012	SNUPE0290	CRF	AE	AE	1	LEEJUYOUNG	2013-09-03 17:25:26	2	2	2	2	1	2	2	2	2	2	2	2
2012_IIT_0012	SNUPE0292	CRF	AE	AE	1	LEEJUYOUNG	2013-09-03 17:50:55	2	2	2	2	1	2	2	2	2	2	2	2
2012_IIT_0012	SNUPE0293	CRF	AE	AE	1	LEEJUYOUNG	2013-09-03 18:10:50	1	2	1	2	2	2	2	2	3	1	3	3
2012_IIT_0012	SNUPE0294	CRF	AE	AE	1	LEEJUYOUNG	2013-09-05 14:29:34	2	2	1	2	1	2	2	2	2	2	2	1
2012_IIT_0012	SNUPE0295	CRF	AE	AE	1	KIMHANS	2013-09-04 12:51:19	2	2	1	2	2	2	2	2	1	2	2	1
2012_IIT_0012	SNUPE0296	CRF	AE	AE	1	LEEJUYOUNG	2013-09-06 16:41:51	1	2	2	2	1	2	2	2	2	2	2	1
2012_IIT_0012	SNUPE0297	CRF	AE	AE	1	LEEJUYOUNG	2013-09-06 17:52:47	2	2	2	2	1	2	2	2	2	2	1	2
2012_IIT_0012	SNUPE0298	CRF	AE	AE	1	LEEJUYOUNG	2013-09-06 18:19:45	2	2	2	2	1	2	2	2	2	2	1	2
2012_IIT_0012	SNUPE0299	CRF	AE	AE	1	LEEJUYOUNG	2013-10-10 16:44:07	2	2	1	2	1	2	2	2	2	2	2	2
2012_IIT_0012	SNUPE0300	CRF	AE	AE	1	LEEJUYOUNG	2013-09-14 14:37:26	1	2	1	1	1	1	2	2	3	2	1	2
2012_IIT_0012	SNUPE0301	CRF	AE	AE	1	LEEJUYOUNG	2013-09-14 15:10:08	2	2	1	2	1	1	2	2	3	2	2	2
2012_IIT_0012	SNUPE0302	CRF	AE	AE	1	LEEJUYOUNG	2013-09-14 16:58:06	1	2	1	1	1	1	2	2	3	1	2	1
2012_IIT_0012	SNUPE0303	CRF	AE	AE	1	LEEJUYOUNG	2013-09-16 21:55:07	2	2	1	2	2	2	2	2	3	1	2	2
2012_IIT_0012	SNUPE0304	CRF	AE	AE	1	LEEJUYOUNG	2013-10-05 15:30:40	1	2	2	2	2	2	2	2	2	1	2	1
2012_IIT_0012	SNUPE0305	CRF	AE	AE	1	LEEJUYOUNG	2013-10-05 16:05:16	1	2	1	2	2	2	2	2	3	2	2	2
2012_IIT_0012	SNUPE0306	CRF	AE	AE	1	LEEJUYOUNG	2013-10-05 17:06:17	1	2	1	2	2	2	2	2	3	1	1	2
2012_IIT_0012	SNUPE0307	CRF	AE	AE	1	LEEJUYOUNG	2013-10-06 19:49:08	2	2	1	2	1	1	2	2	2	2	2	2
2012_IIT_0012	SNUPE0308	CRF	AE	AE	1	LEEJUYOUNG	2013-10-06 20:30:16	2	2	1	2	2	2	2	2	2	2	2	2
2012_IIT_0012	SNUPE0309	CRF	AE	AE	1	LEEJUYOUNG	2013-10-07 22:07:53	2	2	1	2	2	2	2	2	1	1	2	2
2012_IIT_0012	SNUPE0310	CRF	AE	AE	1	KIMHANS	2013-10-07 22:14:08	1	2	1	2	2	2	2	2	3	2	1	2
2012_IIT_0012	SNUPE0311	CRF	AE	AE	1	KIMHANS	2013-10-08 22:37:04	1	2	1	2	2	2	2	2	3	2	2	1
2012_IIT_0012	SNUPE0313	CRF	AE	AE	1	LEEJUYOUNG	2013-10-07 23:13:15	2	2	1	2	2	2	2	2	2	2	2	2
2012_IIT_0012	SNUPE0314	CRF	AE	AE	1	LEEJUYOUNG	2013-10-10 17:24:43	2	2	1	2	2	2	2	2	2	1	2	2
2012_IIT_0012	SNUPE0315	CRF	AE	AE	1	KIMHANS	2013-10-10 18:36:22	1	2	2	2	2	2	2	2	3	1	2	2
2012_IIT_0012	SNUPE0316	CRF	AE	AE	1	LEEJUYOUNG	2013-10-10 18:10:17	1	2	1	2	1	2	2	2	2	2	2	2
2012_IIT_0012	SNUPE0317	CRF	AE	AE	1	KIMHANS	2013-10-10 22:13:55	1	2	1	1	2	2	2	2	3	1	3	3
2012_IIT_0012	SNUPE0319	CRF	AE	AE	1	KIMHANS	2013-10-10 22:58:46	1	2	1	2	2	2	2	2	3	2	2	1
2012_IIT_0012	SNUPE0320	CRF	AE	AE	1	KIMHANS	2013-10-11 20:28:44	2	2	1	2	2	2	2	2	3	2	2	1
2012_IIT_0012	SNUPE0321	CRF	AE	AE	1	LEEJUYOUNG	2013-10-11 20:57:24	2	2	1	2	2	2	2	2	3	2	1	2
2012_IIT_0012	SNUPE0322	CRF	AE	AE	1	KIMHANS	2013-10-11 21:16:18	1	2	1	2	2	1	2	2	3	2	2	1
2012_IIT_0012	SNUPE0323	CRF	AE	AE	1	LEEJUYOUNG	2013-10-11 21:39:36	2	2	1	2	2	2	2	2	2	2	2	2
2012_IIT_0012	SNUPE0325	CRF	AE	AE	1	KIMHANS	2013-10-11 22:11:13	2	2	1	2	2	2	2	2	3	2	2	2
2012_IIT_0012	SNUPE0326	CRF	AE	AE	1	LEEJUYOUNG	2013-10-11 22:25:16	2	2	1	2	2	2	2	2	2	2	1	2
2012_IIT_0012	SNUPE0327	CRF	AE	AE	1	KIMHANS	2013-10-12 16:48:42	1	2	1	2	2	2	2	2	3	2	2	1
2012_IIT_0012	SNUPE0328	CRF	AE	AE	1	KIMHANS	2013-10-12 17:27:52	1	2	1	2	2	1	2	2	3	1	2	2
2012_IIT_0012	SNUPE0329	CRF	AE	AE	1	KIMHANS	2013-10-12 18:12:18	1	2	1	2	2	2	2	2	1	1	2	1
2012_IIT_0012	SNUPE0330	CRF	AE	AE	1	KIMHANS	2013-10-12 18:42:10	2	2	1	2	2	2	2	2	3	2	2	2
2012_IIT_0012	SNUPE0331	CRF	AE	AE	1	KIMHANS	2013-10-12 19:33:06	1	2	1	2	2	2	2	2	3	2	2	1
2012_IIT_0012	SNUPE0332	CRF	AE	AE	1	LEEJUYOUNG	2013-10-12 20:35:24	2	2	2	2	2	2	2	2	2	2	1	2
2012_IIT_0012	SNUPE0333	CRF	AE	AE	1	KIMHANS	2013-10-12 21:13:35	1	2	1	2	2	2	2	2	2	2	2	2
2012_IIT_0012	SNUPE0334	CRF	AE	AE	1	KIMHANS	2013-10-12 22:21:25	2	2	1	2	2	1	2	2	3	2	2	1
2012_IIT_0012	SNUPE0335	CRF	AE	AE	1	KIMHANS	2013-10-13 18:11:31	1	2	1	2	2	2	2	2	2	2	1	2
2012_IIT_0012	SNUPE0336	CRF	AE	AE	1	KIMHANS	2013-10-13 19:28:54	2	2	1	2	2	2	2	2	3	2	2	2
2012_IIT_0012	SNUPE0337	CRF	AE	AE	1	KIMHANS	2013-10-13 19:52:15	1	2	1	2	2	2	2	2	3	2	2	2
2012_IIT_0012	SNUPE0338	CRF	AE	AE	1	KIMHANS	2013-10-13 20:38:12	2	2	2	2	2	2	2	2	3	1	1	2
2012_IIT_0012	SNUPE0339	CRF	AE	AE	1	KIMHANS	2013-10-13 20:59:39	2	2	1	2	2	2	2	2	3	1	3	3
2012_IIT_0012	SNUPE0340	CRF	AE	AE	1	KIMHANS	2013-10-13 21:46:25	2	2	2	2	2	2	2	2	2	1	1	2
2012_IIT_0012	SNUPE0341	CRF	AE	AE	1	KIMHANS	2013-10-14 19:07:51	2	2	1	2	2	2	2	2	3	2	2	2
2012_IIT_0012	SNUPE0342	CRF	AE	AE	1	KIMHANS	2013-10-14 19:32:44	1	2	1	2	2	2	2	2	3	2	2	2
2012_IIT_0012	SNUPE0343	CRF	AE	AE	1	KIMHANS	2013-10-14 20:10:20	1	2	1	2	2	2	2	2	2	2	2	1
2012_IIT_0012	SNUPE0344	CRF	AE	AE	1	KIMHANS	2013-10-14 20:56:34	1	2	1	2	2	2	1	1	1	2	2	2
2012_IIT_0012	SNUPE0345	CRF	AE	AE	1	KIMHANS	2013-10-14 21:33:17	1	2	1	2	2	2	2	2	3	2	1	2
2012_IIT_0012	SNUPE0346	CRF	AE	AE	1	KIMHANS	2013-10-14 22:20:33	2	2	1	2	2	2	2	2	2	2	2	1
2012_IIT_0012	SNUPE0347	CRF	AE	AE	1	KIMHANS	2013-10-14 22:53:46	1	2	1	2	2	2	2	2	3	2	2	1
2012_IIT_0012	SNUPE0348	CRF	AE	AE	1	LEEJUYOUNG	2013-10-15 18:47:03	2	2	1	2	2	2	2	2	2	2	1	2
2012_IIT_0012	SNUPE0349	CRF	AE	AE	1	LEEJUYOUNG	2013-10-16 21:30:07	1	2	1	2	2	2	2	2	3	2	1	2
2012_IIT_0012	SNUPE0350	CRF	AE	AE	1	LEEJUYOUNG	2013-10-15 19:47:43	2	2	1	2	2	2	2	2	3	2	2	2
2012_IIT_0012	SNUPE0351	CRF	AE	AE	1	LEEJUYOUNG	2013-10-15 21:45:24	1	2	1	2	1	2	2	2	1	2	2	2
2012_IIT_0012	SNUPE0352	CRF	AE	AE	1	LEEJUYOUNG	2013-10-15 22:07:08	1	2	1	2	2	2	2	2	3	2	2	2
2012_IIT_0012	SNUPE0353	CRF	AE	AE	1	LEEJUYOUNG	2013-10-15 22:39:29	1	2	2	2	2	2	2	2	2	1	3	3
2012_IIT_0012	SNUPE0354	CRF	AE	AE	1	LEEJUYOUNG	2013-10-16 19:59:58	1	2	1	2	2	2	2	2	3	2	2	2
2012_IIT_0012	SNUPE0355	CRF	AE	AE	1	LEEJUYOUNG	2013-10-16 20:37:17	1	2	1	2	2	2	2	2	3	2	3	3

## Sheet: BIR
Study_No	Subject_No	Visit	Page_ID	Section_ID	Inputseq	Reg Id	Reg Datetime	GRO	NSD	NED	DSTAY	BL	GW	GD	BW	SGA	AS1	AS5	PROM	DV	DIS	O2	MO	GA	VP	IL	NON	FI	BI	RF	CF	HF	NE	PM	UK	OTH	OTHO
2012_IIT_0012	SNBPE0001	CRF	BIR	BIR	1	CHOICW	2013-02-13 18:16:41	1	2003-11-04	2003-11-04		1	23	5	650	2	1	1	2	1	2									1	1
2012_IIT_0012	SNBPE0004	CRF	BIR	BIR	1	CHOICW	2013-02-20 13:00:55	1	2004-04-16	2004-08-30	137	1	28	1	520	1	1	5	2	1	1	1	1
2012_IIT_0012	SNBPE0006	CRF	BIR	BIR	1	CHOICW	2013-09-09 18:49:07	1	2005-03-19	2005-06-23	97	1	25	3	810	2	4	6	2	2	1						1
2012_IIT_0012	SNBPE0007	CRF	BIR	BIR	1	CHOICW	2013-04-01 21:17:12	1	2005-04-12	2005-08-05	116	1	25	1	625	1	3	5	2	2	1						1
2012_IIT_0012	SNBPE0008	CRF	BIR	BIR	1	CHOICW	2013-04-04 17:42:42	1	2005-04-20	2005-07-28	100	1	26	1	870	2	3	4	1	1	1						1
2012_IIT_0012	SNBPE0009	CRF	BIR	BIR	1	CHOICW	2013-04-01 22:23:13	1	2005-07-15	2005-08-22	39	1	27	1	430	1	3	5	2	1	2								1				1
2012_IIT_0012	SNBPE0010	CRF	BIR	BIR	1	CHOICW	2013-04-05 14:31:24	1	2005-10-15	2005-11-11	28	1	26	3	560	1	2	7	2	1	2												1
2012_IIT_0012	SNBPE0012	CRF	BIR	BIR	1	CHOICW	2013-04-06 14:05:27	1	2005-11-27	2006-02-17	83	1	27	1	965	2	6	7	1	1	1						1
2012_IIT_0012	SNBPE0013	CRF	BIR	BIR	1	CHOICW	2013-04-06 14:30:38	1	2005-12-05	2006-02-11	69	1	26	6	795	2	5	7	2	1	1						1
2012_IIT_0012	SNBPE0014	CRF	BIR	BIR	1	CHOICW	2013-04-21 18:13:21	1	2006-01-18	2006-02-06	20	1	25	2	845	2	2	4	1	1	1	1	1	1
2012_IIT_0012	SNBPE0015	CRF	BIR	BIR	1	CHOICW	2013-05-27 20:02:05	1	2006-01-24	2006-05-04	101	1	26	3	880	2	4	6	2	2	1						1
2012_IIT_0012	SNBPE0016	CRF	BIR	BIR	1	CHOICW	2013-05-27 20:54:40	1	2006-04-06	2006-06-22	78	1	26	5	870	2	6	8	2	1	1						1
2012_IIT_0012	SNBPE0017	CRF	BIR	BIR	1	CHOICW	2013-05-28 15:35:23	1	2006-04-06	2006-06-22	78	1	26	5	845	2	3	6	2	1	1						1
2012_IIT_0012	SNBPE0018	CRF	BIR	BIR	1	CHOICW	2013-05-30 15:29:43	1	2006-04-23	2006-06-24	63	1	28	0	885	2	3	7	2	1	1						1
2012_IIT_0012	SNBPE0019	CRF	BIR	BIR	1	CHOICW	2013-06-03 14:21:58	1	2006-05-21	2006-08-11	83	1	26	0	850	2	6	7	2	1	1						1
2012_IIT_0012	SNBPE0020	CRF	BIR	BIR	1	CHOICW	2013-02-23 14:25:49	1	2006-08-06	2007-03-05	212	1	24	1	685	2	6	9	1	1	2									1
2012_IIT_0012	SNBPE0021	CRF	BIR	BIR	1	CHOICW	2013-06-03 15:05:26	1	2006-08-09	2006-10-25	78	1	29	1	615	1	1	7	2	1	1						1
2012_IIT_0012	SNBPE0022	CRF	BIR	BIR	1	CHOICW	2013-06-04 14:26:08	1	2006-09-15	2007-03-12	179	1	28	1	675	1	3	6	2	1	1	1	1
2012_IIT_0012	SNBPE0023	CRF	BIR	BIR	1	CHOICW	2013-06-07 15:47:12	1	2006-09-21	2006-11-09	50	1	30	3	955	1	6	8	2	1	1						1
2012_IIT_0012	SNBPE0024	CRF	BIR	BIR	1	CHOICW	2013-06-10 14:17:51	1	2006-09-26	2007-04-02	189	1	23	6	555	2	2	2	2	2	1	1	1
2012_IIT_0012	SNBPE0027	CRF	BIR	BIR	1	CHOICW	2013-04-08 14:34:38	1	2006-10-14	2007-03-10	148	1	24	0	590	2	3	3	2	2	1	1	1
2012_IIT_0012	SNBPE0030	CRF	BIR	BIR	1	CHOICW	2013-06-10 18:16:32	1	2007-01-03	2007-03-31	88	1	28	1	670	1	5	6	2	1	1		1
2012_IIT_0012	SNBPE0031	CRF	BIR	BIR	1	CHOICW	2013-06-11 18:37:20	1	2007-01-11	2007-03-02	51	1	23	4	570	2	1	3	1	2	2							1	1
2012_IIT_0012	SNBPE0032	CRF	BIR	BIR	1	CHOICW	2013-06-11 19:15:14	1	2007-02-12	2007-04-17	65	1	32	1	720	1	5	6	2	1	1						1
2012_IIT_0012	SNBPE0033	CRF	BIR	BIR	1	CHOICW	2013-07-09 12:09:39	2	2007-04-10	2007-11-18	223	1	26	0	710	2	1	3	1	1	2									1
2012_IIT_0012	SNBPE0034	CRF	BIR	BIR	1	CHOICW	2013-07-09 12:10:18	2	2007-04-10	2007-09-27	171	1	26	0	780	2	4	6	1	1	1		1
2012_IIT_0012	SNBPE0035	CRF	BIR	BIR	1	CHOICW	2013-07-09 12:10:49	2	2007-04-15	2007-04-25	11	1	23	4	590	2	3	6	2	1	2									1				1
2012_IIT_0012	SNBPE0037	CRF	BIR	BIR	1	CHOICW	2013-07-09 12:11:18	2	2007-04-19	2007-08-17	121	1	27	4	790	1	5	7	2	2	1						1
2012_IIT_0012	SNBPE0038	CRF	BIR	BIR	1	CHOICW	2014-01-24 11:55:32	1	2007-04-29	2007-05-03	5	1	25	5	880	2	2	4	1	1	2													1
2012_IIT_0012	SNBPE0039	CRF	BIR	BIR	1	CHOICW	2013-10-29 15:57:53	1	2007-05-12	2007-05-16	5	1	23	4	750	2	1	6	1	2	2													1		1	r/o septic shock, no proven pathogen
2012_IIT_0012	SNBPE0040	CRF	BIR	BIR	1	CHOICW	2013-07-04 17:43:52	1	2007-05-23	2007-08-04	74	1	27	0	965	2	2	4	2	1	1						1
2012_IIT_0012	SNBPE0041	CRF	BIR	BIR	1	CHOICW	2013-07-05 13:47:36	1	2007-05-23	2007-07-25	64	1	27	0	980	2	4	6	2	1	1						1
2012_IIT_0012	SNBPE0042	CRF	BIR	BIR	1	CHOICW	2013-07-09 12:13:23	2	2007-07-05	2007-07-15	11	1	25	4	450	1	2	2	2	1	2													1
2012_IIT_0012	SNBPE0044	CRF	BIR	BIR	1	CHOICW	2013-07-09 12:13:53	2	2007-09-27	2007-12-18	83	1	26	5	975	2	1	4	2	2	1						1
2012_IIT_0012	SNBPE0045	CRF	BIR	BIR	1	CHOICW	2013-07-08 14:35:14	1	2008-01-20	2008-01-30	11	1	30	0	600	1	4	6	2	1	2									1
2012_IIT_0012	SNBPE0047	CRF	BIR	BIR	1	CHOICW	2013-04-02 20:44:10	2	2010-04-01	2010-04-05	5	1	24	5	800	2	2	6	1	1	2															1	pulmonary hemorrhage
2012_IIT_0012	SNBPE0048	CRF	BIR	BIR	1	CHOICW	2013-04-22 12:51:52	2	2010-04-16	2010-06-05	51	1	32	5	970	1	6	7	2	2	1						1
2012_IIT_0012	SNBPE0049	CRF	BIR	BIR	1	CHOICW	2013-04-22 15:23:15	2	2010-05-15	2010-07-22	69	1	28	5	830	1	2	5	2	2	1						1
2012_IIT_0012	SNBPE0050	CRF	BIR	BIR	1	CHOICW	2013-04-22 18:04:11	2	2010-05-15	2011-04-26	347	1	25	3	750	2	3	5	1	1	1	1	1	1
2012_IIT_0012	SNBPE0051	CRF	BIR	BIR	1	CHOICW	2013-04-22 20:32:53	2	2010-07-09	2010-10-09	93	1	27	4	845	2	1	2	2	1	1						1
2012_IIT_0012	SNBPE0052	CRF	BIR	BIR	1	CHOICW	2013-04-25 13:37:54	2	2010-07-21	2010-10-24	96	1	29	1	685	1	5	7	2	1	1						1
2012_IIT_0012	SNBPE0053	CRF	BIR	BIR	1	CHOICW	2013-04-25 20:19:39	2	2010-08-06	2010-11-07	94	1	27	2	950	2	1	2	2	2	1						1
2012_IIT_0012	SNBPE0054	CRF	BIR	BIR	1	CHOICW	2013-04-25 20:18:46	2	2010-08-06	2010-12-11	128	1	27	2	805	2	4	5	2	2	1						1
2012_IIT_0012	SNBPE0055	CRF	BIR	BIR	1	CHOICW	2013-10-28 19:05:28	2	2010-08-29	2010-12-23	117	1	26	0	575	1	1	4	2	1	1						1
2012_IIT_0012	SNBPE0056	CRF	BIR	BIR	1	CHOICW	2013-06-04 10:56:10	2	2010-10-14	2010-12-24	72	1	27	6	880	2	3	5	2	1	1						1
2012_IIT_0012	SNBPE0057	CRF	BIR	BIR	1	CHOICW	2013-06-04 14:02:15	2	2010-10-29	2011-01-11	75	1	30	6	820	1	4	6	2	1	1						1
2012_IIT_0012	SNBPE0058	CRF	BIR	BIR	1	CHOICW	2013-06-04 14:41:43	2	2010-10-29	2010-11-04	7	1	24	3	475	1	3	5	2	1	2								1
2012_IIT_0012	SNBPE0059	CRF	BIR	BIR	1	CHOICW	2013-06-04 15:01:43	2	2010-11-26	2011-02-28	95	1	27	4	585	1	3	6	2	1	1						1
2012_IIT_0012	SNBPE0061	CRF	BIR	BIR	1	CHOICW	2013-10-28 19:30:03	2	2010-12-09	2010-12-16	8	1	26	1	735	2	3	4	1	2	2									1						1	massive pulmonary hemorrhage
2012_IIT_0012	SNBPE0062	CRF	BIR	BIR	1	CHOICW	2013-10-28 19:36:24	2	2011-01-10	2011-03-25	75	1	30	0	770	1	2	6	2	2	1						1
2012_IIT_0012	SNBPE0063	CRF	BIR	BIR	1	CHOICW	2013-10-28 19:28:20	2	2011-02-16	2011-05-10	84	1	25	1	730	2	1	4	2	1	1						1
2012_IIT_0012	SNBPE0064	CRF	BIR	BIR	1	CHOICW	2013-06-05 19:51:32	2	2011-02-26	2011-06-17	112	1	25	4	715	2	1	2	2	1	1						1
2012_IIT_0012	SNBPE0065	CRF	BIR	BIR	1	CHOICW	2013-06-05 20:29:52	2	2011-03-09	2011-05-25	78	1	31	1	845	1	2	6	2	1	1						1
2012_IIT_0012	SNBPE0066	CRF	BIR	BIR	1	CHOICW	2013-06-05 21:05:58	2	2011-03-10	2011-05-18	70	1	28	6	990	1	5	8	2	1	1						1
2012_IIT_0012	SNBPE0067	CRF	BIR	BIR	1	CHOICW	2013-06-05 21:37:06	2	2011-04-21	2011-08-22	124	1	28	5	760	1	8	9	2	1	1	1	1
2012_IIT_0012	SNBPE0068	CRF	BIR	BIR	1	CHOICW	2013-06-06 13:41:28	2	2011-04-22	2011-07-05	75	1	31	4	820	1	5	7	2	1	1						1
2012_IIT_0012	SNBPE0069	CRF	BIR	BIR	1	CHOICW	2013-06-06 14:09:14	2	2011-05-12	2011-09-18	130	1	24	5	660	2	3	6	1	2	1	1	1
2012_IIT_0012	SNBPE0070	CRF	BIR	BIR	1	CHOICW	2013-06-06 14:49:58	2	2011-05-12	2011-09-18	130	1	24	5	630	2	5	7	2	2	1						1
2012_IIT_0012	SNBPE0071	CRF	BIR	BIR	1	CHOICW	2013-06-06 15:28:47	2	2011-06-25	2011-09-15	83	1	28	2	995	2	4	7	1	1	1						1
2012_IIT_0012	SNBPE0072	CRF	BIR	BIR	1	CHOICW	2013-06-06 16:01:13	2	2011-06-26	2011-10-07	104	1	25	3	660	2	6	7	2	2	1	1	1
2012_IIT_0012	SNBPE0073	CRF	BIR	BIR	1	CHOICW	2013-06-07 13:56:01	2	2011-07-22	2011-10-26	97	1	26	0	865	1	4	6	1	1	1					1
2012_IIT_0012	SNBPE0074	CRF	BIR	BIR	1	CHOICW	2013-06-07 14:35:10	2	2011-08-05	2012-01-03	152	1	28	1	575	1	4	5	2	1	1	1	1
2012_IIT_0012	SNBPE0075	CRF	BIR	BIR	1	CHOICW	2013-06-07 15:10:17	2	2011-08-05	2012-02-03	183	1	28	1	615	1	5	7	2	1	1	1	1
2012_IIT_0012	SNBPE0076	CRF	BIR	BIR	1	CHOICW	2013-06-10 17:33:55	2	2011-08-09	2011-10-12	65	1	29	0	890	1	6	7	2	1	1						1
2012_IIT_0012	SNBPE0078	CRF	BIR	BIR	1	CHOICW	2013-06-10 20:22:59	2	2011-08-29	2012-01-09	134	1	24	0	680	2	2	4	1	2	1						1
2012_IIT_0012	SNBPE0079	CRF	BIR	BIR	1	CHOICW	2013-06-11 12:45:23	2	2011-10-01	2012-01-18	110	1	24	1	530	2	4	6	1	1	1	1	1
2012_IIT_0012	SNBPE0080	CRF	BIR	BIR	1	CHOICW	2013-06-12 12:51:08	2	2011-10-19	2011-12-20	63	1	27	6	990	2	3	6	2	1	1						1
2012_IIT_0012	SNBPE0084	CRF	BIR	BIR	1	CHOICW	2013-06-19 13:44:51	2	2011-12-02	2012-03-14	104	1	23	2	590	2	1	3	2	2	1						1
2012_IIT_0012	SNBPE0086	CRF	BIR	BIR	1	CHOICW	2013-06-19 14:15:38	2	2011-12-11	2012-03-28	109	1	24	4	630	2	4	6	2	2	1						1
2012_IIT_0012	SNBPE0087	CRF	BIR	BIR	1	CHOICW	2013-06-19 14:36:41	2	2012-01-12	2012-05-12	122	1	26	4	510	1	4	7	2	1	1						1
2012_IIT_0012	SNBPE0089	CRF	BIR	BIR	1	CHOICW	2013-06-19 14:57:45	2	2012-02-07	2012-02-16	10	1	23	3	519	2	3	6	2	2	2												1
2012_IIT_0012	SNBPE0091	CRF	BIR	BIR	1	CHOICW	2013-07-15 13:08:04	1	2008-01-21	2008-04-23	94	2	24	6	880	2	1	2	2	2	1	1	1
2012_IIT_0012	SNBPE0092	CRF	BIR	BIR	1	CHOICW	2013-07-15 13:07:39	1	2008-01-31	2008-05-14	105	1	25	3	610	1	1	5	2	1	1	1	1
2012_IIT_0012	SNBPE0093	CRF	BIR	BIR	1	CHOICW	2013-07-16 12:30:58	2	2008-03-28	2008-08-07	133	1	25	6	725	2	3	6	2	1	1	1	1
2012_IIT_0012	SNBPE0094	CRF	BIR	BIR	1	CHOICW	2013-08-08 13:14:14	2	2008-03-31	2008-08-02	125	1	24	1	730	2	1	6	1	1	1						1
2012_IIT_0012	SNBPE0096	CRF	BIR	BIR	1	CHOICW	2013-08-22 17:30:19	2	2008-06-29	2008-09-17	81	1	27	2	950	2	5	7	2	1	1						1
2012_IIT_0012	SNBPE0097	CRF	BIR	BIR	1	CHOICW	2013-08-27 12:44:02	2	2008-07-11	2008-07-27	17	1	24	4	605	2	1	2	2	1	2												1
2012_IIT_0012	SNBPE0098	CRF	BIR	BIR	1	CHOICW	2013-08-27 15:10:42	2	2008-09-19	2008-09-24	6	1	27	3	640	1	1	5	2	1	1	1	1
2012_IIT_0012	SNBPE0100	CRF	BIR	BIR	1	CHOICW	2013-09-02 18:37:28	2	2008-10-13	2009-01-30	110	1	25	1	640	2	3	6	2	1	1	1	1
2012_IIT_0012	SNBPE0101	CRF	BIR	BIR	1	CHOICW	2013-09-02 19:59:13	2	2008-11-01	2008-11-25	25	1	29	1	775	1	6	8	2	1	1	1	1
2012_IIT_0012	SNBPE0102	CRF	BIR	BIR	1	CHOICW	2013-09-02 20:20:05	2	2008-10-31	2009-01-13	75	1	27	4	785	1	1	6	1	1	1						1
2012_IIT_0012	SNBPE0104	CRF	BIR	BIR	1	CHOICW	2013-11-11 14:35:20	2	2009-01-08	2009-04-06	89	1	27	1	600	1	2	6	2	1	1	1	1
2012_IIT_0012	SNBPE0105	CRF	BIR	BIR	1	CHOICW	2013-09-06 15:25:19	2	2009-01-20	2009-03-25	65	1	29	3	905	1	7	8	2	1	1						1
2012_IIT_0012	SNBPE0106	CRF	BIR	BIR	1	CHOICW	2013-09-16 14:01:51	2	2009-02-06	2009-04-08	62	1	26	3	830	2	4	6	2	1	1						1
2012_IIT_0012	SNBPE0107	CRF	BIR	BIR	1	CHOICW	2013-09-16 14:21:18	2	2009-02-06	2009-05-21	105	1	26	3	875	2	5	7	1	1	1	1	1
2012_IIT_0012	SNBPE0108	CRF	BIR	BIR	1	CHOICW	2013-09-16 14:42:19	2	2009-02-09	2009-05-28	109	1	28	6	890	1	6	8	2	2	1						1
2012_IIT_0012	SNBPE0109	CRF	BIR	BIR	1	CHOICW	2013-09-16 15:10:31	2	2009-02-16	2009-07-16	151	1	25	6	925	2	7	7	1	2	1	1	1
2012_IIT_0012	SNBPE0110	CRF	BIR	BIR	1	CHOICW	2013-09-16 15:25:53	2	2009-06-11	2009-07-04	24	1	29	2	705	1	5	7	2	1	2												1
2012_IIT_0012	SNBPE0111	CRF	BIR	BIR	1	CHOICW	2013-09-17 22:18:45	2	2009-06-25	2009-08-27	64	1	26	4	980	2	2	5	2	2	1	1	1
2012_IIT_0012	SNBPE0112	CRF	BIR	BIR	1	CHOICW	2013-09-22 11:20:00	2	2009-06-27	2009-09-30	96	1	26	1	850	2	2	5	2	1	1	1	1
2012_IIT_0012	SNBPE0113	CRF	BIR	BIR	1	CHOICW	2013-09-22 11:40:08	2	2009-07-02	2009-10-07	98	1	26	1	760	2	7	8	1	1	1						1
2012_IIT_0012	SNBPE0114	CRF	BIR	BIR	1	CHOICW	2013-09-22 11:57:44	2	2009-07-02	2009-10-09	100	1	26	1	730	2	7	8	1	1	1	1	1
2012_IIT_0012	SNBPE0115	CRF	BIR	BIR	1	CHOICW	2013-09-22 12:26:25	2	2009-07-08	2010-08-28	417	1	26	0	930	2	3	6	1	2	1	1	1
2012_IIT_0012	SNBPE0116	CRF	BIR	BIR	1	CHOICW	2013-11-11 14:31:21	2	2009-07-17	2009-11-28	135	1	24	4	620	2	1	6	1	1	1						1
2012_IIT_0012	SNBPE0117	CRF	BIR	BIR	1	CHOICW	2013-11-08 14:25:13	2	2009-07-17	2009-07-23	7	1	24	4	570	2	2	6	1	1	2															1	brain hemorrhage
2012_IIT_0012	SNBPE0118	CRF	BIR	BIR	1	CHOICW	2013-09-22 13:36:02	2	2009-07-27	2009-10-01	67	1	27	6	990	2	5	6	2	1	1						1
2012_IIT_0012	SNBPE0119	CRF	BIR	BIR	1	CHOICW	2013-09-22 13:49:44	2	2009-07-29	2009-11-30	125	1	24	5	780	2	1	6	1	2	1	1	1
2012_IIT_0012	SNBPE0120	CRF	BIR	BIR	1	CHOICW	2013-09-22 14:11:26	2	2009-08-09	2009-10-29	82	1	26	6	885	2	5	6	1	1	1						1
2012_IIT_0012	SNBPE0121	CRF	BIR	BIR	1	CHOICW	2013-09-22 14:23:21	2	2009-09-03	2009-11-27	86	1	29	2	825	1	7	7	2	1	1	1	1
2012_IIT_0012	SNBPE0124	CRF	BIR	BIR	1	CHOICW	2013-09-23 11:54:46	2	2009-09-20	2009-12-15	87	1	27	5	860	2	6	7	1	1	1	1	1
2012_IIT_0012	SNBPE0125	CRF	BIR	BIR	1	CHOICW	2013-11-11 14:24:46	2	2009-10-09	2010-01-07	91	1	26	6	990	2	5	6	2	1	1						1
2012_IIT_0012	SNBPE0126	CRF	BIR	BIR	1	CHOICW	2013-09-23 12:38:57	2	2009-10-09	2009-12-17	70	1	26	6	980	2	4	6	2	1	1	1	1
2012_IIT_0012	SNBPE0127	CRF	BIR	BIR	1	CHOICW	2013-11-11 14:23:43	2	2009-10-13	2010-02-09	120	1	24	6	680	2	5	6	2	2	1						1
2012_IIT_0012	SNBPE0128	CRF	BIR	BIR	1	CHOICW	2013-09-23 13:17:57	2	2009-12-10	2010-03-31	112	1	26	4	760	2	4	5	1	2	1						1
2012_IIT_0012	SNBPE0129	CRF	BIR	BIR	1	CHOICW	2013-09-23 13:37:38	2	2009-12-26	2010-04-06	102	1	28	4	935	2	1	3	1	1	1						1
2012_IIT_0012	SNBPE0130	CRF	BIR	BIR	1	CHOICW	2013-09-23 14:36:06	2	2010-01-07	2010-02-22	47	1	31	6	960	1	4	1	2	1	1						1
2012_IIT_0012	SNBPE0131	CRF	BIR	BIR	1	CHOICW	2013-09-23 14:50:24	2	2010-01-24	2010-02-06	14	1	27	2	915	2	1	2	2	1	1	1	1
2012_IIT_0012	SNBPE0132	CRF	BIR	BIR	1	CHOICW	2013-09-23 15:05:57	2	2010-02-06	2010-05-29	113	1	24	5	750	2	2	4	2	1	1	1	1
2012_IIT_0012	SNBPE0133	CRF	BIR	BIR	1	CHOICW	2013-09-23 15:26:38	2	2010-02-09	2010-02-14	6	1	24	5	820	2	2	5	2	2	2									1
2012_IIT_0012	SNBPE0134	CRF	BIR	BIR	1	CHOICW	2013-09-23 15:38:26	2	2010-02-27	2011-05-12	440	1	24	0	470	1	4	5	2	1	1	1	1
2012_IIT_0012	SNBPE0135	CRF	BIR	BIR	1	CHOICW	2013-09-23 17:01:30	2	2010-03-15	2010-08-14	153	1	24	4	530	2	2	4	2	1	1						1
2012_IIT_0012	SNUPE0001	CRF	BIR	BIR	1	LEEJUYOUNG	2013-02-05 14:32:35	2	2010-05-24	2010-08-02	71	1	28	0	920	2	4	6	2	1	1						1
2012_IIT_0012	SNUPE0002	CRF	BIR	BIR	1	LEEJUYOUNG	2013-02-05 17:12:44	2	2010-05-24	2010-05-25	2	1	28	0	800	1	7	8	2	1	2									1
2012_IIT_0012	SNUPE0003	CRF	BIR	BIR	1	LEEJUYOUNG	2013-02-07 20:33:21	2	2010-05-24	2010-08-18	87	1	28	0	950	2	5	7	2	1	1						1
2012_IIT_0012	SNUPE0004	CRF	BIR	BIR	1	LEEJUYOUNG	2013-02-12 01:23:33	2	2011-04-08	2011-05-20	43	1	31	1	840	1	3	6	2	1	1						1
2012_IIT_0012	SNUPE0005	CRF	BIR	BIR	1	LEEJUYOUNG	2013-02-14 19:55:21	2	2010-05-26	2010-10-04	132	1	28	2	640	1	3	7	2	1	1		1
2012_IIT_0012	SNUPE0007	CRF	BIR	BIR	1	LEEJUYOUNG	2013-02-14 20:40:46	2	2010-05-30	2010-05-31	2	2	27	1	990	2	3	5	1	2	2									1
2012_IIT_0012	SNUPE0009	CRF	BIR	BIR	1	KIMHANS	2013-10-29 10:39:47	2	2010-06-20	2010-08-01	43	1	31	0	920	1	3	6	2	1	1						1
2012_IIT_0012	SNUPE0012	CRF	BIR	BIR	1	LEEJUYOUNG	2013-02-22 15:21:50	1	2005-09-28	2005-12-01	65	1	26	4	850	2	3	6	1	1	1						1
2012_IIT_0012	SNUPE0013	CRF	BIR	BIR	1	LEEJUYOUNG	2013-02-25 13:49:02	1	2005-10-02	2006-04-06	187	1	25	5	710	2	3	6	1	1	1				1
2012_IIT_0012	SNUPE0014	CRF	BIR	BIR	1	LEEJUYOUNG	2013-02-25 12:50:28	1	2005-10-02	2006-02-17	139	1	25	5	770	2	4	6	1	1	1						1
2012_IIT_0012	SNUPE0015	CRF	BIR	BIR	1	LEEJUYOUNG	2013-02-25 13:47:06	1	2005-10-28	2006-01-23	88	1	26	5	610	1	6	7	2	1	1						1
2012_IIT_0012	SNUPE0016	CRF	BIR	BIR	1	LEEJUYOUNG	2013-02-25 15:32:48	2	2010-06-22	2010-09-13	84	1	28	3	980	2	0	1	2	1	1						1
2012_IIT_0012	SNUPE0017	CRF	BIR	BIR	1	LEEJUYOUNG	2013-02-25 16:05:58	2	2010-06-22	2010-09-25	96	1	29	2	630	1	3	6	1	1	1						1
2012_IIT_0012	SNUPE0018	CRF	BIR	BIR	1	LEEJUYOUNG	2013-09-03 17:32:15	1	2005-11-19	2006-01-16	59	1	27	6	980	2	6	8	1	2	1						1
2012_IIT_0012	SNUPE0020	CRF	BIR	BIR	1	KIMHANS	2013-02-25 18:13:19	1	2005-11-26	2006-01-26	62	1	30	5	900	1	5	7	1	2	1						1
2012_IIT_0012	SNUPE0021	CRF	BIR	BIR	1	LEEJUYOUNG	2013-02-26 16:19:36	1	2005-12-02	2006-02-27	88	1	26	4	830	2	0	4	2	1	1						1
2012_IIT_0012	SNUPE0022	CRF	BIR	BIR	1	LEEJUYOUNG	2013-09-03 17:33:57	1	2005-12-02	2006-03-24	113	1	25	4	900	2	5	7	2	1	1	1	1
2012_IIT_0012	SNUPE0023	CRF	BIR	BIR	1	LEEJUYOUNG	2013-03-06 20:45:14	1	2007-01-08	2007-03-24	76	1	25	6	800	2	4	6	2	1	1						1
2012_IIT_0012	SNUPE0024	CRF	BIR	BIR	1	LEEJUYOUNG	2013-10-25 17:01:09	2	2010-06-27	2010-09-08	74	1	25	5	880	2	5	7	2	1	1						1
2012_IIT_0012	SNUPE0025	CRF	BIR	BIR	1	LEEJUYOUNG	2013-03-09 21:58:16	2	2010-06-29	2010-09-02	66	1	28	3	630	1	1	4	2	1	1						1
2012_IIT_0012	SNUPE0026	CRF	BIR	BIR	1	LEEJUYOUNG	2013-03-10 17:24:08	1	2007-01-25	2007-05-09	105	1	23	4	620	2	2	5	2	2	1	1	1
2012_IIT_0012	SNUPE0027	CRF	BIR	BIR	1	LEEJUYOUNG	2013-09-03 17:36:08	1	2005-12-31	2006-03-27	87	1	26	1	970	2	0	4	2	1	1						1
2012_IIT_0012	SNUPE0028	CRF	BIR	BIR	1	LEEJUYOUNG	2013-03-12 15:45:42	2	2011-04-18	2011-08-01	106	1	25	0	700	2	4	6	1	2	1						1
2012_IIT_0012	SNUPE0029	CRF	BIR	BIR	1	LEEJUYOUNG	2013-09-14 17:06:05	1	2007-03-02	2007-06-14	105	1	25	6	880	2	6	7	2	2	1						1
2012_IIT_0012	SNUPE0030	CRF	BIR	BIR	1	LEEJUYOUNG	2013-03-19 20:05:50	1	2007-03-02	2007-06-26	117	1	25	6	630	1	2	5	2	2	1						1
2012_IIT_0012	SNUPE0031	CRF	BIR	BIR	1	LEEJUYOUNG	2013-03-28 18:07:57	2	2011-04-28	2011-08-22	117	1	24	2	520	2	0	0	1	1	1						1
2012_IIT_0012	SNUPE0032	CRF	BIR	BIR	1	LEEJUYOUNG	2013-04-25 11:35:54	1	2006-01-24	2006-06-19	147	1	27	6	950	2	5	7	2	1	1	1	1
2012_IIT_0012	SNUPE0033	CRF	BIR	BIR	1	LEEJUYOUNG	2013-03-29 21:08:54	2	2011-05-07	2011-08-08	94	1	25	4	720	2	3	6	1	2	1		1
2012_IIT_0012	SNUPE0034	CRF	BIR	BIR	1	LEEJUYOUNG	2013-11-01 14:47:51	2	2011-05-11	2011-08-04	86	1	27	3	930	1	4	6	1	2	1		1
2012_IIT_0012	SNUPE0035	CRF	BIR	BIR	1	LEEJUYOUNG	2013-04-16 21:04:15	1	2007-03-11	2007-04-28	49	1	28	1	950	2	2	4	2	1	1	1	1
2012_IIT_0012	SNUPE0037	CRF	BIR	BIR	1	LEEJUYOUNG	2013-04-29 18:42:52	1	2006-01-25	2006-03-29	64	1	29	2	870	1	2	4	2	1	1	1	1
2012_IIT_0012	SNUPE0038	CRF	BIR	BIR	1	LEEJUYOUNG	2013-04-29 22:12:01	2	2010-07-02	2010-08-18	48	1	29	0	940	2	2	6	2	1	1						1
2012_IIT_0012	SNUPE0043	CRF	BIR	BIR	1	LEEJUYOUNG	2013-11-08 13:58:55	2	2008-03-08	2008-07-21	136	1	25	0	730	2	3	5	2	1	1	1	1
2012_IIT_0012	SNUPE0044	CRF	BIR	BIR	1	LEEJUYOUNG	2013-10-12 21:17:03	2	2008-03-17	2008-06-09	85	1	29	5	960	1	5	7	2	1	1						1
2012_IIT_0012	SNUPE0045	CRF	BIR	BIR	1	LEEJUYOUNG	2013-05-03 23:06:58	2	2008-03-31	2008-06-18	80	1	29	1	680	1	3	6	2	2	1		1
2012_IIT_0012	SNUPE0046	CRF	BIR	BIR	1	LEEJUYOUNG	2013-05-04 16:55:51	2	2008-03-31	2008-04-07	8	1	29	1	850	1	3	6	2	2	2									1	1					1	renal failure
2012_IIT_0012	SNUPE0047	CRF	BIR	BIR	1	LEEJUYOUNG	2013-05-04 17:43:55	2	2008-04-05	2008-09-10	159	1	24	2	650	2	1	5	1	1	1	1	1
2012_IIT_0012	SNUPE0048	CRF	BIR	BIR	1	LEEJUYOUNG	2013-05-04 20:13:12	2	2008-04-05	2008-06-16	73	1	24	2	620	2	3	4	1	1	2										1					1	GI bleeding
2012_IIT_0012	SNUPE0049	CRF	BIR	BIR	1	KIMHANS	2013-10-29 10:33:38	2	2010-07-07	2010-10-01	87	1	26	4	980	2	5	6	1	2	1						1
2012_IIT_0012	SNUPE0050	CRF	BIR	BIR	1	LEEJUYOUNG	2013-05-05 12:51:52	2	2010-07-21	2010-09-22	64	1	27	5	960	2	6	7	1	2	1						1
2012_IIT_0012	SNUPE0051	CRF	BIR	BIR	1	LEEJUYOUNG	2013-05-05 13:14:22	2	2010-08-03	2010-11-27	117	1	27	0	420	1	2	2	2	1	1	1	1
2012_IIT_0012	SNUPE0052	CRF	BIR	BIR	1	KIMHANS	2013-10-28 14:34:21	2	2010-08-16	2010-11-13	90	1	30	1	850	1	1	5	2	1	1						1
2012_IIT_0012	SNUPE0056	CRF	BIR	BIR	1	LEEJUYOUNG	2013-05-06 20:59:18	2	2008-05-20	2008-09-12	116	1	23	0	520	2	4	6	2	2	1		1
2012_IIT_0012	SNUPE0057	CRF	BIR	BIR	1	LEEJUYOUNG	2013-05-06 22:25:13	2	2008-05-27	2008-08-27	93	1	24	6	480	1	4	5	2	2	1		1
2012_IIT_0012	SNUPE0058	CRF	BIR	BIR	1	LEEJUYOUNG	2013-10-20 12:49:42	1	2006-01-27	2006-03-27	60	1	28	4	990	2	4	5	2	1	1						1
2012_IIT_0012	SNUPE0059	CRF	BIR	BIR	1	LEEJUYOUNG	2013-05-07 16:03:23	1	2006-03-07	2006-06-20	106	1	25	5	720	2	0	4	1	1	1	1	1
2012_IIT_0012	SNUPE0060	CRF	BIR	BIR	1	LEEJUYOUNG	2013-05-08 14:37:30	1	2006-03-07	2006-04-27	52	1	30	1	870	1	6	8	2	1	1	1	1
2012_IIT_0012	SNUPE0062	CRF	BIR	BIR	1	LEEJUYOUNG	2013-05-08 18:31:39	1	2006-03-15	2006-06-29	107	1	24	6	510	1	3	5	1	1	2									1
2012_IIT_0012	SNUPE0063	CRF	BIR	BIR	1	LEEJUYOUNG	2013-05-09 14:04:16	1	2006-03-21	2006-08-10	143	1	26	2	430	1	4	5	2	1	1	1	1
2012_IIT_0012	SNUPE0064	CRF	BIR	BIR	1	LEEJUYOUNG	2013-05-10 11:06:44	1	2005-09-18	2005-12-09	83	1	25	5	830	2	4	6	1	2	1	1
2012_IIT_0012	SNUPE0065	CRF	BIR	BIR	1	LEEJUYOUNG	2013-05-11 15:51:42	1	2006-04-05	2006-08-02	120	1	24	6	990	2	3	7	1	2	1						1
2012_IIT_0012	SNUPE0066	CRF	BIR	BIR	1	LEEJUYOUNG	2013-05-11 20:53:21	2	2008-06-04	2008-08-07	65	1	29	0	860	1	2	7	2	1	1		1
2012_IIT_0012	SNUPE0067	CRF	BIR	BIR	1	LEEJUYOUNG	2013-10-12 21:32:34	2	2008-06-09	2008-10-04	118	1	26	6	590	1	1	1	2	1	1	1	1
2012_IIT_0012	SNUPE0068	CRF	BIR	BIR	1	LEEJUYOUNG	2013-05-18 20:40:21	2	2008-06-13	2008-08-07	56	1	27	5	970	2	6	8	1	2	1						1
2012_IIT_0012	SNUPE0069	CRF	BIR	BIR	1	LEEJUYOUNG	2013-05-13 09:27:39	1	2006-04-07	2006-09-09	156	1	25	3	580	1	1	1	1	1	1	1	1
2012_IIT_0012	SNUPE0070	CRF	BIR	BIR	1	LEEJUYOUNG	2013-05-13 12:47:48	1	2006-04-07	2006-08-17	133	1	25	3	710	2	1	1	2	1	1	1	1
2012_IIT_0012	SNUPE0071	CRF	BIR	BIR	1	LEEJUYOUNG	2013-05-13 13:28:22	1	2006-05-08	2006-07-27	81	1	25	3	780	2	1	2	2	2	1						1
2012_IIT_0012	SNUPE0072	CRF	BIR	BIR	1	LEEJUYOUNG	2013-05-13 14:21:47	2	2009-04-07	2009-07-15	100	1	26	4	724	2	1	4	1	1	1						1
2012_IIT_0012	SNUPE0073	CRF	BIR	BIR	1	LEEJUYOUNG	2013-05-23 12:55:08	1	2006-05-08	2006-10-11	157	1	25	3	760	2	4	6	2	2	1						1
2012_IIT_0012	SNUPE0075	CRF	BIR	BIR	1	LEEJUYOUNG	2013-05-26 20:13:23	2	2009-02-03	2009-02-07	5	1	28	1	524	1	7	7	2	1	2									1
2012_IIT_0012	SNUPE0076	CRF	BIR	BIR	1	KIMHANS	2013-10-29 10:36:32	2	2011-05-20	2011-07-16	58	1	30	1	780	1	5	6	2	1	1		1
2012_IIT_0012	SNUPE0077	CRF	BIR	BIR	1	LEEJUYOUNG	2013-05-23 14:05:00	1	2006-07-04	2006-09-20	79	1	28	2	820	1	1	2	2	1	1						1
2012_IIT_0012	SNUPE0078	CRF	BIR	BIR	1	LEEJUYOUNG	2013-05-25 12:56:45	1	2006-07-06	2006-11-10	128	1	25	6	680	2	4	6	2	1	1						1
2012_IIT_0012	SNUPE0080	CRF	BIR	BIR	1	LEEJUYOUNG	2013-05-26 12:10:12	1	2006-08-20	2007-02-09	174	1	24	0	670	2	2	3	1	1	1	1	1
2012_IIT_0012	SNUPE0081	CRF	BIR	BIR	1	LEEJUYOUNG	2013-05-26 13:58:35	1	2006-09-02	2006-11-24	84	1	27	4	810	1	2	5	2	1	1	1	1
2012_IIT_0012	SNUPE0082	CRF	BIR	BIR	1	LEEJUYOUNG	2013-05-26 14:24:14	1	2006-09-02	2006-11-24	84	1	27	4	600	1	4	4	2	1	1						1
2012_IIT_0012	SNUPE0083	CRF	BIR	BIR	1	LEEJUYOUNG	2013-05-26 15:43:33	2	2011-05-20	2011-07-12	54	1	30	1	710	1	3	6	2	1	1						1
2012_IIT_0012	SNUPE0084	CRF	BIR	BIR	1	LEEJUYOUNG	2013-05-26 16:41:09	2	2011-05-23	2011-08-22	92	1	27	1	720	2	4	6	2	1	1	1	1
2012_IIT_0012	SNUPE0087	CRF	BIR	BIR	1	LEEJUYOUNG	2013-05-26 20:43:53	2	2009-03-27	2009-04-02	7	1	29	0	392	1	0	1	2	1	2										1
2012_IIT_0012	SNUPE0088	CRF	BIR	BIR	1	LEEJUYOUNG	2013-05-27 10:54:00	1	2006-09-05	2006-12-15	102	1	28	0	560	1	5	6	2	1	1	1	1
2012_IIT_0012	SNUPE0089	CRF	BIR	BIR	1	LEEJUYOUNG	2013-05-27 12:25:22	1	2006-09-19	2006-10-03	15	1	24	5	750	2	2	5	2	2	2									1			1
2012_IIT_0012	SNUPE0090	CRF	BIR	BIR	1	LEEJUYOUNG	2013-05-27 12:44:21	1	2006-10-09	2007-01-15	99	1	27	0	480	1	2	3	2	1	1						1
2012_IIT_0012	SNUPE0091	CRF	BIR	BIR	1	LEEJUYOUNG	2013-05-27 13:09:10	1	2006-10-15	2007-01-23	101	1	24	3	730	2	1	6	2	2	1						1
2012_IIT_0012	SNUPE0092	CRF	BIR	BIR	1	LEEJUYOUNG	2013-05-27 13:29:11	1	2006-10-26	2006-12-23	59	1	30	0	970	1	7	8	2	1	1	1	1
2012_IIT_0012	SNUPE0093	CRF	BIR	BIR	1	LEEJUYOUNG	2013-05-27 13:45:21	1	2006-10-26	2006-12-30	66	1	30	0	930	1	6	7	2	1	1	1	1
2012_IIT_0012	SNUPE0094	CRF	BIR	BIR	1	LEEJUYOUNG	2013-05-27 18:03:27	1	2006-11-02	2007-01-21	81	1	25	5	730	2	6	7	2	2	2									1						1	renal failure
2012_IIT_0012	SNUPE0095	CRF	BIR	BIR	1	LEEJUYOUNG	2013-09-03 17:57:33	1	2006-11-09	2006-11-16	8	1	23	2	450	1	1	1	1	2	2								1
2012_IIT_0012	SNUPE0096	CRF	BIR	BIR	1	LEEJUYOUNG	2013-05-27 22:10:30	1	2005-08-25	2005-10-05	42	1	31	2	980	1	7	8	2	1	1						1
2012_IIT_0012	SNUPE0097	CRF	BIR	BIR	1	LEEJUYOUNG	2013-05-28 12:52:11	1	2006-11-17	2007-02-03	79	1	25	6	710	2	5	6	1	2	1						1
2012_IIT_0012	SNUPE0098	CRF	BIR	BIR	1	LEEJUYOUNG	2013-05-28 14:50:39	1	2006-11-30	2007-03-27	118	2	26	5	970	2	5	8	2	2	2										1
2012_IIT_0012	SNUPE0100	CRF	BIR	BIR	1	LEEJUYOUNG	2013-05-28 16:53:49	1	2006-12-14	2007-02-16	65	1	27	3	990	2	2	5	2	1	1						1
2012_IIT_0012	SNUPE0101	CRF	BIR	BIR	1	LEEJUYOUNG	2013-05-28 18:01:04	1	2006-12-16	2007-05-09	145	1	27	2	570	1	4	6	2	1	1	1	1
2012_IIT_0012	SNUPE0102	CRF	BIR	BIR	1	LEEJUYOUNG	2013-05-28 21:50:46	2	2011-05-27	2011-08-21	87	1	26	3	950	2	5	6	2	2	1		1
2012_IIT_0012	SNUPE0103	CRF	BIR	BIR	1	LEEJUYOUNG	2013-05-29 13:13:36	1	2006-12-24	2007-03-21	88	1	25	4	800	2	6	7	1	1	1						1
2012_IIT_0012	SNUPE0104	CRF	BIR	BIR	1	LEEJUYOUNG	2013-09-03 18:15:02	1	2007-01-08	2007-04-03	86	1	25	6	860	2	6	8	2	1	1	1	1
2012_IIT_0012	SNUPE0106	CRF	BIR	BIR	1	LEEJUYOUNG	2013-05-30 19:05:52	2	2011-06-01	2011-07-29	59	1	30	1	990	1	2	7	2	1	1		1
2012_IIT_0012	SNUPE0107	CRF	BIR	BIR	1	LEEJUYOUNG	2013-05-30 19:41:11	2	2011-07-02	2011-09-27	88	1	26	5	670	1	3	5	2	1	1		1
2012_IIT_0012	SNUPE0108	CRF	BIR	BIR	1	LEEJUYOUNG	2013-06-04 17:40:54	2	2011-07-02	2011-09-27	88	1	26	5	540	1	2	6	2	1	1		1
2012_IIT_0012	SNUPE0110	CRF	BIR	BIR	1	LEEJUYOUNG	2013-06-04 18:11:01	2	2011-07-05	2011-09-27	85	1	27	0	700	1	2	4	2	1	1						1
2012_IIT_0012	SNUPE0111	CRF	BIR	BIR	1	LEEJUYOUNG	2013-06-10 18:29:10	1	2005-08-17	2005-10-17	62	1	29	1	720	1	1	6	2	1	1						1
2012_IIT_0012	SNUPE0112	CRF	BIR	BIR	1	LEEJUYOUNG	2013-06-15 13:27:38	2	2011-07-05	2011-09-17	75	1	28	3	850	1	2	7	2	2	1		1
2012_IIT_0012	SNUPE0113	CRF	BIR	BIR	1	LEEJUYOUNG	2013-06-15 14:50:55	2	2011-07-08	2011-11-10	126	1	25	2	850	2	0	0	1	2	1		1		1
2012_IIT_0012	SNUPE0115	CRF	BIR	BIR	1	LEEJUYOUNG	2013-06-15 16:00:53	2	2011-07-10	2011-09-21	74	1	26	6	940	2	0	4	1	1	1		1
2012_IIT_0012	SNUPE0116	CRF	BIR	BIR	1	LEEJUYOUNG	2013-06-15 16:23:52	2	2011-07-10	2011-09-27	80	1	26	6	890	2	0	5	2	1	1		1
2012_IIT_0012	SNUPE0117	CRF	BIR	BIR	1	LEEJUYOUNG	2013-06-19 17:48:38	2	2011-07-16	2011-09-22	69	1	32	0	890	1	5	6	2	1	1	1	1
2012_IIT_0012	SNUPE0118	CRF	BIR	BIR	1	LEEJUYOUNG	2013-06-20 16:05:18	2	2010-08-24	2011-01-01	131	1	25	6	970	2	3	5	2	1	1	1	1
2012_IIT_0012	SNUPE0119	CRF	BIR	BIR	1	LEEJUYOUNG	2013-12-10 11:18:26	2	2010-08-24	2011-01-17	147	1	25	6	680	1	2	5	2	1	1						1
2012_IIT_0012	SNUPE0120	CRF	BIR	BIR	1	LEEJUYOUNG	2014-01-24 12:05:24	2	2011-07-27	2011-09-10	46	1	30	4	950	1	2	7	2	1	1						1
2012_IIT_0012	SNUPE0121	CRF	BIR	BIR	1	LEEJUYOUNG	2013-06-21 17:08:42	2	2011-07-31	2011-12-16	139	1	23	4	660	2	3	4	1	2	1	1	1
2012_IIT_0012	SNUPE0122	CRF	BIR	BIR	1	LEEJUYOUNG	2013-06-21 16:24:25	2	2010-10-05	2010-12-15	72	1	27	1	940	2	3	5	1	2	1		1
2012_IIT_0012	SNUPE0123	CRF	BIR	BIR	1	LEEJUYOUNG	2013-06-22 20:28:17	2	2008-06-17	2008-09-03	79	1	28	5	720	1	4	7	2	1	1		1
2012_IIT_0012	SNUPE0124	CRF	BIR	BIR	1	LEEJUYOUNG	2013-06-22 21:30:21	2	2008-06-30	2008-09-24	87	1	28	2	840	1	1	5	2	1	1		1
2012_IIT_0012	SNUPE0125	CRF	BIR	BIR	1	LEEJUYOUNG	2013-06-24 12:26:48	2	2010-10-08	2011-01-29	114	1	25	6	520	1	1	4	2	1	1		1
2012_IIT_0012	SNUPE0126	CRF	BIR	BIR	1	LEEJUYOUNG	2013-06-24 15:16:07	2	2010-10-16	2010-12-07	53	1	30	4	910	1	3	7	2	1	1					1
2012_IIT_0012	SNUPE0127	CRF	BIR	BIR	1	LEEJUYOUNG	2013-06-24 16:09:33	2	2010-11-02	2011-01-09	69	1	26	4	870	2	5	7	2	2	1						1
2012_IIT_0012	SNUPE0128	CRF	BIR	BIR	1	LEEJUYOUNG	2013-06-25 12:16:04	2	2010-11-04	2011-01-28	86	1	26	2	820	2	2	5	1	1	1	1	1
2012_IIT_0012	SNUPE0129	CRF	BIR	BIR	1	KIMHANS	2013-10-29 10:34:37	2	2010-11-04	2011-01-25	83	1	26	2	920	2	6	7	1	1	1						1
2012_IIT_0012	SNUPE0130	CRF	BIR	BIR	1	LEEJUYOUNG	2013-09-08 22:17:52	1	2005-07-11	2005-10-19	101	1	25	3	640	2	2	5	2	2	1						1
2012_IIT_0012	SNUPE0131	CRF	BIR	BIR	1	LEEJUYOUNG	2013-09-08 22:20:13	1	2005-07-11	2005-10-19	101	1	25	3	680	2	3	4	1	2	1						1
2012_IIT_0012	SNUPE0132	CRF	BIR	BIR	1	LEEJUYOUNG	2013-06-27 09:41:53	2	2010-11-10	2011-02-25	108	1	25	5	940	2	2	6	2	2	1						1
2012_IIT_0012	SNUPE0133	CRF	BIR	BIR	1	LEEJUYOUNG	2013-06-27 10:11:47	2	2010-11-16	2011-01-06	52	1	30	1	840	2	1	3	2	1	1						1
2012_IIT_0012	SNUPE0134	CRF	BIR	BIR	1	LEEJUYOUNG	2013-06-27 12:41:15	2	2010-11-26	2011-02-28	95	1	24	3	640	1	3	3	2	2	1	1	1
2012_IIT_0012	SNUPE0135	CRF	BIR	BIR	1	LEEJUYOUNG	2013-06-27 15:57:59	1	2005-07-03	2005-09-15	75	1	27	2	620	1	5	6	2	1	1						1
2012_IIT_0012	SNUPE0136	CRF	BIR	BIR	1	LEEJUYOUNG	2013-06-27 16:31:41	1	2005-06-20	2005-08-22	64	1	29	5	990	2	4	6	1	1	1						1
2012_IIT_0012	SNUPE0137	CRF	BIR	BIR	1	LEEJUYOUNG	2013-06-27 18:20:29	2	2011-08-03	2011-12-16	136	1	24	0	730	1	1	4	1	2	1		1
2012_IIT_0012	SNUPE0138	CRF	BIR	BIR	1	LEEJUYOUNG	2013-06-28 15:05:27	2	2011-08-11	2011-11-30	112	1	27	6	990	2	2	4	2	1	1		1
2012_IIT_0012	SNUPE0139	CRF	BIR	BIR	1	LEEJUYOUNG	2013-06-28 19:51:42	2	2011-08-11	2011-11-20	102	1	27	6	660	1	4	6	2	1	1		1
2012_IIT_0012	SNUPE0140	CRF	BIR	BIR	1	LEEJUYOUNG	2013-06-28 17:42:00	1	2005-06-20	2005-09-09	82	1	29	5	950	2	1	1	2	1	1						1
2012_IIT_0012	SNUPE0141	CRF	BIR	BIR	1	KIMHANS	2013-06-28 17:40:07	1	2005-06-14	2005-08-10	58	1	28	4	990	2	2	6	2	1	1						1
2012_IIT_0012	SNUPE0142	CRF	BIR	BIR	1	LEEJUYOUNG	2013-06-28 18:14:01	1	2005-05-29	2005-08-13	77	1	26	1	840	2	1	4	2	2	1						1
2012_IIT_0012	SNUPE0143	CRF	BIR	BIR	1	LEEJUYOUNG	2013-06-28 18:46:47	1	2005-05-29	2005-08-16	80	1	26	1	780	2	2	6	2	2	1						1
2012_IIT_0012	SNUPE0144	CRF	BIR	BIR	1	LEEJUYOUNG	2013-06-28 20:45:03	2	2011-08-19	2011-09-04	17	1	24	0	560	2	0	6	2	2	2								1
2012_IIT_0012	SNUPE0145	CRF	BIR	BIR	1	LEEJUYOUNG	2013-06-28 21:04:36	2	2011-08-23	2011-10-06	45	1	30	3	830	1	3	7	2	1	1		1
2012_IIT_0012	SNUPE0147	CRF	BIR	BIR	1	LEEJUYOUNG	2013-12-10 12:18:36	2	2011-09-03	2011-09-06	4	1	25	2	380	1	2	5	2	1	2										1
2012_IIT_0012	SNUPE0148	CRF	BIR	BIR	1	LEEJUYOUNG	2013-06-28 21:32:47	2	2011-09-05	2011-12-16	103	2	25	3	950	2	2	4	1	1	1		1
2012_IIT_0012	SNUPE0149	CRF	BIR	BIR	1	KIMHANS	2013-06-28 21:44:06	1	2005-04-26	2005-05-11	16	1	28	1	680	1	5	6	2	1	2							1
2012_IIT_0012	SNUPE0150	CRF	BIR	BIR	1	LEEJUYOUNG	2013-06-29 09:40:02	1	2005-04-24	2005-07-25	93	1	24	5	880	2	4	8	2	1	1						1
2012_IIT_0012	SNUPE0151	CRF	BIR	BIR	1	LEEJUYOUNG	2013-07-03 15:51:31	2	2011-09-21	2011-12-31	102	1	24	5	710	2	5	7	1	2	1		1
2012_IIT_0012	SNUPE0152	CRF	BIR	BIR	1	LEEJUYOUNG	2013-07-04 17:26:09	2	2011-09-25	2011-11-16	53	1	28	1	980	2	6	9	1	2	1		1
2012_IIT_0012	SNUPE0153	CRF	BIR	BIR	1	LEEJUYOUNG	2013-07-04 18:21:02	2	2011-09-25	2011-12-14	81	1	28	1	760	1	1	3	1	2	1		1
2012_IIT_0012	SNUPE0154	CRF	BIR	BIR	1	LEEJUYOUNG	2013-07-05 15:56:53	2	2011-10-01	2011-10-17	17	1	29	4	800	1	1	3	1	1	2															1	asphyxia
2012_IIT_0012	SNUPE0155	CRF	BIR	BIR	1	LEEJUYOUNG	2013-07-06 10:25:10	2	2011-11-05	2012-02-14	102	1	25	4	800	2	1	2	1	2	1		1
2012_IIT_0012	SNUPE0156	CRF	BIR	BIR	1	LEEJUYOUNG	2013-08-20 21:07:18	2	2011-11-05	2012-01-15	72	1	25	4	610	2	3	5	2	2	1		1
2012_IIT_0012	SNUPE0157	CRF	BIR	BIR	1	LEEJUYOUNG	2013-07-11 13:03:27	1	2005-04-17	2005-07-28	103	1	24	2	680	2	1	3	2	2	1	1
2012_IIT_0012	SNUPE0158	CRF	BIR	BIR	1	LEEJUYOUNG	2013-07-12 17:44:40	1	2005-01-31	2005-05-09	99	1	24	2	810	2	1	3	2	1	1						1
2012_IIT_0012	SNUPE0159	CRF	BIR	BIR	1	LEEJUYOUNG	2013-07-16 10:55:07	2	2010-12-03	2011-02-05	65	1	27	0	880	2	5	7	2	1	1						1
2012_IIT_0012	SNUPE0160	CRF	BIR	BIR	1	LEEJUYOUNG	2013-07-16 11:25:05	2	2010-12-03	2011-02-15	75	1	27	0	950	2	3	5	2	1	1						1
2012_IIT_0012	SNUPE0161	CRF	BIR	BIR	1	LEEJUYOUNG	2013-07-16 17:45:05	2	2010-12-13	2011-02-02	52	1	28	4	760	1	1	4	2	1	1						1
2012_IIT_0012	SNUPE0162	CRF	BIR	BIR	1	LEEJUYOUNG	2013-07-16 18:07:51	2	2011-01-05	2011-02-18	45	1	29	4	960	1	6	8	2	1	1						1
2012_IIT_0012	SNUPE0163	CRF	BIR	BIR	1	LEEJUYOUNG	2013-07-16 19:56:08	2	2011-02-18	2011-04-16	58	1	23	5	570	2	2	3	1	2	2							1								1	renal failure
2012_IIT_0012	SNUPE0164	CRF	BIR	BIR	1	LEEJUYOUNG	2013-07-25 15:38:13	2	2011-01-14	2011-04-21	98	1	24	5	910	2	1	5	1	2	1						1
2012_IIT_0012	SNUPE0165	CRF	BIR	BIR	1	LEEJUYOUNG	2013-07-25 16:26:42	2	2011-01-25	2011-04-05	71	1	28	1	910	2	6	7	2	1	1						1
2012_IIT_0012	SNUPE0166	CRF	BIR	BIR	1	LEEJUYOUNG	2013-07-25 16:59:10	2	2011-02-24	2011-06-11	108	1	25	6	370	1	1	2	2	1	1						1
2012_IIT_0012	SNUPE0168	CRF	BIR	BIR	1	LEEJUYOUNG	2013-07-26 14:15:09	1	2004-12-16	2005-02-14	61	1	33	5	850	1	1	6	2	1	1						1
2012_IIT_0012	SNUPE0169	CRF	BIR	BIR	1	LEEJUYOUNG	2013-07-26 16:49:13	1	2004-11-19	2005-03-01	103	1	26	0	540	1	3	5	2	1	1						1
2012_IIT_0012	SNUPE0170	CRF	BIR	BIR	1	LEEJUYOUNG	2013-07-26 17:29:41	1	2004-11-19	2005-03-01	103	1	26	0	510	1	1	5	2	1	1	1	1
2012_IIT_0012	SNUPE0171	CRF	BIR	BIR	1	LEEJUYOUNG	2013-07-26 18:02:43	1	2004-09-26	2005-01-08	105	1	23	3	620	2	1	2	2	2	1						1
2012_IIT_0012	SNUPE0172	CRF	BIR	BIR	1	LEEJUYOUNG	2013-07-27 20:15:05	2	2011-03-03	2011-05-22	81	1	26	1	940	2	5	7	1	2	1						1
2012_IIT_0012	SNUPE0173	CRF	BIR	BIR	1	LEEJUYOUNG	2013-07-28 14:04:20	2	2011-03-07	2011-06-22	108	1	26	1	750	1	3	5	2	2	1						1
2012_IIT_0012	SNUPE0174	CRF	BIR	BIR	1	LEEJUYOUNG	2013-07-28 15:07:07	2	2011-03-07	2011-05-28	83	1	26	1	870	2	5	6	2	2	1						1
2012_IIT_0012	SNUPE0175	CRF	BIR	BIR	1	LEEJUYOUNG	2013-07-28 15:29:31	2	2011-03-08	2011-06-02	87	1	27	0	900	1	5	7	2	2	1						1
2012_IIT_0012	SNUPE0176	CRF	BIR	BIR	1	LEEJUYOUNG	2013-11-05 17:30:21	2	2011-03-14	2011-05-07	55	1	30	4	950	1	1	2	2	1	1						1
2012_IIT_0012	SNUPE0177	CRF	BIR	BIR	1	LEEJUYOUNG	2013-07-29 13:59:55	1	2004-09-09	2004-11-12	65	1	28	2	980	2	2	6	1	1	1	1	1
2012_IIT_0012	SNUPE0178	CRF	BIR	BIR	1	LEEJUYOUNG	2013-07-29 15:21:18	1	2004-07-16	2004-09-13	60	1	29	2	950	1	3	6	2	1	1						1
2012_IIT_0012	SNUPE0179	CRF	BIR	BIR	1	LEEJUYOUNG	2013-07-29 17:24:48	1	2004-07-02	2004-09-23	84	1	27	0	890	2	5	7	1	1	1						1
2012_IIT_0012	SNUPE0181	CRF	BIR	BIR	1	LEEJUYOUNG	2013-07-29 16:06:52	2	2009-04-07	2009-07-15	100	1	26	4	814	2	1	1	1	1	1						1
2012_IIT_0012	SNUPE0182	CRF	BIR	BIR	1	LEEJUYOUNG	2013-07-29 18:13:07	1	2004-06-13	2004-10-24	134	1	26	1	480	1	2	6	2	1	1	1	1
2012_IIT_0012	SNUPE0183	CRF	BIR	BIR	1	LEEJUYOUNG	2013-07-29 18:46:19	1	2004-06-11	2004-08-11	62	1	28	1	880	1	4	6	2	1	1						1
2012_IIT_0012	SNUPE0184	CRF	BIR	BIR	1	LEEJUYOUNG	2013-07-29 19:10:04	1	2004-05-02	2004-05-21	20	1	24	1	530	1	2	5	1	1	2														1
2012_IIT_0012	SNUPE0185	CRF	BIR	BIR	1	LEEJUYOUNG	2013-07-29 19:30:31	1	2004-03-13	2004-05-14	63	1	24	3	690	2	1	5	1	2	2														1
2012_IIT_0012	SNUPE0186	CRF	BIR	BIR	1	LEEJUYOUNG	2013-07-30 11:18:47	2	2011-03-15	2011-05-20	67	1	25	2	820	1	1	6	2	1	1						1
2012_IIT_0012	SNUPE0187	CRF	BIR	BIR	1	LEEJUYOUNG	2013-09-09 18:25:50	1	2004-03-10	2004-05-24	76	1	30	3	770	1	6	7	1	1	1						1
2012_IIT_0012	SNUPE0188	CRF	BIR	BIR	1	LEEJUYOUNG	2013-07-30 13:38:08	2	2011-04-08	2011-06-01	55	1	29	3	930	1	4	6	1	2	1						1
2012_IIT_0012	SNUPE0189	CRF	BIR	BIR	1	LEEJUYOUNG	2013-07-30 14:06:17	2	2010-06-15	2010-07-23	39	1	30	3	640	1	3	6	2	1	2												1
2012_IIT_0012	SNUPE0190	CRF	BIR	BIR	1	LEEJUYOUNG	2013-07-30 15:08:04	1	2004-03-02	2004-05-11	71	1	28	6	830	1	4	7	2	1	2															1	DIC, CMV infection
2012_IIT_0012	SNUPE0191	CRF	BIR	BIR	1	LEEJUYOUNG	2013-07-30 15:57:21	1	2004-02-22	2004-05-24	93	1	24	5	670	2	1	2	2	2	2									1						1	r/o sepsis
2012_IIT_0012	SNUPE0192	CRF	BIR	BIR	1	LEEJUYOUNG	2013-07-30 16:58:39	1	2004-02-18	2004-04-17	60	1	28	6	840	1	7	8	2	1	1						1
2012_IIT_0012	SNUPE0193	CRF	BIR	BIR	1	LEEJUYOUNG	2013-07-30 17:32:01	1	2004-02-17	2004-05-06	80	1	28	4	950	2	6	7	1	1	1						1
2012_IIT_0012	SNUPE0194	CRF	BIR	BIR	1	LEEJUYOUNG	2014-01-24 10:54:49	1	2004-01-09	2004-03-15	67	1	29	1	600	1	2	4	2	1	1		1
2012_IIT_0012	SNUPE0195	CRF	BIR	BIR	1	LEEJUYOUNG	2013-07-31 12:59:02	1	2004-01-08	2004-01-24	17	1	25	2	450	1	1	4	2	1	2									1
2012_IIT_0012	SNUPE0196	CRF	BIR	BIR	1	LEEJUYOUNG	2013-07-31 13:36:12	1	2003-11-06	2004-01-22	78	1	28	1	790	1	5	6	2	1	1	1	1
2012_IIT_0012	SNUPE0197	CRF	BIR	BIR	1	LEEJUYOUNG	2013-07-31 14:40:20	1	2003-10-07	2004-01-16	102	1	25	1	640	2	7	7	2	1	1						1
2012_IIT_0012	SNUPE0198	CRF	BIR	BIR	1	LEEJUYOUNG	2013-07-31 15:52:13	2	2010-08-03	2010-08-28	26	1	25	1	560	1	1	3	1	2	2										1		1
2012_IIT_0012	SNUPE0199	CRF	BIR	BIR	1	LEEJUYOUNG	2013-07-31 16:18:28	1	2003-10-07	2004-02-02	119	1	25	1	750	2	6	6	2	1	1	1	1
2012_IIT_0012	SNUPE0200	CRF	BIR	BIR	1	LEEJUYOUNG	2013-07-31 16:46:08	1	2003-09-09	2003-11-11	64	1	28	3	940	2	5	7	2	1	1						1
2012_IIT_0012	SNUPE0201	CRF	BIR	BIR	1	LEEJUYOUNG	2013-07-31 18:14:45	2	2009-04-17	2009-06-07	52	1	30	2	980	1	6	8	1	1	1						1
2012_IIT_0012	SNUPE0202	CRF	BIR	BIR	1	LEEJUYOUNG	2013-08-01 11:12:31	1	2003-07-26	2003-09-30	67	1	28	5	950	2	4	5	2	1	1						1
2012_IIT_0012	SNUPE0203	CRF	BIR	BIR	1	LEEJUYOUNG	2013-08-01 12:24:07	1	2003-07-01	2003-12-26	179	1	32	5	890	1	3	4	2	1	1			1
2012_IIT_0012	SNUPE0204	CRF	BIR	BIR	1	LEEJUYOUNG	2013-08-01 12:53:22	1	2003-06-25	2003-10-09	107	1	32	1	530	1	7	8	2	1	1					1
2012_IIT_0012	SNUPE0205	CRF	BIR	BIR	1	LEEJUYOUNG	2013-08-01 13:18:49	1	2003-05-06	2003-07-19	75	1	34	2	910	1	6	9	2	1	1						1
2012_IIT_0012	SNUPE0206	CRF	BIR	BIR	1	LEEJUYOUNG	2013-08-01 18:52:43	1	2003-03-25	2003-05-29	66	1	29	5	740	1	1	4	2	1	1						1
2012_IIT_0012	SNUPE0207	CRF	BIR	BIR	1	KIMHANS	2013-10-29 10:44:48	2	2010-11-30	2010-12-09	10	1	26	6	720	2	0	0	2	1	2										1					1	HIE, renal failure
2012_IIT_0012	SNUPE0208	CRF	BIR	BIR	1	LEEJUYOUNG	2013-08-01 16:23:40	2	2011-01-01	2011-01-13	13	1	28	5	820	1	5	7	2	1	2															1	RENAL FAILURE, PULMONARY HEMORRHAGE
2012_IIT_0012	SNUPE0209	CRF	BIR	BIR	1	LEEJUYOUNG	2013-08-02 10:34:00	2	2009-05-04	2009-07-02	60	1	32	0	720	1	1	4	2	1	1						1
2012_IIT_0012	SNUPE0210	CRF	BIR	BIR	1	LEEJUYOUNG	2013-08-02 12:06:01	2	2009-05-07	2009-07-29	84	1	25	6	870	2	1	6	1	1	1						1
2012_IIT_0012	SNUPE0212	CRF	BIR	BIR	1	LEEJUYOUNG	2013-08-02 14:02:51	2	2009-06-27	2009-09-09	75	1	25	0	710	2	6	7	1	2	1						1
2012_IIT_0012	SNUPE0213	CRF	BIR	BIR	1	LEEJUYOUNG	2013-08-02 14:46:20	2	2009-07-15	2009-09-12	60	1	30	0	720	1	4	7	2	1	1						1
2012_IIT_0012	SNUPE0214	CRF	BIR	BIR	1	LEEJUYOUNG	2013-08-02 15:50:35	2	2010-07-23	2010-12-23	154	1	28	0	740	1	7	8	1	2	1						1
2012_IIT_0012	SNUPE0215	CRF	BIR	BIR	1	LEEJUYOUNG	2013-08-02 16:11:28	2	2009-07-31	2009-09-04	36	1	32	3	980	1	4	8	2	1	1						1
2012_IIT_0012	SNUPE0216	CRF	BIR	BIR	1	LEEJUYOUNG	2013-08-02 16:37:21	2	2009-08-21	2009-12-19	121	1	25	5	710	2	7	8	2	1	1	1
2012_IIT_0012	SNUPE0217	CRF	BIR	BIR	1	LEEJUYOUNG	2013-08-02 17:10:55	1	2003-03-24	2003-05-31	69	1	29	0	670	1	3	5	2	1	1						1
2012_IIT_0012	SNUPE0218	CRF	BIR	BIR	1	LEEJUYOUNG	2013-08-02 17:30:33	2	2009-08-21	2009-12-04	106	1	25	5	780	2	6	7	1	1	1						1
2012_IIT_0012	SNUPE0219	CRF	BIR	BIR	1	LEEJUYOUNG	2013-08-05 19:20:36	2	2009-03-27	2009-06-21	87	1	28	0	570	1	5	7	2	1	1						1
2012_IIT_0012	SNUPE0220	CRF	BIR	BIR	1	KIMHANS	2013-10-29 10:43:47	2	2009-03-16	2009-07-01	108	1	26	4	730	2	6	6	1	1	1						1
2012_IIT_0012	SNUPE0221	CRF	BIR	BIR	1	LEEJUYOUNG	2013-08-06 12:50:38	2	2009-09-02	2009-09-12	11	1	26	3	730	2	3	6	1	1	2									1
2012_IIT_0012	SNUPE0222	CRF	BIR	BIR	1	LEEJUYOUNG	2013-08-06 13:17:48	2	2009-03-16	2009-05-22	68	1	26	4	960	2	5	7	2	1	1						1
2012_IIT_0012	SNUPE0224	CRF	BIR	BIR	1	LEEJUYOUNG	2013-08-06 15:39:58	2	2009-09-09	2009-12-12	95	1	27	3	720	1	1	2	2	2	1						1
2012_IIT_0012	SNUPE0227	CRF	BIR	BIR	1	LEEJUYOUNG	2013-08-07 17:11:18	2	2010-10-04	2010-11-19	47	1	27	2	660	2	3	6	2	1	2														1
2012_IIT_0012	SNUPE0228	CRF	BIR	BIR	1	KIMHANS	2013-08-06 17:54:56	2	2009-09-10	2009-11-03	55	1	30	6	890	1	6	7	2	1	1						1
2012_IIT_0012	SNUPE0229	CRF	BIR	BIR	1	LEEJUYOUNG	2013-08-08 19:35:01	2	2009-03-16	2009-05-22	68	1	26	4	960	2	5	7	1	1	1						1
2012_IIT_0012	SNUPE0230	CRF	BIR	BIR	1	LEEJUYOUNG	2014-01-24 10:54:23	2	2009-02-25	2009-06-02	98	1	26	6	940	2	1	5	2	1	1	1
2012_IIT_0012	SNUPE0231	CRF	BIR	BIR	1	LEEJUYOUNG	2013-08-09 14:25:58	2	2009-09-18	2010-02-16	152	1	24	4	760	2	1	5	1	1	1						1
2012_IIT_0012	SNUPE0233	CRF	BIR	BIR	1	LEEJUYOUNG	2013-08-09 15:00:38	2	2009-10-13	2009-12-11	60	1	26	4	816	2	5	5	2	2	1						1
2012_IIT_0012	SNUPE0234	CRF	BIR	BIR	1	LEEJUYOUNG	2013-08-09 15:42:16	2	2009-10-27	2010-01-29	95	1	24	6	920	2	7	5	2	1	1						1
2012_IIT_0012	SNUPE0237	CRF	BIR	BIR	1	LEEJUYOUNG	2013-08-09 17:59:40	2	2009-02-24	2009-04-25	61	1	24	2	582	2	3	6	1	1	2												1
2012_IIT_0012	SNUPE0238	CRF	BIR	BIR	1	LEEJUYOUNG	2013-08-09 19:50:04	2	2009-02-24	2009-05-15	81	1	26	0	860	2	3	6	2	1	1	1
2012_IIT_0012	SNUPE0239	CRF	BIR	BIR	1	LEEJUYOUNG	2013-08-09 20:09:34	2	2009-02-24	2009-06-26	123	1	26	0	440	1	6	7	2	1	1		1
2012_IIT_0012	SNUPE0240	CRF	BIR	BIR	1	LEEJUYOUNG	2013-08-09 20:37:54	2	2009-02-13	2009-05-12	89	1	25	6	810	2	6	7	1	2	1	1
2012_IIT_0012	SNUPE0241	CRF	BIR	BIR	1	LEEJUYOUNG	2013-08-09 20:53:08	2	2009-02-03	2009-05-13	100	1	25	3	498	1	5	7	2	1	1						1
2012_IIT_0012	SNUPE0242	CRF	BIR	BIR	1	LEEJUYOUNG	2013-08-10 14:13:40	2	2009-01-31	2009-03-25	54	1	28	6	910	1	3	7	2	1	1						1
2012_IIT_0012	SNUPE0243	CRF	BIR	BIR	1	LEEJUYOUNG	2013-08-10 15:22:47	2	2009-01-15	2009-04-16	92	1	25	3	746	2	2	7	1	1	1	1
2012_IIT_0012	SNUPE0245	CRF	BIR	BIR	1	LEEJUYOUNG	2013-08-12 13:13:38	2	2009-11-17	2010-01-24	69	1	27	0	850	2	6	8	2	2	1		1
2012_IIT_0012	SNUPE0246	CRF	BIR	BIR	1	LEEJUYOUNG	2013-08-12 13:32:05	2	2009-12-07	2010-01-22	47	1	29	0	940	2	5	6	2	1	1		1
2012_IIT_0012	SNUPE0247	CRF	BIR	BIR	1	LEEJUYOUNG	2013-08-12 13:47:20	2	2009-12-10	2010-01-14	36	1	32	3	840	1	2	7	2	1	1						1
2012_IIT_0012	SNUPE0248	CRF	BIR	BIR	1	LEEJUYOUNG	2013-08-13 10:38:50	2	2009-12-16	2010-07-03	200	1	23	5	650	2	2	5	2	2	1		1
2012_IIT_0012	SNUPE0249	CRF	BIR	BIR	1	LEEJUYOUNG	2013-08-13 12:23:27	2	2009-12-28	2010-04-04	98	1	26	2	730	2	5	7	1	2	1	1	1
2012_IIT_0012	SNUPE0250	CRF	BIR	BIR	1	LEEJUYOUNG	2013-08-13 13:03:06	2	2010-01-08	2010-04-15	98	1	27	3	860	2	2	5	2	1	1	1	1
2012_IIT_0012	SNUPE0251	CRF	BIR	BIR	1	LEEJUYOUNG	2013-08-13 12:41:40	2	2009-12-28	2010-04-04	98	1	26	2	690	1	6	7	2	2	1		1
2012_IIT_0012	SNUPE0253	CRF	BIR	BIR	1	LEEJUYOUNG	2013-08-13 14:05:39	2	2010-01-08	2010-02-17	41	1	27	3	730	1	2	4	1	1	2									1						1	r/o septic shock
2012_IIT_0012	SNUPE0254	CRF	BIR	BIR	1	LEEJUYOUNG	2013-08-13 14:31:05	2	2010-01-13	2010-04-03	81	1	29	1	910	1	4	7	1	1	1						1
2012_IIT_0012	SNUPE0255	CRF	BIR	BIR	1	LEEJUYOUNG	2013-08-13 14:52:27	2	2010-01-22	2010-03-14	52	1	29	6	860	1	7	7	2	1	1		1
2012_IIT_0012	SNUPE0256	CRF	BIR	BIR	1	LEEJUYOUNG	2013-08-13 21:37:10	2	2010-02-03	2010-05-19	106	1	24	1	550	2	2	7	1	1	1						1
2012_IIT_0012	SNUPE0257	CRF	BIR	BIR	1	LEEJUYOUNG	2013-08-13 23:42:19	2	2010-02-06	2010-05-27	111	1	23	3	680	2	1	2	1	2	1						1
2012_IIT_0012	SNUPE0259	CRF	BIR	BIR	1	LEEJUYOUNG	2013-08-14 00:25:02	2	2010-02-26	2010-06-25	120	1	25	1	420	1	3	4	2	1	1						1
2012_IIT_0012	SNUPE0260	CRF	BIR	BIR	1	LEEJUYOUNG	2013-08-14 00:41:24	2	2010-03-04	2010-05-14	72	1	29	0	870	1	4	7	2	1	1		1
2012_IIT_0012	SNUPE0261	CRF	BIR	BIR	1	LEEJUYOUNG	2013-08-14 00:54:47	2	2010-03-28	2010-04-02	6	1	22	6	480	2	2	5	2	2	2													1
2012_IIT_0012	SNUPE0262	CRF	BIR	BIR	1	LEEJUYOUNG	2013-08-14 11:20:53	2	2010-03-12	2010-07-23	134	1	28	3	530	1	4	7	2	1	1						1
2012_IIT_0012	SNUPE0263	CRF	BIR	BIR	1	LEEJUYOUNG	2013-08-14 12:46:24	2	2010-03-16	2010-06-05	82	1	26	3	860	2	2	6	1	2	1						1
2012_IIT_0012	SNUPE0264	CRF	BIR	BIR	1	LEEJUYOUNG	2013-08-14 13:04:25	2	2010-03-19	2010-05-11	54	1	30	2	800	1	4	7	2	1	1						1
2012_IIT_0012	SNUPE0265	CRF	BIR	BIR	1	LEEJUYOUNG	2013-08-14 13:19:16	2	2010-03-28	2010-07-28	123	1	23	4	650	2	1	4	1	2	1	1	1
2012_IIT_0012	SNUPE0266	CRF	BIR	BIR	1	LEEJUYOUNG	2014-01-24 10:53:51	2	2010-04-05	2010-11-26	236	1	30	2	620	1	2	7	2	1	1	1	1
2012_IIT_0012	SNUPE0267	CRF	BIR	BIR	1	LEEJUYOUNG	2013-08-14 16:37:28	2	2010-04-07	2010-07-28	113	1	25	0	760	2	1	5	1	2	1	1	1
2012_IIT_0012	SNUPE0268	CRF	BIR	BIR	1	LEEJUYOUNG	2013-08-14 17:19:23	2	2010-04-11	2010-08-29	141	1	24	6	680	1	2	4	1	1	1						1
2012_IIT_0012	SNUPE0269	CRF	BIR	BIR	1	LEEJUYOUNG	2013-08-16 12:38:59	2	2010-04-11	2010-08-15	127	1	24	6	770	2	1	2	1	1	1						1
2012_IIT_0012	SNUPE0270	CRF	BIR	BIR	1	LEEJUYOUNG	2013-08-16 13:32:07	2	2010-05-12	2010-08-31	112	1	24	4	630	2	2	5	1	2	1	1
2012_IIT_0012	SNUPE0271	CRF	BIR	BIR	1	LEEJUYOUNG	2013-08-16 14:05:23	2	2010-05-15	2010-09-04	113	1	25	5	690	2	1	5	1	1	1						1
2012_IIT_0012	SNUPE0272	CRF	BIR	BIR	1	LEEJUYOUNG	2013-08-16 14:31:01	2	2010-05-18	2010-08-31	106	1	25	3	690	2	1	4	1	2	1						1
2012_IIT_0012	SNUPE0273	CRF	BIR	BIR	1	LEEJUYOUNG	2013-08-16 14:56:46	2	2010-05-24	2010-08-02	71	1	28	0	950	2	1	6	2	1	1						1
2012_IIT_0012	SNUPE0274	CRF	BIR	BIR	1	LEEJUYOUNG	2013-08-17 19:48:01	2	2009-01-15	2009-04-24	100	1	25	3	860	2	4	7	1	1	1	1				1
2012_IIT_0012	SNUPE0275	CRF	BIR	BIR	1	LEEJUYOUNG	2013-08-17 20:29:27	2	2009-01-15	2009-03-29	74	1	25	3	580	1	3	6	1	2	2								1
2012_IIT_0012	SNUPE0276	CRF	BIR	BIR	1	KIMHANS	2013-10-29 10:35:26	2	2009-01-12	2009-04-04	83	1	26	0	870	2	2	7	1	1	1	1
2012_IIT_0012	SNUPE0277	CRF	BIR	BIR	1	LEEJUYOUNG	2013-08-17 22:04:11	2	2009-01-12	2009-03-28	76	1	26	1	960	2	2	7	2	1	1	1
2012_IIT_0012	SNUPE0278	CRF	BIR	BIR	1	LEEJUYOUNG	2013-11-05 17:20:47	2	2009-01-04	2009-03-27	83	1	25	0	960	2	4	6	1	1	1						1
2012_IIT_0012	SNUPE0279	CRF	BIR	BIR	1	LEEJUYOUNG	2013-08-18 14:37:57	2	2008-12-07	2009-03-13	97	1	26	3	650	1	1	5	2	1	1	1
2012_IIT_0012	SNUPE0280	CRF	BIR	BIR	1	LEEJUYOUNG	2013-08-18 19:49:17	2	2008-11-29	2009-02-06	70	1	27	3	650	1	5	7	2	1	1	1
2012_IIT_0012	SNUPE0283	CRF	BIR	BIR	1	LEEJUYOUNG	2013-08-20 22:44:31	2	2011-11-09	2011-12-28	50	1	29	4	890	1	7	8	2	1	1						1
2012_IIT_0012	SNUPE0284	CRF	BIR	BIR	1	LEEJUYOUNG	2013-09-02 14:06:23	2	2011-11-10	2012-01-06	58	1	29	3	900	1	1	2	2	2	1		1
2012_IIT_0012	SNUPE0285	CRF	BIR	BIR	1	LEEJUYOUNG	2013-08-28 21:42:28	2	2008-07-13	2008-10-14	94	1	26	5	940	2	6	8	1	1	1		1
2012_IIT_0012	SNUPE0286	CRF	BIR	BIR	1	LEEJUYOUNG	2013-11-01 13:17:11	2	2008-07-15	2008-09-16	64	1	30	3	840	1	6	8	2	1	1		1
2012_IIT_0012	SNUPE0287	CRF	BIR	BIR	1	LEEJUYOUNG	2013-08-29 21:37:32	2	2008-07-26	2008-11-15	113	1	25	1	790	2	3	7	2	2	1						1
2012_IIT_0012	SNUPE0288	CRF	BIR	BIR	1	LEEJUYOUNG	2013-12-10 12:47:35	2	2008-08-28	2009-01-29	155	1	23	3	670	2	2	5	1	1	1		1
2012_IIT_0012	SNUPE0289	CRF	BIR	BIR	1	LEEJUYOUNG	2013-09-02 16:09:31	2	2011-11-28	2012-03-19	113	1	25	1	760	2	1	3	1	2	1		1
2012_IIT_0012	SNUPE0290	CRF	BIR	BIR	1	LEEJUYOUNG	2013-09-03 17:01:35	2	2011-12-06	2012-01-11	37	1	32	2	860	1	6	7	2	2	1		1
2012_IIT_0012	SNUPE0292	CRF	BIR	BIR	1	LEEJUYOUNG	2013-09-03 17:34:26	2	2011-12-28	2012-02-13	48	1	32	5	980	1	7	8	2	1	1		1
2012_IIT_0012	SNUPE0293	CRF	BIR	BIR	1	LEEJUYOUNG	2013-09-03 18:07:47	1	2006-12-08	2006-12-12	5	1	28	1	860	2	6	7	2	1	2									1	1
2012_IIT_0012	SNUPE0294	CRF	BIR	BIR	1	LEEJUYOUNG	2013-09-03 18:15:27	2	2012-01-03	2012-04-17	106	1	26	1	850	2	2	5	1	1	1		1
2012_IIT_0012	SNUPE0295	CRF	BIR	BIR	1	KIMHANS	2013-09-04 12:36:17	2	2010-01-08	2010-05-12	125	1	27	3	920	2	4	6	1	1	1						1
2012_IIT_0012	SNUPE0296	CRF	BIR	BIR	1	LEEJUYOUNG	2013-09-06 15:55:33	2	2012-01-28	2012-04-05	69	1	30	2	950	1	5	7	2	1	1		1
2012_IIT_0012	SNUPE0297	CRF	BIR	BIR	1	LEEJUYOUNG	2013-09-06 17:04:36	2	2012-02-08	2012-04-13	66	1	26	5	970	1	1	5	2	1	1		1
2012_IIT_0012	SNUPE0298	CRF	BIR	BIR	1	LEEJUYOUNG	2013-09-06 17:57:38	2	2012-02-08	2012-05-29	112	1	27	2	620	2	5	7	2	1	1		1
2012_IIT_0012	SNUPE0299	CRF	BIR	BIR	1	LEEJUYOUNG	2013-10-07 08:38:07	2	2012-02-13	2012-04-25	73	1	29	0	910	2	2	7	2	1	1		1
2012_IIT_0012	SNUPE0300	CRF	BIR	BIR	1	LEEJUYOUNG	2013-09-14 13:41:55	1	2007-03-23	2007-06-26	96	1	24	6	700	2	3	4	2	2	1	1
2012_IIT_0012	SNUPE0301	CRF	BIR	BIR	1	LEEJUYOUNG	2013-09-14 14:44:36	1	2007-03-24	2007-04-21	29	1	35	5	960	1	8	8	2	1	1						1
2012_IIT_0012	SNUPE0302	CRF	BIR	BIR	1	LEEJUYOUNG	2013-09-14 15:50:23	1	2007-03-31	2007-07-30	122	1	24	0	740	1	6	7	2	2	1						1
2012_IIT_0012	SNUPE0303	CRF	BIR	BIR	1	LEEJUYOUNG	2013-09-16 21:12:02	2	2008-08-28	2009-01-07	133	1	23	6	730	2	2	6	2	1	1		1
2012_IIT_0012	SNUPE0304	CRF	BIR	BIR	1	LEEJUYOUNG	2013-10-05 14:23:23	1	2007-04-06	2007-08-31	148	1	27	0	750	2	3	6	2	1	1						1
2012_IIT_0012	SNUPE0305	CRF	BIR	BIR	1	LEEJUYOUNG	2013-10-05 15:36:06	1	2007-04-10	2007-06-21	73	1	27	5	760	1	5	7	2	1	1						1
2012_IIT_0012	SNUPE0306	CRF	BIR	BIR	1	LEEJUYOUNG	2013-11-04 12:56:43	1	2007-04-28	2007-11-09	196	2	25	6	750	2	3	5	1	1	2									1
2012_IIT_0012	SNUPE0307	CRF	BIR	BIR	1	LEEJUYOUNG	2013-10-06 19:19:33	2	2008-09-12	2008-10-28	47	1	30	1	890	1	1	7	1	1	1						1
2012_IIT_0012	SNUPE0308	CRF	BIR	BIR	1	LEEJUYOUNG	2013-10-06 20:01:06	2	2008-10-23	2009-01-02	72	1	28	2	930	2	3	6	1	1	1						1
2012_IIT_0012	SNUPE0309	CRF	BIR	BIR	1	LEEJUYOUNG	2013-10-07 20:56:22	2	2008-09-27	2009-04-13	199	1	25	3	460	1	1	3	2	1	1	1	1
2012_IIT_0012	SNUPE0310	CRF	BIR	BIR	1	KIMHANS	2013-10-07 21:41:38	1	2007-05-14	2007-08-07	86	1	29	1	590	1	1	3	2	1	1						1
2012_IIT_0012	SNUPE0311	CRF	BIR	BIR	1	KIMHANS	2013-10-07 22:20:25	1	2007-05-23	2007-08-24	94	1	29	2	890	2	6	7	2	1	1						1
2012_IIT_0012	SNUPE0313	CRF	BIR	BIR	1	LEEJUYOUNG	2013-10-07 22:34:00	2	2008-10-05	2009-01-22	110	1	24	6	880	2	5	6	1	1	1		1
2012_IIT_0012	SNUPE0314	CRF	BIR	BIR	1	LEEJUYOUNG	2013-10-10 16:53:25	2	2012-02-14	2012-03-16	32	1	23	1	430	2	4	7	1	2	2															1	adrenal insufficiency 로 인한 prolonged hypotension
2012_IIT_0012	SNUPE0315	CRF	BIR	BIR	1	KIMHANS	2013-10-10 16:58:39	1	2007-06-12	2007-10-25	136	1	24	1	490	1	4	5	1	2	1	1	1
2012_IIT_0012	SNUPE0316	CRF	BIR	BIR	1	LEEJUYOUNG	2013-10-10 17:29:07	2	2012-02-14	2012-05-22	99	1	27	5	860	2	4	7	1	1	1		1
2012_IIT_0012	SNUPE0317	CRF	BIR	BIR	1	KIMHANS	2013-10-10 18:46:23	1	2007-06-13	2007-06-26	14	1	23	3	440	1	4	6	1	1	2							1
2012_IIT_0012	SNUPE0319	CRF	BIR	BIR	1	KIMHANS	2013-10-10 22:25:15	1	2007-06-22	2007-09-28	99	1	25	1	920	2	7	8	1	1	1	1	1
2012_IIT_0012	SNUPE0320	CRF	BIR	BIR	1	KIMHANS	2013-10-10 23:06:12	1	2007-06-22	2008-01-21	214	1	25	1	820	2	5	5	1	1	1	1	1		1
2012_IIT_0012	SNUPE0321	CRF	BIR	BIR	1	LEEJUYOUNG	2013-10-11 20:10:42	2	2008-10-30	2009-01-12	75	1	25	3	870	2	1	3	1	1	1						1
2012_IIT_0012	SNUPE0322	CRF	BIR	BIR	1	KIMHANS	2013-10-11 20:33:39	1	2007-07-04	2007-12-04	154	1	27	2	830	2	6	7	1	2	1	1	1
2012_IIT_0012	SNUPE0323	CRF	BIR	BIR	1	LEEJUYOUNG	2013-10-11 21:14:45	2	2009-11-14	2010-01-23	71	1	28	3	980	2	7	8	1	1	1		1
2012_IIT_0012	SNUPE0325	CRF	BIR	BIR	1	LEEJUYOUNG	2013-11-01 13:31:34	1	2007-07-09	2007-10-31	115	1	25	5	700	2	5	6	2	1	1	1	1
2012_IIT_0012	SNUPE0326	CRF	BIR	BIR	1	LEEJUYOUNG	2013-10-11 21:52:48	2	2008-11-24	2009-01-29	67	1	27	3	990	2	6	7	1	2	1						1
2012_IIT_0012	SNUPE0327	CRF	BIR	BIR	1	KIMHANS	2013-10-11 22:16:25	1	2007-07-09	2007-10-29	113	1	25	5	870	2	2	5	2	1	1	1	1
2012_IIT_0012	SNUPE0328	CRF	BIR	BIR	1	KIMHANS	2013-10-12 16:53:27	1	2007-07-17	2007-10-02	78	1	28	5	780	1	4	6	2	1	1						1
2012_IIT_0012	SNUPE0329	CRF	BIR	BIR	1	KIMHANS	2013-10-12 17:37:56	1	2007-07-18	2007-11-19	125	1	30	3	620	1	4	6	2	1	1	1	1
2012_IIT_0012	SNUPE0330	CRF	BIR	BIR	1	KIMHANS	2013-10-12 18:16:43	1	2007-07-27	2007-09-04	40	1	29	6	900	1	7	7	2	1	1						1
2012_IIT_0012	SNUPE0331	CRF	BIR	BIR	1	KIMHANS	2013-10-12 18:52:31	1	2007-08-07	2007-10-15	70	1	28	4	440	1	1	1	2	1	2									1	1
2012_IIT_0012	SNUPE0332	CRF	BIR	BIR	1	LEEJUYOUNG	2013-10-12 19:06:38	2	2008-11-24	2009-03-14	111	1	25	0	738	1	4	7	2	1	1	1	1
2012_IIT_0012	SNUPE0333	CRF	BIR	BIR	1	KIMHANS	2013-10-12 19:39:28	1	2007-08-26	2007-10-30	66	1	29	6	620	1	5	7	2	1	1	1	1
2012_IIT_0012	SNUPE0334	CRF	BIR	BIR	1	KIMHANS	2013-10-13 17:36:59	1	2007-09-06	2007-12-28	114	1	24	4	640	2	4	7	1	2	1						1
2012_IIT_0012	SNUPE0335	CRF	BIR	BIR	1	KIMHANS	2013-10-13 17:33:16	1	2007-09-06	2007-12-26	112	1	24	4	720	2	1	6	1	2	1	1	1
2012_IIT_0012	SNUPE0336	CRF	BIR	BIR	1	KIMHANS	2013-10-13 18:18:40	1	2007-09-30	2008-01-08	101	1	26	0	930	2	1	3	2	2	1						1
2012_IIT_0012	SNUPE0337	CRF	BIR	BIR	1	KIMHANS	2013-10-13 19:33:35	1	2007-10-02	2007-11-24	54	1	29	4	820	1	7	9	2	1	1						1
2012_IIT_0012	SNUPE0338	CRF	BIR	BIR	1	KIMHANS	2013-10-13 19:57:41	1	2007-10-26	2008-02-25	123	1	24	2	660	2	4	5	2	1	1	1	1
2012_IIT_0012	SNUPE0339	CRF	BIR	BIR	1	KIMHANS	2013-10-13 20:49:16	1	2007-10-26	2007-10-29	4	1	24	2	660	2	2	2	2	1	2									1
2012_IIT_0012	SNUPE0340	CRF	BIR	BIR	1	KIMHANS	2013-10-13 21:04:12	1	2007-10-26	2008-02-29	127	1	24	2	700	2	1	3	2	1	1	1	1
2012_IIT_0012	SNUPE0341	CRF	BIR	BIR	1	KIMHANS	2013-10-14 18:04:14	1	2007-11-11	2008-01-17	68	1	27	2	820	2	3	7	1	1	1		1
2012_IIT_0012	SNUPE0342	CRF	BIR	BIR	1	LEEJUYOUNG	2013-11-01 13:05:49	1	2007-11-11	2008-02-05	87	1	27	2	750	2	4	7	1	1	1	1	1
2012_IIT_0012	SNUPE0343	CRF	BIR	BIR	1	LEEJUYOUNG	2013-11-08 14:12:01	1	2007-11-23	2008-01-15	54	2	30	0	930	1	99	99	3	2	1						1
2012_IIT_0012	SNUPE0344	CRF	BIR	BIR	1	KIMHANS	2013-10-14 20:18:46	1	2007-11-29	2008-02-12	76	1	34	2	960	1	5	7	2	2	2								1	1
2012_IIT_0012	SNUPE0345	CRF	BIR	BIR	1	KIMHANS	2013-10-14 21:04:19	1	2007-12-11	2008-01-30	51	1	33	2	880	1	7	8	2	1	1						1
2012_IIT_0012	SNUPE0346	CRF	BIR	BIR	1	KIMHANS	2013-10-14 21:41:34	1	2007-12-17	2008-03-29	104	1	27	0	770	2	5	8	2	1	1						1
2012_IIT_0012	SNUPE0347	CRF	BIR	BIR	1	KIMHANS	2013-10-14 22:26:31	1	2007-12-17	2008-02-25	71	1	27	0	890	2	4	6	2	1	1						1
2012_IIT_0012	SNUPE0348	CRF	BIR	BIR	1	LEEJUYOUNG	2013-10-15 17:49:22	1	2007-12-20	2008-05-09	142	2	30	0	930	1	2	4	2	2	1						1
2012_IIT_0012	SNUPE0349	CRF	BIR	BIR	1	LEEJUYOUNG	2013-10-15 18:56:38	1	2007-12-31	2009-03-30	456	1	25	4	760	2	1	4	1	2	2									1	1
2012_IIT_0012	SNUPE0350	CRF	BIR	BIR	1	LEEJUYOUNG	2013-10-15 19:38:07	1	2008-01-16	2008-03-22	67	1	32	6	790	1	6	8	2	1	1						1
2012_IIT_0012	SNUPE0351	CRF	BIR	BIR	1	LEEJUYOUNG	2013-10-15 20:53:06	1	2008-02-13	2008-05-26	104	1	27	2	640	1	3	3	2	1	1		1
2012_IIT_0012	SNUPE0352	CRF	BIR	BIR	1	LEEJUYOUNG	2013-10-15 21:49:40	1	2008-02-25	2008-05-15	81	1	28	3	900	2	1	5	2	1	1		1
2012_IIT_0012	SNUPE0353	CRF	BIR	BIR	1	LEEJUYOUNG	2013-10-15 22:15:01	1	2008-02-25	2008-03-22	27	1	25	0	420	1	4	7	2	1	2									1	1					1	DIC
2012_IIT_0012	SNUPE0354	CRF	BIR	BIR	1	LEEJUYOUNG	2013-10-16 17:36:10	2	2008-03-04	2008-06-19	108	1	24	6	620	2	3	6	2	1	1	1	1
2012_IIT_0012	SNUPE0355	CRF	BIR	BIR	1	LEEJUYOUNG	2013-10-16 20:06:09	2	2008-03-04	2008-06-16	105	1	27	4	980	2	3	6	2	1	1						1

## Sheet: CF
Study_No	Subject_No	Visit	Page_ID	Section_ID	Inputseq	Reg Id	Reg Datetime	CFU
2012_IIT_0012	SNBPE0004	CRF	CF	CF	1	CHOICW	2013-02-21 19:09:34	2
2012_IIT_0012	SNBPE0006	CRF	CF	CF	1	CHOICW	2013-03-02 15:12:22	2
2012_IIT_0012	SNBPE0007	CRF	CF	CF	1	CHOICW	2013-04-01 21:54:31	1
2012_IIT_0012	SNBPE0008	CRF	CF	CF	1	CHOICW	2013-04-05 13:32:13	1
2012_IIT_0012	SNBPE0009	CRF	CF	CF	1	CHOICW	2013-04-01 22:42:16	2
2012_IIT_0012	SNBPE0010	CRF	CF	CF	1	CHOICW	2013-04-05 14:41:32	2
2012_IIT_0012	SNBPE0012	CRF	CF	CF	1	CHOICW	2013-04-06 14:22:34	2
2012_IIT_0012	SNBPE0013	CRF	CF	CF	1	CHOICW	2013-04-08 14:16:44	2
2012_IIT_0012	SNBPE0014	CRF	CF	CF	1	CHOICW	2013-05-27 14:20:25	1
2012_IIT_0012	SNBPE0015	CRF	CF	CF	1	CHOICW	2013-05-27 20:15:57	1
2012_IIT_0012	SNBPE0016	CRF	CF	CF	1	CHOICW	2013-05-27 21:19:13	1
2012_IIT_0012	SNBPE0017	CRF	CF	CF	1	CHOICW	2013-05-28 15:55:54	2
2012_IIT_0012	SNBPE0018	CRF	CF	CF	1	CHOICW	2013-05-30 15:43:42	2
2012_IIT_0012	SNBPE0019	CRF	CF	CF	1	CHOICW	2013-06-03 14:33:26	2
2012_IIT_0012	SNBPE0020	CRF	CF	CF	1	CHOICW	2013-02-23 14:49:25	2
2012_IIT_0012	SNBPE0021	CRF	CF	CF	1	CHOICW	2013-06-03 15:08:58	2
2012_IIT_0012	SNBPE0022	CRF	CF	CF	1	CHOICW	2013-06-04 14:57:18	1
2012_IIT_0012	SNBPE0023	CRF	CF	CF	1	CHOICW	2013-06-07 18:11:50	2
2012_IIT_0012	SNBPE0024	CRF	CF	CF	1	CHOICW	2013-06-10 15:10:42	1
2012_IIT_0012	SNBPE0027	CRF	CF	CF	1	CHOICW	2013-04-08 14:51:16	1
2012_IIT_0012	SNBPE0030	CRF	CF	CF	1	CHOICW	2013-06-10 18:31:07	1
2012_IIT_0012	SNBPE0031	CRF	CF	CF	1	CHOICW	2013-06-11 19:08:01	1
2012_IIT_0012	SNBPE0032	CRF	CF	CF	1	CHOICW	2013-06-11 19:26:02	2
2012_IIT_0012	SNBPE0033	CRF	CF	CF	1	CHOICW	2013-06-11 20:08:17	1
2012_IIT_0012	SNBPE0034	CRF	CF	CF	1	CHOICW	2013-06-11 20:40:42	2
2012_IIT_0012	SNBPE0035	CRF	CF	CF	1	CHOICW	2013-02-23 15:45:36	2
2012_IIT_0012	SNBPE0037	CRF	CF	CF	1	CHOICW	2013-06-11 21:52:28	2
2012_IIT_0012	SNBPE0038	CRF	CF	CF	1	CHOICW	2013-06-13 11:08:06	2
2012_IIT_0012	SNBPE0039	CRF	CF	CF	1	CHOICW	2013-07-02 19:11:37	2
2012_IIT_0012	SNBPE0040	CRF	CF	CF	1	CHOICW	2013-07-04 18:03:44	2
2012_IIT_0012	SNBPE0041	CRF	CF	CF	1	CHOICW	2013-07-05 14:11:27	2
2012_IIT_0012	SNBPE0042	CRF	CF	CF	1	CHOICW	2013-07-08 13:55:21	2
2012_IIT_0012	SNBPE0044	CRF	CF	CF	1	CHOICW	2013-07-08 14:23:34	2
2012_IIT_0012	SNBPE0045	CRF	CF	CF	1	CHOICW	2013-07-08 14:46:30	2
2012_IIT_0012	SNBPE0047	CRF	CF	CF	1	CHOICW	2013-04-02 20:59:47	3
2012_IIT_0012	SNBPE0048	CRF	CF	CF	1	CHOICW	2013-06-24 16:00:47	3
2012_IIT_0012	SNBPE0049	CRF	CF	CF	1	CHOICW	2013-04-22 15:37:34	2
2012_IIT_0012	SNBPE0050	CRF	CF	CF	1	CHOICW	2013-04-22 18:57:31	2
2012_IIT_0012	SNBPE0051	CRF	CF	CF	1	CHOICW	2013-04-22 20:49:12	2
2012_IIT_0012	SNBPE0052	CRF	CF	CF	1	CHOICW	2013-04-25 18:00:46	2
2012_IIT_0012	SNBPE0053	CRF	CF	CF	1	CHOICW	2013-04-25 18:37:38	2
2012_IIT_0012	SNBPE0054	CRF	CF	CF	1	CHOICW	2013-04-25 20:37:47	2
2012_IIT_0012	SNBPE0055	CRF	CF	CF	1	CHOICW	2013-05-30 20:42:17	2
2012_IIT_0012	SNBPE0056	CRF	CF	CF	1	CHOICW	2013-06-04 13:22:33	2
2012_IIT_0012	SNBPE0057	CRF	CF	CF	1	CHOICW	2013-06-04 14:14:21	2
2012_IIT_0012	SNBPE0058	CRF	CF	CF	1	CHOICW	2013-06-04 14:46:24	2
2012_IIT_0012	SNBPE0059	CRF	CF	CF	1	CHOICW	2013-06-04 15:21:03	2
2012_IIT_0012	SNBPE0061	CRF	CF	CF	1	CHOICW	2013-06-04 15:53:35	2
2012_IIT_0012	SNBPE0062	CRF	CF	CF	1	CHOICW	2013-06-05 15:21:05	3
2012_IIT_0012	SNBPE0063	CRF	CF	CF	1	CHOICW	2013-06-05 16:51:11	3
2012_IIT_0012	SNBPE0064	CRF	CF	CF	1	CHOICW	2013-06-05 20:00:25	3
2012_IIT_0012	SNBPE0065	CRF	CF	CF	1	CHOICW	2013-06-05 20:35:13	3
2012_IIT_0012	SNBPE0066	CRF	CF	CF	1	CHOICW	2013-06-05 21:12:33	3
2012_IIT_0012	SNBPE0067	CRF	CF	CF	1	CHOICW	2013-06-05 21:50:17	3
2012_IIT_0012	SNBPE0068	CRF	CF	CF	1	CHOICW	2013-06-06 13:50:32	3
2012_IIT_0012	SNBPE0069	CRF	CF	CF	1	CHOICW	2013-06-06 14:18:40	3
2012_IIT_0012	SNBPE0070	CRF	CF	CF	1	CHOICW	2013-06-06 14:58:44	3
2012_IIT_0012	SNBPE0071	CRF	CF	CF	1	CHOICW	2013-06-06 15:33:05	3
2012_IIT_0012	SNBPE0072	CRF	CF	CF	1	CHOICW	2013-06-06 16:04:45	3
2012_IIT_0012	SNBPE0073	CRF	CF	CF	1	CHOICW	2013-06-07 14:07:47	3
2012_IIT_0012	SNBPE0074	CRF	CF	CF	1	CHOICW	2013-06-07 14:40:49	3
2012_IIT_0012	SNBPE0075	CRF	CF	CF	1	CHOICW	2013-06-07 15:14:27	3
2012_IIT_0012	SNBPE0076	CRF	CF	CF	1	CHOICW	2013-06-10 17:40:27	3
2012_IIT_0012	SNBPE0078	CRF	CF	CF	1	CHOICW	2013-06-10 20:27:18	3
2012_IIT_0012	SNBPE0079	CRF	CF	CF	1	CHOICW	2013-06-11 12:47:30	3
2012_IIT_0012	SNBPE0080	CRF	CF	CF	1	CHOICW	2013-06-12 12:54:26	3
2012_IIT_0012	SNBPE0084	CRF	CF	CF	1	CHOICW	2013-06-19 13:50:42	3
2012_IIT_0012	SNBPE0086	CRF	CF	CF	1	CHOICW	2013-06-19 14:20:28	3
2012_IIT_0012	SNBPE0087	CRF	CF	CF	1	CHOICW	2013-06-19 14:42:15	3
2012_IIT_0012	SNBPE0089	CRF	CF	CF	1	CHOICW	2013-06-19 15:00:13	3
2012_IIT_0012	SNBPE0091	CRF	CF	CF	1	CHOICW	2013-07-15 12:28:32	1
2012_IIT_0012	SNBPE0092	CRF	CF	CF	1	CHOICW	2013-07-15 15:01:59	2
2012_IIT_0012	SNBPE0093	CRF	CF	CF	1	CHOICW	2013-07-17 15:05:30	2
2012_IIT_0012	SNBPE0094	CRF	CF	CF	1	CHOICW	2013-08-08 13:37:24	2
2012_IIT_0012	SNBPE0096	CRF	CF	CF	1	CHOICW	2013-08-27 12:29:09	2
2012_IIT_0012	SNBPE0097	CRF	CF	CF	1	CHOICW	2013-08-27 12:55:06	2
2012_IIT_0012	SNBPE0098	CRF	CF	CF	1	CHOICW	2013-09-02 18:14:57	2
2012_IIT_0012	SNBPE0100	CRF	CF	CF	1	CHOICW	2013-09-02 19:28:07	2
2012_IIT_0012	SNBPE0101	CRF	CF	CF	1	CHOICW	2013-09-02 20:10:30	3
2012_IIT_0012	SNBPE0102	CRF	CF	CF	1	CHOICW	2013-09-02 20:28:43	3
2012_IIT_0012	SNBPE0104	CRF	CF	CF	1	CHOICW	2013-09-04 15:15:54	2
2012_IIT_0012	SNBPE0105	CRF	CF	CF	1	CHOICW	2013-09-06 15:33:30	2
2012_IIT_0012	SNBPE0106	CRF	CF	CF	1	CHOICW	2013-09-16 14:13:45	2
2012_IIT_0012	SNBPE0107	CRF	CF	CF	1	CHOICW	2013-09-16 14:34:26	3
2012_IIT_0012	SNBPE0108	CRF	CF	CF	1	CHOICW	2013-09-16 15:02:02	3
2012_IIT_0012	SNBPE0109	CRF	CF	CF	1	CHOICW	2013-09-16 15:17:56	3
2012_IIT_0012	SNBPE0110	CRF	CF	CF	1	CHOICW	2013-09-16 15:38:21	2
2012_IIT_0012	SNBPE0111	CRF	CF	CF	1	CHOICW	2013-09-17 22:32:02	3
2012_IIT_0012	SNBPE0112	CRF	CF	CF	1	CHOICW	2013-09-22 11:36:07	2
2012_IIT_0012	SNBPE0113	CRF	CF	CF	1	CHOICW	2013-09-22 11:50:44	2
2012_IIT_0012	SNBPE0114	CRF	CF	CF	1	CHOICW	2013-09-22 12:18:27	2
2012_IIT_0012	SNBPE0115	CRF	CF	CF	1	CHOICW	2013-09-22 12:52:13	2
2012_IIT_0012	SNBPE0116	CRF	CF	CF	1	CHOICW	2013-12-13 14:40:35	1
2012_IIT_0012	SNBPE0117	CRF	CF	CF	1	CHOICW	2013-09-22 13:30:28	2
2012_IIT_0012	SNBPE0118	CRF	CF	CF	1	CHOICW	2013-09-22 13:45:11	2
2012_IIT_0012	SNBPE0119	CRF	CF	CF	1	CHOICW	2013-09-22 14:03:22	2
2012_IIT_0012	SNBPE0120	CRF	CF	CF	1	CHOICW	2013-09-22 14:17:27	2
2012_IIT_0012	SNBPE0121	CRF	CF	CF	1	CHOICW	2013-09-22 14:29:09	2
2012_IIT_0012	SNBPE0124	CRF	CF	CF	1	CHOICW	2013-09-23 12:04:32	2
2012_IIT_0012	SNBPE0125	CRF	CF	CF	1	CHOICW	2013-09-23 12:26:04	2
2012_IIT_0012	SNBPE0126	CRF	CF	CF	1	CHOICW	2013-09-23 12:44:29	3
2012_IIT_0012	SNBPE0127	CRF	CF	CF	1	CHOICW	2013-09-23 13:09:22	3
2012_IIT_0012	SNBPE0128	CRF	CF	CF	1	CHOICW	2013-09-23 13:29:16	3
2012_IIT_0012	SNBPE0129	CRF	CF	CF	1	CHOICW	2013-09-23 13:50:51	2
2012_IIT_0012	SNBPE0130	CRF	CF	CF	1	CHOICW	2013-09-23 14:44:02	3
2012_IIT_0012	SNBPE0131	CRF	CF	CF	1	CHOICW	2013-09-23 14:58:19	3
2012_IIT_0012	SNBPE0132	CRF	CF	CF	1	CHOICW	2013-09-23 15:18:07	3
2012_IIT_0012	SNBPE0133	CRF	CF	CF	1	CHOICW	2013-09-23 15:33:41	3
2012_IIT_0012	SNBPE0134	CRF	CF	CF	1	CHOICW	2013-09-23 15:55:03	3
2012_IIT_0012	SNBPE0135	CRF	CF	CF	1	CHOICW	2013-09-23 17:27:59	3
2012_IIT_0012	SNUPE0001	CRF	CF	CF	1	LEEJUYOUNG	2013-02-05 15:18:59	2
2012_IIT_0012	SNUPE0002	CRF	CF	CF	1	LEEJUYOUNG	2013-02-05 17:31:16	2
2012_IIT_0012	SNUPE0003	CRF	CF	CF	1	LEEJUYOUNG	2013-02-07 21:10:53	1
2012_IIT_0012	SNUPE0004	CRF	CF	CF	1	LEEJUYOUNG	2013-02-12 01:43:59	2
2012_IIT_0012	SNUPE0005	CRF	CF	CF	1	LEEJUYOUNG	2013-02-14 20:22:33	1
2012_IIT_0012	SNUPE0007	CRF	CF	CF	1	LEEJUYOUNG	2013-02-14 20:48:52	3
2012_IIT_0012	SNUPE0009	CRF	CF	CF	1	LEEJUYOUNG	2013-02-21 17:53:25	2
2012_IIT_0012	SNUPE0012	CRF	CF	CF	1	LEEJUYOUNG	2013-02-22 14:51:20	2
2012_IIT_0012	SNUPE0013	CRF	CF	CF	1	LEEJUYOUNG	2013-02-25 12:29:05	2
2012_IIT_0012	SNUPE0014	CRF	CF	CF	1	LEEJUYOUNG	2013-02-25 13:22:20	2
2012_IIT_0012	SNUPE0015	CRF	CF	CF	1	KIMHANS	2013-02-25 16:00:21	1
2012_IIT_0012	SNUPE0016	CRF	CF	CF	1	LEEJUYOUNG	2013-02-25 15:50:39	2
2012_IIT_0012	SNUPE0017	CRF	CF	CF	1	LEEJUYOUNG	2013-02-25 16:52:55	2
2012_IIT_0012	SNUPE0018	CRF	CF	CF	1	KIMHANS	2013-02-25 18:03:59	3
2012_IIT_0012	SNUPE0020	CRF	CF	CF	1	KIMHANS	2013-02-25 18:33:05	3
2012_IIT_0012	SNUPE0021	CRF	CF	CF	1	LEEJUYOUNG	2013-02-26 15:32:42	3
2012_IIT_0012	SNUPE0022	CRF	CF	CF	1	LEEJUYOUNG	2013-02-26 16:44:39	3
2012_IIT_0012	SNUPE0023	CRF	CF	CF	1	LEEJUYOUNG	2013-03-06 21:46:55	1
2012_IIT_0012	SNUPE0024	CRF	CF	CF	1	LEEJUYOUNG	2013-03-09 21:22:49	2
2012_IIT_0012	SNUPE0025	CRF	CF	CF	1	LEEJUYOUNG	2013-03-09 22:11:28	1
2012_IIT_0012	SNUPE0026	CRF	CF	CF	1	LEEJUYOUNG	2013-10-16 21:52:11	1
2012_IIT_0012	SNUPE0027	CRF	CF	CF	1	LEEJUYOUNG	2013-03-11 11:22:12	3
2012_IIT_0012	SNUPE0028	CRF	CF	CF	1	LEEJUYOUNG	2013-03-28 17:22:02	1
2012_IIT_0012	SNUPE0029	CRF	CF	CF	1	LEEJUYOUNG	2013-10-16 21:58:55	1
2012_IIT_0012	SNUPE0030	CRF	CF	CF	1	LEEJUYOUNG	2013-10-16 22:08:16	1
2012_IIT_0012	SNUPE0031	CRF	CF	CF	1	LEEJUYOUNG	2013-03-28 18:45:30	1
2012_IIT_0012	SNUPE0032	CRF	CF	CF	1	LEEJUYOUNG	2013-04-25 14:08:03	3
2012_IIT_0012	SNUPE0033	CRF	CF	CF	1	LEEJUYOUNG	2013-03-29 21:56:48	1
2012_IIT_0012	SNUPE0034	CRF	CF	CF	1	LEEJUYOUNG	2013-03-30 14:12:48	1
2012_IIT_0012	SNUPE0035	CRF	CF	CF	1	LEEJUYOUNG	2013-04-16 21:43:27	2
2012_IIT_0012	SNUPE0037	CRF	CF	CF	1	LEEJUYOUNG	2013-05-07 15:49:37	3
2012_IIT_0012	SNUPE0038	CRF	CF	CF	1	LEEJUYOUNG	2013-04-29 22:27:34	2
2012_IIT_0012	SNUPE0043	CRF	CF	CF	1	LEEJUYOUNG	2013-05-02 20:11:01	2
2012_IIT_0012	SNUPE0044	CRF	CF	CF	1	LEEJUYOUNG	2013-05-02 21:25:37	2
2012_IIT_0012	SNUPE0045	CRF	CF	CF	1	LEEJUYOUNG	2013-05-04 16:03:15	1
2012_IIT_0012	SNUPE0046	CRF	CF	CF	1	LEEJUYOUNG	2013-05-04 16:56:38	2
2012_IIT_0012	SNUPE0047	CRF	CF	CF	1	LEEJUYOUNG	2013-05-04 17:52:18	1
2012_IIT_0012	SNUPE0048	CRF	CF	CF	1	LEEJUYOUNG	2013-05-04 20:17:22	2
2012_IIT_0012	SNUPE0049	CRF	CF	CF	1	LEEJUYOUNG	2013-05-05 11:56:42	2
2012_IIT_0012	SNUPE0050	CRF	CF	CF	1	LEEJUYOUNG	2013-05-05 13:01:03	2
2012_IIT_0012	SNUPE0051	CRF	CF	CF	1	KIMHANS	2013-10-28 14:26:31	1
2012_IIT_0012	SNUPE0052	CRF	CF	CF	1	LEEJUYOUNG	2013-05-05 16:05:03	2
2012_IIT_0012	SNUPE0056	CRF	CF	CF	1	LEEJUYOUNG	2013-05-06 21:25:29	1
2012_IIT_0012	SNUPE0057	CRF	CF	CF	1	LEEJUYOUNG	2013-05-06 22:30:03	1
2012_IIT_0012	SNUPE0058	CRF	CF	CF	1	LEEJUYOUNG	2013-10-20 13:06:46	2
2012_IIT_0012	SNUPE0059	CRF	CF	CF	1	LEEJUYOUNG	2013-05-08 13:59:05	1
2012_IIT_0012	SNUPE0060	CRF	CF	CF	1	LEEJUYOUNG	2013-05-08 14:53:50	1
2012_IIT_0012	SNUPE0062	CRF	CF	CF	1	LEEJUYOUNG	2013-05-09 11:24:04	1
2012_IIT_0012	SNUPE0063	CRF	CF	CF	1	LEEJUYOUNG	2013-05-11 15:39:56	1
2012_IIT_0012	SNUPE0064	CRF	CF	CF	1	LEEJUYOUNG	2013-05-27 21:51:38	2
2012_IIT_0012	SNUPE0065	CRF	CF	CF	1	LEEJUYOUNG	2013-05-11 16:08:02	1
2012_IIT_0012	SNUPE0066	CRF	CF	CF	1	LEEJUYOUNG	2013-05-11 20:58:15	2
2012_IIT_0012	SNUPE0067	CRF	CF	CF	1	LEEJUYOUNG	2013-05-11 21:52:52	2
2012_IIT_0012	SNUPE0068	CRF	CF	CF	1	LEEJUYOUNG	2013-05-18 20:45:08	2
2012_IIT_0012	SNUPE0069	CRF	CF	CF	1	LEEJUYOUNG	2013-05-13 09:34:42	1
2012_IIT_0012	SNUPE0070	CRF	CF	CF	1	LEEJUYOUNG	2013-09-03 17:46:57	1
2012_IIT_0012	SNUPE0071	CRF	CF	CF	1	LEEJUYOUNG	2013-09-03 17:47:41	1
2012_IIT_0012	SNUPE0072	CRF	CF	CF	1	LEEJUYOUNG	2013-08-12 12:45:31	1
2012_IIT_0012	SNUPE0073	CRF	CF	CF	1	LEEJUYOUNG	2013-05-23 13:53:06	1
2012_IIT_0012	SNUPE0075	CRF	CF	CF	1	LEEJUYOUNG	2013-05-26 20:16:09	2
2012_IIT_0012	SNUPE0076	CRF	CF	CF	1	LEEJUYOUNG	2013-05-20 10:47:38	1
2012_IIT_0012	SNUPE0077	CRF	CF	CF	1	LEEJUYOUNG	2013-05-25 12:50:42	1
2012_IIT_0012	SNUPE0078	CRF	CF	CF	1	LEEJUYOUNG	2013-09-03 17:54:09	1
2012_IIT_0012	SNUPE0080	CRF	CF	CF	1	LEEJUYOUNG	2013-05-26 13:50:14	1
2012_IIT_0012	SNUPE0081	CRF	CF	CF	1	LEEJUYOUNG	2013-05-26 14:13:34	1
2012_IIT_0012	SNUPE0082	CRF	CF	CF	1	LEEJUYOUNG	2013-05-26 14:35:20	1
2012_IIT_0012	SNUPE0083	CRF	CF	CF	1	LEEJUYOUNG	2013-05-26 16:03:13	2
2012_IIT_0012	SNUPE0084	CRF	CF	CF	1	LEEJUYOUNG	2013-10-29 14:51:52	1
2012_IIT_0012	SNUPE0087	CRF	CF	CF	1	LEEJUYOUNG	2013-05-26 20:44:22	2
2012_IIT_0012	SNUPE0088	CRF	CF	CF	1	LEEJUYOUNG	2013-05-27 11:08:20	1
2012_IIT_0012	SNUPE0089	CRF	CF	CF	1	LEEJUYOUNG	2013-05-27 12:36:12	1
2012_IIT_0012	SNUPE0090	CRF	CF	CF	1	LEEJUYOUNG	2013-05-27 13:00:08	1
2012_IIT_0012	SNUPE0091	CRF	CF	CF	1	LEEJUYOUNG	2013-05-27 13:23:33	1
2012_IIT_0012	SNUPE0092	CRF	CF	CF	1	LEEJUYOUNG	2013-05-27 13:39:16	2
2012_IIT_0012	SNUPE0093	CRF	CF	CF	1	LEEJUYOUNG	2013-05-27 17:55:37	3
2012_IIT_0012	SNUPE0094	CRF	CF	CF	1	LEEJUYOUNG	2013-05-27 19:02:51	1
2012_IIT_0012	SNUPE0095	CRF	CF	CF	1	LEEJUYOUNG	2013-05-27 19:24:21	3
2012_IIT_0012	SNUPE0096	CRF	CF	CF	1	KIMHANS	2013-05-29 14:21:26	2
2012_IIT_0012	SNUPE0097	CRF	CF	CF	1	LEEJUYOUNG	2013-05-28 14:34:12	1
2012_IIT_0012	SNUPE0098	CRF	CF	CF	1	LEEJUYOUNG	2013-05-28 15:24:56	1
2012_IIT_0012	SNUPE0100	CRF	CF	CF	1	LEEJUYOUNG	2013-05-28 17:44:50	1
2012_IIT_0012	SNUPE0101	CRF	CF	CF	1	LEEJUYOUNG	2013-05-29 12:58:45	1
2012_IIT_0012	SNUPE0102	CRF	CF	CF	1	LEEJUYOUNG	2013-05-30 18:36:58	2
2012_IIT_0012	SNUPE0103	CRF	CF	CF	1	LEEJUYOUNG	2013-05-29 13:48:03	1
2012_IIT_0012	SNUPE0104	CRF	CF	CF	1	LEEJUYOUNG	2013-05-29 15:06:34	1
2012_IIT_0012	SNUPE0106	CRF	CF	CF	1	LEEJUYOUNG	2013-05-30 19:20:57	2
2012_IIT_0012	SNUPE0107	CRF	CF	CF	1	LEEJUYOUNG	2013-06-04 17:21:18	2
2012_IIT_0012	SNUPE0108	CRF	CF	CF	1	LEEJUYOUNG	2013-06-04 17:56:15	2
2012_IIT_0012	SNUPE0110	CRF	CF	CF	1	LEEJUYOUNG	2013-06-15 13:15:17	2
2012_IIT_0012	SNUPE0111	CRF	CF	CF	1	LEEJUYOUNG	2013-06-26 16:00:43	1
2012_IIT_0012	SNUPE0112	CRF	CF	CF	1	LEEJUYOUNG	2013-06-15 13:46:57	2
2012_IIT_0012	SNUPE0113	CRF	CF	CF	1	LEEJUYOUNG	2014-01-23 14:15:26	1
2012_IIT_0012	SNUPE0115	CRF	CF	CF	1	LEEJUYOUNG	2013-06-15 16:14:56	2
2012_IIT_0012	SNUPE0116	CRF	CF	CF	1	LEEJUYOUNG	2013-06-15 16:43:53	1
2012_IIT_0012	SNUPE0117	CRF	CF	CF	1	LEEJUYOUNG	2013-06-19 17:40:47	2
2012_IIT_0012	SNUPE0118	CRF	CF	CF	1	LEEJUYOUNG	2013-06-20 16:47:33	2
2012_IIT_0012	SNUPE0119	CRF	CF	CF	1	LEEJUYOUNG	2013-12-10 11:13:08	1
2012_IIT_0012	SNUPE0120	CRF	CF	CF	1	LEEJUYOUNG	2013-06-21 16:05:02	2
2012_IIT_0012	SNUPE0121	CRF	CF	CF	1	LEEJUYOUNG	2013-06-25 09:09:48	1
2012_IIT_0012	SNUPE0122	CRF	CF	CF	1	LEEJUYOUNG	2013-06-21 16:41:10	2
2012_IIT_0012	SNUPE0123	CRF	CF	CF	1	LEEJUYOUNG	2013-06-22 20:31:39	2
2012_IIT_0012	SNUPE0124	CRF	CF	CF	1	LEEJUYOUNG	2013-06-22 21:33:12	2
2012_IIT_0012	SNUPE0125	CRF	CF	CF	1	LEEJUYOUNG	2013-06-24 12:40:36	2
2012_IIT_0012	SNUPE0126	CRF	CF	CF	1	LEEJUYOUNG	2013-06-24 15:29:58	2
2012_IIT_0012	SNUPE0127	CRF	CF	CF	1	LEEJUYOUNG	2013-06-24 16:27:07	2
2012_IIT_0012	SNUPE0128	CRF	CF	CF	1	LEEJUYOUNG	2013-12-10 11:12:34	1
2012_IIT_0012	SNUPE0129	CRF	CF	CF	1	LEEJUYOUNG	2013-06-26 16:21:36	2
2012_IIT_0012	SNUPE0130	CRF	CF	CF	1	LEEJUYOUNG	2013-06-26 16:39:52	1
2012_IIT_0012	SNUPE0131	CRF	CF	CF	1	LEEJUYOUNG	2013-09-08 22:21:57	1
2012_IIT_0012	SNUPE0132	CRF	CF	CF	1	LEEJUYOUNG	2013-06-27 09:54:47	2
2012_IIT_0012	SNUPE0133	CRF	CF	CF	1	LEEJUYOUNG	2013-06-27 11:20:35	2
2012_IIT_0012	SNUPE0134	CRF	CF	CF	1	LEEJUYOUNG	2013-06-27 13:17:53	2
2012_IIT_0012	SNUPE0135	CRF	CF	CF	1	LEEJUYOUNG	2013-06-27 16:13:11	2
2012_IIT_0012	SNUPE0136	CRF	CF	CF	1	KIMHANS	2013-06-28 14:52:14	1
2012_IIT_0012	SNUPE0137	CRF	CF	CF	1	LEEJUYOUNG	2013-06-28 13:32:23	1
2012_IIT_0012	SNUPE0138	CRF	CF	CF	1	LEEJUYOUNG	2013-06-28 15:25:41	2
2012_IIT_0012	SNUPE0139	CRF	CF	CF	1	LEEJUYOUNG	2013-10-29 14:52:34	1
2012_IIT_0012	SNUPE0140	CRF	CF	CF	1	LEEJUYOUNG	2013-06-28 17:55:19	2
2012_IIT_0012	SNUPE0141	CRF	CF	CF	1	KIMHANS	2013-06-28 17:56:00	2
2012_IIT_0012	SNUPE0142	CRF	CF	CF	1	LEEJUYOUNG	2013-06-28 18:32:45	2
2012_IIT_0012	SNUPE0143	CRF	CF	CF	1	KIMHANS	2013-06-28 21:12:43	2
2012_IIT_0012	SNUPE0144	CRF	CF	CF	1	LEEJUYOUNG	2013-06-28 20:54:53	2
2012_IIT_0012	SNUPE0145	CRF	CF	CF	1	LEEJUYOUNG	2013-06-28 21:13:11	2
2012_IIT_0012	SNUPE0147	CRF	CF	CF	1	LEEJUYOUNG	2013-12-10 12:31:13	2
2012_IIT_0012	SNUPE0148	CRF	CF	CF	1	LEEJUYOUNG	2013-06-28 22:07:10	2
2012_IIT_0012	SNUPE0149	CRF	CF	CF	1	KIMHANS	2013-06-28 21:54:38	1
2012_IIT_0012	SNUPE0150	CRF	CF	CF	1	LEEJUYOUNG	2013-06-29 09:58:46	1
2012_IIT_0012	SNUPE0151	CRF	CF	CF	1	LEEJUYOUNG	2013-07-04 17:00:15	2
2012_IIT_0012	SNUPE0152	CRF	CF	CF	1	LEEJUYOUNG	2013-07-04 18:01:36	2
2012_IIT_0012	SNUPE0153	CRF	CF	CF	1	LEEJUYOUNG	2013-07-05 14:20:54	2
2012_IIT_0012	SNUPE0154	CRF	CF	CF	1	LEEJUYOUNG	2013-07-06 10:05:39	1
2012_IIT_0012	SNUPE0155	CRF	CF	CF	1	LEEJUYOUNG	2013-07-08 15:46:36	2
2012_IIT_0012	SNUPE0156	CRF	CF	CF	1	LEEJUYOUNG	2013-11-04 14:29:21	1
2012_IIT_0012	SNUPE0157	CRF	CF	CF	1	LEEJUYOUNG	2013-09-08 22:28:54	1
2012_IIT_0012	SNUPE0158	CRF	CF	CF	1	LEEJUYOUNG	2013-09-08 22:36:40	1
2012_IIT_0012	SNUPE0159	CRF	CF	CF	1	LEEJUYOUNG	2013-07-16 11:15:31	2
2012_IIT_0012	SNUPE0160	CRF	CF	CF	1	LEEJUYOUNG	2013-07-16 17:35:55	2
2012_IIT_0012	SNUPE0161	CRF	CF	CF	1	LEEJUYOUNG	2013-07-16 17:58:25	2
2012_IIT_0012	SNUPE0162	CRF	CF	CF	1	LEEJUYOUNG	2013-07-16 19:44:14	2
2012_IIT_0012	SNUPE0163	CRF	CF	CF	1	LEEJUYOUNG	2013-11-01 13:07:10	1
2012_IIT_0012	SNUPE0164	CRF	CF	CF	1	LEEJUYOUNG	2013-10-29 14:53:05	1
2012_IIT_0012	SNUPE0165	CRF	CF	CF	1	LEEJUYOUNG	2013-07-25 16:49:24	2
2012_IIT_0012	SNUPE0166	CRF	CF	CF	1	LEEJUYOUNG	2013-07-25 20:22:36	2
2012_IIT_0012	SNUPE0168	CRF	CF	CF	1	LEEJUYOUNG	2013-07-26 14:49:44	2
2012_IIT_0012	SNUPE0169	CRF	CF	CF	1	LEEJUYOUNG	2013-07-26 17:20:52	1
2012_IIT_0012	SNUPE0170	CRF	CF	CF	1	LEEJUYOUNG	2013-07-26 17:52:15	1
2012_IIT_0012	SNUPE0171	CRF	CF	CF	1	LEEJUYOUNG	2013-07-29 13:29:58	1
2012_IIT_0012	SNUPE0172	CRF	CF	CF	1	LEEJUYOUNG	2013-10-29 14:54:05	1
2012_IIT_0012	SNUPE0173	CRF	CF	CF	1	LEEJUYOUNG	2013-07-28 14:47:33	1
2012_IIT_0012	SNUPE0174	CRF	CF	CF	1	LEEJUYOUNG	2013-07-28 15:23:20	2
2012_IIT_0012	SNUPE0175	CRF	CF	CF	1	LEEJUYOUNG	2013-07-28 15:43:34	2
2012_IIT_0012	SNUPE0176	CRF	CF	CF	1	LEEJUYOUNG	2013-07-30 11:04:45	2
2012_IIT_0012	SNUPE0177	CRF	CF	CF	1	LEEJUYOUNG	2013-07-29 15:10:30	2
2012_IIT_0012	SNUPE0178	CRF	CF	CF	1	LEEJUYOUNG	2013-07-29 15:44:40	1
2012_IIT_0012	SNUPE0179	CRF	CF	CF	1	LEEJUYOUNG	2013-07-29 18:03:35	1
2012_IIT_0012	SNUPE0181	CRF	CF	CF	1	LEEJUYOUNG	2013-07-31 17:43:50	2
2012_IIT_0012	SNUPE0182	CRF	CF	CF	1	LEEJUYOUNG	2013-07-29 18:37:37	2
2012_IIT_0012	SNUPE0183	CRF	CF	CF	1	LEEJUYOUNG	2013-07-29 19:00:58	2
2012_IIT_0012	SNUPE0184	CRF	CF	CF	1	LEEJUYOUNG	2013-07-29 19:11:02	1
2012_IIT_0012	SNUPE0185	CRF	CF	CF	1	LEEJUYOUNG	2013-07-29 19:32:54	1
2012_IIT_0012	SNUPE0186	CRF	CF	CF	1	LEEJUYOUNG	2013-07-30 13:29:24	2
2012_IIT_0012	SNUPE0187	CRF	CF	CF	1	LEEJUYOUNG	2013-07-30 14:58:38	2
2012_IIT_0012	SNUPE0188	CRF	CF	CF	1	LEEJUYOUNG	2013-07-30 13:55:55	1
2012_IIT_0012	SNUPE0189	CRF	CF	CF	1	LEEJUYOUNG	2013-07-30 14:26:56	2
2012_IIT_0012	SNUPE0190	CRF	CF	CF	1	LEEJUYOUNG	2013-07-30 15:28:22	2
2012_IIT_0012	SNUPE0191	CRF	CF	CF	1	LEEJUYOUNG	2013-07-30 16:52:11	1
2012_IIT_0012	SNUPE0192	CRF	CF	CF	1	LEEJUYOUNG	2013-07-30 17:22:48	2
2012_IIT_0012	SNUPE0193	CRF	CF	CF	1	LEEJUYOUNG	2013-07-30 17:46:44	2
2012_IIT_0012	SNUPE0194	CRF	CF	CF	1	LEEJUYOUNG	2013-07-31 12:50:07	2
2012_IIT_0012	SNUPE0195	CRF	CF	CF	1	LEEJUYOUNG	2013-07-31 13:07:25	2
2012_IIT_0012	SNUPE0196	CRF	CF	CF	1	LEEJUYOUNG	2013-07-31 13:56:59	1
2012_IIT_0012	SNUPE0197	CRF	CF	CF	1	LEEJUYOUNG	2013-07-31 14:48:35	2
2012_IIT_0012	SNUPE0198	CRF	CF	CF	1	LEEJUYOUNG	2013-10-28 14:28:54	1
2012_IIT_0012	SNUPE0199	CRF	CF	CF	1	LEEJUYOUNG	2013-07-31 16:38:51	2
2012_IIT_0012	SNUPE0200	CRF	CF	CF	1	LEEJUYOUNG	2013-07-31 16:54:56	2
2012_IIT_0012	SNUPE0201	CRF	CF	CF	1	LEEJUYOUNG	2013-08-02 10:25:49	2
2012_IIT_0012	SNUPE0202	CRF	CF	CF	1	LEEJUYOUNG	2013-08-01 11:26:24	2
2012_IIT_0012	SNUPE0203	CRF	CF	CF	1	LEEJUYOUNG	2013-08-01 12:41:39	2
2012_IIT_0012	SNUPE0204	CRF	CF	CF	1	LEEJUYOUNG	2013-08-01 13:11:43	2
2012_IIT_0012	SNUPE0205	CRF	CF	CF	1	LEEJUYOUNG	2013-08-01 13:46:00	2
2012_IIT_0012	SNUPE0206	CRF	CF	CF	1	LEEJUYOUNG	2013-08-01 19:09:19	2
2012_IIT_0012	SNUPE0207	CRF	CF	CF	1	LEEJUYOUNG	2013-08-01 16:13:48	2
2012_IIT_0012	SNUPE0208	CRF	CF	CF	1	LEEJUYOUNG	2013-08-02 15:12:20	2
2012_IIT_0012	SNUPE0209	CRF	CF	CF	1	LEEJUYOUNG	2013-08-12 12:16:15	1
2012_IIT_0012	SNUPE0210	CRF	CF	CF	1	LEEJUYOUNG	2013-08-12 12:10:40	1
2012_IIT_0012	SNUPE0212	CRF	CF	CF	1	LEEJUYOUNG	2013-08-12 11:34:29	1
2012_IIT_0012	SNUPE0213	CRF	CF	CF	1	LEEJUYOUNG	2013-08-02 14:57:08	2
2012_IIT_0012	SNUPE0214	CRF	CF	CF	1	LEEJUYOUNG	2013-08-03 15:39:05	2
2012_IIT_0012	SNUPE0215	CRF	CF	CF	1	LEEJUYOUNG	2013-08-02 16:24:32	2
2012_IIT_0012	SNUPE0216	CRF	CF	CF	1	LEEJUYOUNG	2013-08-09 17:36:33	1
2012_IIT_0012	SNUPE0217	CRF	CF	CF	1	LEEJUYOUNG	2013-08-02 17:35:40	2
2012_IIT_0012	SNUPE0218	CRF	CF	CF	1	LEEJUYOUNG	2013-08-09 17:23:44	1
2012_IIT_0012	SNUPE0219	CRF	CF	CF	1	LEEJUYOUNG	2013-10-29 14:55:30	1
2012_IIT_0012	SNUPE0220	CRF	CF	CF	1	LEEJUYOUNG	2013-10-29 14:56:07	1
2012_IIT_0012	SNUPE0221	CRF	CF	CF	1	LEEJUYOUNG	2013-08-06 13:02:20	2
2012_IIT_0012	SNUPE0222	CRF	CF	CF	1	LEEJUYOUNG	2013-10-29 14:56:39	1
2012_IIT_0012	SNUPE0224	CRF	CF	CF	1	KIMHANS	2013-08-06 17:44:35	2
2012_IIT_0012	SNUPE0227	CRF	CF	CF	1	LEEJUYOUNG	2013-11-01 13:06:37	1
2012_IIT_0012	SNUPE0228	CRF	CF	CF	1	LEEJUYOUNG	2013-08-09 13:57:08	2
2012_IIT_0012	SNUPE0229	CRF	CF	CF	1	LEEJUYOUNG	2013-10-29 14:58:00	1
2012_IIT_0012	SNUPE0230	CRF	CF	CF	1	LEEJUYOUNG	2013-11-04 14:38:29	1
2012_IIT_0012	SNUPE0231	CRF	CF	CF	1	LEEJUYOUNG	2013-08-09 16:29:25	1
2012_IIT_0012	SNUPE0233	CRF	CF	CF	1	LEEJUYOUNG	2013-08-09 16:17:14	1
2012_IIT_0012	SNUPE0234	CRF	CF	CF	1	LEEJUYOUNG	2013-08-09 15:59:51	1
2012_IIT_0012	SNUPE0237	CRF	CF	CF	1	LEEJUYOUNG	2013-10-29 14:59:44	1
2012_IIT_0012	SNUPE0238	CRF	CF	CF	1	LEEJUYOUNG	2013-10-29 15:00:17	1
2012_IIT_0012	SNUPE0239	CRF	CF	CF	1	LEEJUYOUNG	2013-10-29 15:01:17	1
2012_IIT_0012	SNUPE0240	CRF	CF	CF	1	LEEJUYOUNG	2013-08-09 20:46:57	2
2012_IIT_0012	SNUPE0241	CRF	CF	CF	1	LEEJUYOUNG	2013-10-29 15:01:57	1
2012_IIT_0012	SNUPE0242	CRF	CF	CF	1	LEEJUYOUNG	2013-10-29 15:02:43	1
2012_IIT_0012	SNUPE0243	CRF	CF	CF	1	LEEJUYOUNG	2013-08-10 15:38:48	2
2012_IIT_0012	SNUPE0245	CRF	CF	CF	1	LEEJUYOUNG	2013-08-12 13:23:18	2
2012_IIT_0012	SNUPE0246	CRF	CF	CF	1	LEEJUYOUNG	2013-08-12 13:39:43	1
2012_IIT_0012	SNUPE0247	CRF	CF	CF	1	LEEJUYOUNG	2013-08-12 13:52:56	2
2012_IIT_0012	SNUPE0248	CRF	CF	CF	1	LEEJUYOUNG	2013-08-13 11:11:18	1
2012_IIT_0012	SNUPE0249	CRF	CF	CF	1	LEEJUYOUNG	2013-08-13 12:29:58	2
2012_IIT_0012	SNUPE0250	CRF	CF	CF	1	LEEJUYOUNG	2013-08-13 13:08:52	1
2012_IIT_0012	SNUPE0251	CRF	CF	CF	1	LEEJUYOUNG	2013-08-13 12:49:49	2
2012_IIT_0012	SNUPE0253	CRF	CF	CF	1	LEEJUYOUNG	2013-08-13 14:11:46	1
2012_IIT_0012	SNUPE0254	CRF	CF	CF	1	LEEJUYOUNG	2013-08-13 14:44:53	2
2012_IIT_0012	SNUPE0255	CRF	CF	CF	1	LEEJUYOUNG	2013-08-13 14:58:01	2
2012_IIT_0012	SNUPE0256	CRF	CF	CF	1	LEEJUYOUNG	2013-08-13 21:46:57	2
2012_IIT_0012	SNUPE0257	CRF	CF	CF	1	LEEJUYOUNG	2013-08-13 23:57:29	1
2012_IIT_0012	SNUPE0259	CRF	CF	CF	1	LEEJUYOUNG	2013-08-14 00:35:10	2
2012_IIT_0012	SNUPE0260	CRF	CF	CF	1	LEEJUYOUNG	2013-08-14 00:48:07	2
2012_IIT_0012	SNUPE0261	CRF	CF	CF	1	LEEJUYOUNG	2013-08-14 00:59:03	2
2012_IIT_0012	SNUPE0262	CRF	CF	CF	1	LEEJUYOUNG	2013-08-14 11:30:55	1
2012_IIT_0012	SNUPE0263	CRF	CF	CF	1	LEEJUYOUNG	2013-08-14 12:54:42	2
2012_IIT_0012	SNUPE0264	CRF	CF	CF	1	LEEJUYOUNG	2013-08-14 13:11:14	2
2012_IIT_0012	SNUPE0265	CRF	CF	CF	1	LEEJUYOUNG	2013-08-14 14:52:57	1
2012_IIT_0012	SNUPE0266	CRF	CF	CF	1	LEEJUYOUNG	2013-08-14 16:20:20	1
2012_IIT_0012	SNUPE0267	CRF	CF	CF	1	LEEJUYOUNG	2013-08-14 16:50:55	1
2012_IIT_0012	SNUPE0268	CRF	CF	CF	1	LEEJUYOUNG	2013-08-14 17:38:18	1
2012_IIT_0012	SNUPE0269	CRF	CF	CF	1	LEEJUYOUNG	2013-08-16 13:01:43	2
2012_IIT_0012	SNUPE0270	CRF	CF	CF	1	LEEJUYOUNG	2013-08-16 13:45:42	1
2012_IIT_0012	SNUPE0271	CRF	CF	CF	1	LEEJUYOUNG	2013-08-16 14:17:19	1
2012_IIT_0012	SNUPE0272	CRF	CF	CF	1	LEEJUYOUNG	2013-08-16 14:39:52	2
2012_IIT_0012	SNUPE0273	CRF	CF	CF	1	LEEJUYOUNG	2013-08-16 15:14:34	2
2012_IIT_0012	SNUPE0274	CRF	CF	CF	1	LEEJUYOUNG	2013-11-04 14:36:41	1
2012_IIT_0012	SNUPE0275	CRF	CF	CF	1	LEEJUYOUNG	2013-11-04 14:34:20	1
2012_IIT_0012	SNUPE0276	CRF	CF	CF	1	LEEJUYOUNG	2013-10-29 15:03:49	1
2012_IIT_0012	SNUPE0277	CRF	CF	CF	1	LEEJUYOUNG	2013-10-28 14:36:58	1
2012_IIT_0012	SNUPE0278	CRF	CF	CF	1	LEEJUYOUNG	2013-08-18 14:18:36	2
2012_IIT_0012	SNUPE0279	CRF	CF	CF	1	LEEJUYOUNG	2013-08-18 15:11:46	2
2012_IIT_0012	SNUPE0280	CRF	CF	CF	1	LEEJUYOUNG	2013-10-28 14:36:15	1
2012_IIT_0012	SNUPE0283	CRF	CF	CF	1	LEEJUYOUNG	2013-08-20 22:58:56	2
2012_IIT_0012	SNUPE0284	CRF	CF	CF	1	LEEJUYOUNG	2013-09-02 15:46:40	2
2012_IIT_0012	SNUPE0285	CRF	CF	CF	1	LEEJUYOUNG	2013-08-28 21:52:51	2
2012_IIT_0012	SNUPE0286	CRF	CF	CF	1	LEEJUYOUNG	2013-08-28 23:10:11	2
2012_IIT_0012	SNUPE0287	CRF	CF	CF	1	LEEJUYOUNG	2013-08-29 21:45:58	2
2012_IIT_0012	SNUPE0288	CRF	CF	CF	1	LEEJUYOUNG	2013-12-10 13:00:35	1
2012_IIT_0012	SNUPE0289	CRF	CF	CF	1	LEEJUYOUNG	2013-09-02 16:58:09	2
2012_IIT_0012	SNUPE0290	CRF	CF	CF	1	LEEJUYOUNG	2013-09-03 17:19:37	2
2012_IIT_0012	SNUPE0292	CRF	CF	CF	1	LEEJUYOUNG	2013-09-03 17:48:09	2
2012_IIT_0012	SNUPE0293	CRF	CF	CF	1	LEEJUYOUNG	2013-09-03 18:09:52	2
2012_IIT_0012	SNUPE0294	CRF	CF	CF	1	LEEJUYOUNG	2013-09-05 14:25:13	2
2012_IIT_0012	SNUPE0295	CRF	CF	CF	1	KIMHANS	2013-09-04 12:44:15	1
2012_IIT_0012	SNUPE0296	CRF	CF	CF	1	LEEJUYOUNG	2013-09-06 16:38:36	2
2012_IIT_0012	SNUPE0297	CRF	CF	CF	1	LEEJUYOUNG	2013-09-06 17:47:59	2
2012_IIT_0012	SNUPE0298	CRF	CF	CF	1	LEEJUYOUNG	2013-09-06 18:15:41	2
2012_IIT_0012	SNUPE0299	CRF	CF	CF	1	LEEJUYOUNG	2013-10-07 09:32:31	2
2012_IIT_0012	SNUPE0300	CRF	CF	CF	1	LEEJUYOUNG	2013-09-14 14:20:42	1
2012_IIT_0012	SNUPE0301	CRF	CF	CF	1	LEEJUYOUNG	2013-09-14 15:01:51	2
2012_IIT_0012	SNUPE0302	CRF	CF	CF	1	LEEJUYOUNG	2013-09-14 16:38:47	1
2012_IIT_0012	SNUPE0303	CRF	CF	CF	1	LEEJUYOUNG	2013-09-16 21:26:11	1
2012_IIT_0012	SNUPE0304	CRF	CF	CF	1	LEEJUYOUNG	2013-10-06 18:05:05	1
2012_IIT_0012	SNUPE0305	CRF	CF	CF	1	LEEJUYOUNG	2013-10-05 15:56:37	3
2012_IIT_0012	SNUPE0306	CRF	CF	CF	1	LEEJUYOUNG	2013-10-06 18:03:18	1
2012_IIT_0012	SNUPE0307	CRF	CF	CF	1	LEEJUYOUNG	2013-10-06 19:23:12	2
2012_IIT_0012	SNUPE0308	CRF	CF	CF	1	LEEJUYOUNG	2013-10-06 20:18:08	2
2012_IIT_0012	SNUPE0309	CRF	CF	CF	1	LEEJUYOUNG	2013-10-07 21:49:30	1
2012_IIT_0012	SNUPE0310	CRF	CF	CF	1	KIMHANS	2013-10-07 22:06:08	1
2012_IIT_0012	SNUPE0311	CRF	CF	CF	1	KIMHANS	2013-10-08 22:28:11	1
2012_IIT_0012	SNUPE0313	CRF	CF	CF	1	LEEJUYOUNG	2013-10-07 23:04:29	2
2012_IIT_0012	SNUPE0314	CRF	CF	CF	1	LEEJUYOUNG	2013-10-31 15:51:04	1
2012_IIT_0012	SNUPE0315	CRF	CF	CF	1	KIMHANS	2013-10-10 17:48:00	1
2012_IIT_0012	SNUPE0316	CRF	CF	CF	1	LEEJUYOUNG	2013-10-10 17:57:43	2
2012_IIT_0012	SNUPE0317	CRF	CF	CF	1	KIMHANS	2013-10-10 22:05:03	1
2012_IIT_0012	SNUPE0319	CRF	CF	CF	1	KIMHANS	2013-10-10 22:51:31	1
2012_IIT_0012	SNUPE0320	CRF	CF	CF	1	KIMHANS	2013-10-10 23:43:23	1
2012_IIT_0012	SNUPE0321	CRF	CF	CF	1	LEEJUYOUNG	2013-10-11 20:17:30	2
2012_IIT_0012	SNUPE0322	CRF	CF	CF	1	KIMHANS	2013-10-11 21:09:41	1
2012_IIT_0012	SNUPE0323	CRF	CF	CF	1	LEEJUYOUNG	2013-10-11 21:16:10	2
2012_IIT_0012	SNUPE0325	CRF	CF	CF	1	KIMHANS	2013-10-11 21:44:31	1
2012_IIT_0012	SNUPE0326	CRF	CF	CF	1	LEEJUYOUNG	2013-10-11 21:54:46	2
2012_IIT_0012	SNUPE0327	CRF	CF	CF	1	KIMHANS	2013-10-11 22:27:22	1
2012_IIT_0012	SNUPE0328	CRF	CF	CF	1	KIMHANS	2013-10-12 17:21:15	1
2012_IIT_0012	SNUPE0329	CRF	CF	CF	1	KIMHANS	2013-10-12 18:05:42	1
2012_IIT_0012	SNUPE0330	CRF	CF	CF	1	KIMHANS	2013-10-12 18:37:53	1
2012_IIT_0012	SNUPE0331	CRF	CF	CF	1	KIMHANS	2013-10-12 19:27:26	1
2012_IIT_0012	SNUPE0332	CRF	CF	CF	1	LEEJUYOUNG	2014-01-23 13:56:21	1
2012_IIT_0012	SNUPE0333	CRF	CF	CF	1	KIMHANS	2013-10-12 19:49:18	1
2012_IIT_0012	SNUPE0334	CRF	CF	CF	1	KIMHANS	2013-10-12 22:10:30	1
2012_IIT_0012	SNUPE0335	CRF	CF	CF	1	KIMHANS	2013-10-13 18:06:53	1
2012_IIT_0012	SNUPE0336	CRF	CF	CF	1	KIMHANS	2013-10-13 18:54:42	1
2012_IIT_0012	SNUPE0337	CRF	CF	CF	1	KIMHANS	2013-10-13 19:48:20	2
2012_IIT_0012	SNUPE0338	CRF	CF	CF	1	KIMHANS	2013-10-13 20:27:57	2
2012_IIT_0012	SNUPE0339	CRF	CF	CF	1	KIMHANS	2013-10-13 20:56:22	2
2012_IIT_0012	SNUPE0340	CRF	CF	CF	1	KIMHANS	2013-10-13 21:38:54	2
2012_IIT_0012	SNUPE0341	CRF	CF	CF	1	KIMHANS	2013-10-14 19:03:19	1
2012_IIT_0012	SNUPE0342	CRF	CF	CF	1	KIMHANS	2013-10-14 19:26:42	1
2012_IIT_0012	SNUPE0343	CRF	CF	CF	1	KIMHANS	2013-10-14 20:06:07	1
2012_IIT_0012	SNUPE0344	CRF	CF	CF	1	KIMHANS	2013-10-14 20:49:32	1
2012_IIT_0012	SNUPE0345	CRF	CF	CF	1	KIMHANS	2013-10-14 21:25:27	1
2012_IIT_0012	SNUPE0346	CRF	CF	CF	1	KIMHANS	2013-10-14 22:08:56	2
2012_IIT_0012	SNUPE0347	CRF	CF	CF	1	KIMHANS	2013-10-14 22:31:23	1
2012_IIT_0012	SNUPE0348	CRF	CF	CF	1	LEEJUYOUNG	2013-10-15 18:40:13	2
2012_IIT_0012	SNUPE0349	CRF	CF	CF	1	LEEJUYOUNG	2013-10-16 21:18:53	1
2012_IIT_0012	SNUPE0350	CRF	CF	CF	1	LEEJUYOUNG	2013-10-15 19:42:30	2
2012_IIT_0012	SNUPE0351	CRF	CF	CF	1	LEEJUYOUNG	2013-10-15 21:38:50	1
2012_IIT_0012	SNUPE0352	CRF	CF	CF	1	LEEJUYOUNG	2013-10-15 22:02:07	2
2012_IIT_0012	SNUPE0353	CRF	CF	CF	1	LEEJUYOUNG	2013-10-15 22:30:21	1
2012_IIT_0012	SNUPE0354	CRF	CF	CF	1	LEEJUYOUNG	2013-10-16 19:52:29	1
2012_IIT_0012	SNUPE0355	CRF	CF	CF	1	LEEJUYOUNG	2013-10-16 20:30:34	1

## Sheet: CFADD
Study_No	Subject_No	Visit	Page_ID	Section_ID	Inputseq	Reg Id	Reg Datetime	C_N	C_OR	C_O	CY	CM	CD	C_SE	CS	CS_O
2012_IIT_0012	SNBPE0004	CRF	CF	CFADD	1	CHOICW	2013-02-21 19:09:34
2012_IIT_0012	SNBPE0006	CRF	CF	CFADD	1	CHOICW	2013-03-02 15:12:22
2012_IIT_0012	SNBPE0007	CRF	CF	CFADD	1	CHOICW	2013-04-01 21:54:31	1	1		05	04	25	3	6
2012_IIT_0012	SNBPE0007	CRF	CF	CFADD	1	CHOICW	2013-04-01 21:54:31	2	1		05	04	26	3	3
2012_IIT_0012	SNBPE0007	CRF	CF	CFADD	1	CHOICW	2013-04-01 21:54:31	3	1		05	04	26	2	1
2012_IIT_0012	SNBPE0007	CRF	CF	CFADD	1	CHOICW	2013-04-01 21:54:31	4	1		05	05	07	3	3
2012_IIT_0012	SNBPE0008	CRF	CF	CFADD	1	CHOICW	2013-04-05 13:32:13	1	1		05	04	27	3	1
2012_IIT_0012	SNBPE0009	CRF	CF	CFADD	1	CHOICW	2013-04-01 22:42:16
2012_IIT_0012	SNBPE0010	CRF	CF	CFADD	1	CHOICW	2013-04-05 14:41:32
2012_IIT_0012	SNBPE0012	CRF	CF	CFADD	1	CHOICW	2013-04-06 14:22:34
2012_IIT_0012	SNBPE0013	CRF	CF	CFADD	1	CHOICW	2013-04-08 14:16:44
2012_IIT_0012	SNBPE0014	CRF	CF	CFADD	1	CHOICW	2013-05-27 14:20:25	1	1		06	02	03	3	4
2012_IIT_0012	SNBPE0014	CRF	CF	CFADD	1	CHOICW	2013-05-27 14:20:25	2	1		06	02	03	3	8
2012_IIT_0012	SNBPE0014	CRF	CF	CFADD	1	CHOICW	2013-05-27 14:20:25	3	6		06	02	03	3	1
2012_IIT_0012	SNBPE0015	CRF	CF	CFADD	1	CHOICW	2013-05-27 20:15:57	1	6		06	02	02	3		1
2012_IIT_0012	SNBPE0015	CRF	CF	CFADD	1	CHOICW	2013-05-27 20:15:57	2	6		06	02	02	3	1
2012_IIT_0012	SNBPE0015	CRF	CF	CFADD	1	CHOICW	2013-05-27 20:15:57	3	6		06	02	10	3		1
2012_IIT_0012	SNBPE0015	CRF	CF	CFADD	1	CHOICW	2013-05-27 20:15:57	4	6		06	02	10	3	1
2012_IIT_0012	SNBPE0015	CRF	CF	CFADD	1	CHOICW	2013-05-27 20:15:57	5	6		06	02	15	3	1
2012_IIT_0012	SNBPE0015	CRF	CF	CFADD	1	CHOICW	2013-05-27 20:15:57	6	6		06	02	23	3	7
2012_IIT_0012	SNBPE0015	CRF	CF	CFADD	1	CHOICW	2013-05-27 20:15:57	7	6		06	02	23	3		1
2012_IIT_0012	SNBPE0015	CRF	CF	CFADD	1	CHOICW	2013-05-27 20:15:57	8	6		06	03	02	3	1
2012_IIT_0012	SNBPE0015	CRF	CF	CFADD	1	CHOICW	2013-05-27 20:15:57	9	6		06	03	02	3	3
2012_IIT_0012	SNBPE0015	CRF	CF	CFADD	1	CHOICW	2013-05-27 20:15:57	10	6		06	03	13	3		1
2012_IIT_0012	SNBPE0015	CRF	CF	CFADD	1	CHOICW	2013-05-27 20:15:57	11	6		06	03	13	3	1
2012_IIT_0012	SNBPE0015	CRF	CF	CFADD	1	CHOICW	2013-05-27 20:15:57	12	6		06	03	13	3	3
2012_IIT_0012	SNBPE0015	CRF	CF	CFADD	1	CHOICW	2013-05-27 20:15:57	13	6		06	03	13	3	7
2012_IIT_0012	SNBPE0015	CRF	CF	CFADD	1	CHOICW	2013-05-27 20:15:57	14	6		06	03	24	3		1
2012_IIT_0012	SNBPE0015	CRF	CF	CFADD	1	CHOICW	2013-05-27 20:15:57	15	6		06	03	24	3	1
2012_IIT_0012	SNBPE0015	CRF	CF	CFADD	1	CHOICW	2013-05-27 20:15:57	16	6		06	03	24	3	3
2012_IIT_0012	SNBPE0015	CRF	CF	CFADD	1	CHOICW	2013-05-27 20:15:57	17	7	Saccharomyces cerevisiae	06	03	24	3	7
2012_IIT_0012	SNBPE0015	CRF	CF	CFADD	1	CHOICW	2013-05-27 20:15:57	18	6		06	04	07	3	3
2012_IIT_0012	SNBPE0015	CRF	CF	CFADD	1	CHOICW	2013-05-27 20:15:57	19	6		06	04	17	3	3
2012_IIT_0012	SNBPE0016	CRF	CF	CFADD	1	CHOICW	2013-05-27 21:19:13	1	6		06	05	11	3	3
2012_IIT_0012	SNBPE0016	CRF	CF	CFADD	1	CHOICW	2013-05-27 21:19:13	2	6		06	05	26	3	3
2012_IIT_0012	SNBPE0017	CRF	CF	CFADD	1	CHOICW	2013-05-28 15:55:54
2012_IIT_0012	SNBPE0018	CRF	CF	CFADD	1	CHOICW	2013-05-30 15:43:42
2012_IIT_0012	SNBPE0019	CRF	CF	CFADD	1	CHOICW	2013-06-03 14:33:26
2012_IIT_0012	SNBPE0020	CRF	CF	CFADD	1	CHOICW	2013-02-23 14:49:25
2012_IIT_0012	SNBPE0021	CRF	CF	CFADD	1	CHOICW	2013-06-03 15:08:58
2012_IIT_0012	SNBPE0022	CRF	CF	CFADD	1	CHOICW	2013-06-04 14:57:18	1	3		06	11	04	3		1
2012_IIT_0012	SNBPE0022	CRF	CF	CFADD	1	CHOICW	2013-06-04 14:57:18	2	3		06	11	11	3		1
2012_IIT_0012	SNBPE0023	CRF	CF	CFADD	1	CHOICW	2013-06-07 18:11:50
2012_IIT_0012	SNBPE0024	CRF	CF	CFADD	1	CHOICW	2013-06-10 15:10:42	1	3		06	10	02	3		1
2012_IIT_0012	SNBPE0024	CRF	CF	CFADD	1	CHOICW	2013-06-10 15:10:42	2	3		06	10	10	3	3
2012_IIT_0012	SNBPE0024	CRF	CF	CFADD	1	CHOICW	2013-06-10 15:10:42	3	3		06	10	10	3	1
2012_IIT_0012	SNBPE0024	CRF	CF	CFADD	1	CHOICW	2013-06-10 15:10:42	4	3		06	10	10	3		1
2012_IIT_0012	SNBPE0024	CRF	CF	CFADD	1	CHOICW	2013-06-10 15:10:42	5	3		06	10	17	3		1
2012_IIT_0012	SNBPE0024	CRF	CF	CFADD	1	CHOICW	2013-06-10 15:10:42	6	3		06	10	17	3	1
2012_IIT_0012	SNBPE0024	CRF	CF	CFADD	1	CHOICW	2013-06-10 15:10:42	7	3		06	10	17	3	3
2012_IIT_0012	SNBPE0024	CRF	CF	CFADD	1	CHOICW	2013-06-10 15:10:42	8	3		06	10	20	3	1
2012_IIT_0012	SNBPE0024	CRF	CF	CFADD	1	CHOICW	2013-06-10 15:10:42	9	3		06	10	20	3	3
2012_IIT_0012	SNBPE0024	CRF	CF	CFADD	1	CHOICW	2013-06-10 15:10:42	10	3		06	10	20	3		1
2012_IIT_0012	SNBPE0024	CRF	CF	CFADD	1	CHOICW	2013-06-10 15:10:42	11	3		06	10	23	3	3
2012_IIT_0012	SNBPE0024	CRF	CF	CFADD	1	CHOICW	2013-06-10 15:10:42	12	3		06	10	30	3	3
2012_IIT_0012	SNBPE0024	CRF	CF	CFADD	1	CHOICW	2013-06-10 15:10:42	13	3		06	10	30	3		1
2012_IIT_0012	SNBPE0024	CRF	CF	CFADD	1	CHOICW	2013-06-10 15:10:42	14	3		06	10	30	3	1
2012_IIT_0012	SNBPE0024	CRF	CF	CFADD	1	CHOICW	2013-06-10 15:10:42	15	3		06	11	06	3	3
2012_IIT_0012	SNBPE0024	CRF	CF	CFADD	1	CHOICW	2013-06-10 15:10:42	16	3		06	11	14	3		1
2012_IIT_0012	SNBPE0024	CRF	CF	CFADD	1	CHOICW	2013-06-10 15:10:42	17	3		06	11	14	3	3
2012_IIT_0012	SNBPE0024	CRF	CF	CFADD	1	CHOICW	2013-06-10 15:10:42	18	3		06	11	20	3	3
2012_IIT_0012	SNBPE0024	CRF	CF	CFADD	1	CHOICW	2013-06-10 15:10:42	19	3		06	11	20	3		1
2012_IIT_0012	SNBPE0024	CRF	CF	CFADD	1	CHOICW	2013-06-10 15:10:42	20	3		06	11	20	3	1
2012_IIT_0012	SNBPE0024	CRF	CF	CFADD	1	CHOICW	2013-06-10 15:10:42	21	3		06	11	27	3	3
2012_IIT_0012	SNBPE0027	CRF	CF	CFADD	1	CHOICW	2013-04-08 14:51:16	1	3		06	11	8	3	1
2012_IIT_0012	SNBPE0027	CRF	CF	CFADD	1	CHOICW	2013-04-08 14:51:16	2	3		06	11	8	3	3
2012_IIT_0012	SNBPE0027	CRF	CF	CFADD	1	CHOICW	2013-04-08 14:51:16	3	3		06	11	8	3		1
2012_IIT_0012	SNBPE0030	CRF	CF	CFADD	1	CHOICW	2013-06-10 18:31:07	1	3		07	01	12	3		1
2012_IIT_0012	SNBPE0030	CRF	CF	CFADD	1	CHOICW	2013-06-10 18:31:07	2	3		07	01	12	3	3
2012_IIT_0012	SNBPE0030	CRF	CF	CFADD	1	CHOICW	2013-06-10 18:31:07	3	3		07	01	20	3		1
2012_IIT_0012	SNBPE0030	CRF	CF	CFADD	1	CHOICW	2013-06-10 18:31:07	3	3		07	01	20	3	3
2012_IIT_0012	SNBPE0031	CRF	CF	CFADD	1	CHOICW	2013-06-11 19:08:01	1	1		07	01	18	3		1
2012_IIT_0012	SNBPE0031	CRF	CF	CFADD	1	CHOICW	2013-06-11 19:08:01	2	1		07	01	18	3	1
2012_IIT_0012	SNBPE0031	CRF	CF	CFADD	1	CHOICW	2013-06-11 19:08:01	3	1		07	01	22	3	5
2012_IIT_0012	SNBPE0031	CRF	CF	CFADD	1	CHOICW	2013-06-11 19:08:01	4	1		07	01	26	3		1
2012_IIT_0012	SNBPE0031	CRF	CF	CFADD	1	CHOICW	2013-06-11 19:08:01	5	1		07	01	26	3	1
2012_IIT_0012	SNBPE0031	CRF	CF	CFADD	1	CHOICW	2013-06-11 19:08:01	6	1		07	01	26	3	3
2012_IIT_0012	SNBPE0031	CRF	CF	CFADD	1	CHOICW	2013-06-11 19:08:01	7	1		07	02	03	3		1
2012_IIT_0012	SNBPE0031	CRF	CF	CFADD	1	CHOICW	2013-06-11 19:08:01	8	1		07	02	03	3	1
2012_IIT_0012	SNBPE0031	CRF	CF	CFADD	1	CHOICW	2013-06-11 19:08:01	9	1		07	02	13	3		1
2012_IIT_0012	SNBPE0031	CRF	CF	CFADD	1	CHOICW	2013-06-11 19:08:01	10	1		07	02	13	3	1
2012_IIT_0012	SNBPE0032	CRF	CF	CFADD	1	CHOICW	2013-06-11 19:26:02
2012_IIT_0012	SNBPE0033	CRF	CF	CFADD	1	CHOICW	2013-06-11 20:08:17	1	7	scccer	07	08	30	3	2
2012_IIT_0012	SNBPE0033	CRF	CF	CFADD	1	CHOICW	2013-06-11 20:08:17	2	7	scccer	07	08	30	3	3
2012_IIT_0012	SNBPE0033	CRF	CF	CFADD	1	CHOICW	2013-06-11 20:08:17	3	7	scccer	07	08	30	3	8
2012_IIT_0012	SNBPE0034	CRF	CF	CFADD	1	CHOICW	2013-06-11 20:40:42
2012_IIT_0012	SNBPE0035	CRF	CF	CFADD	1	CHOICW	2013-02-23 15:45:36
2012_IIT_0012	SNBPE0037	CRF	CF	CFADD	1	CHOICW	2013-06-11 21:52:28
2012_IIT_0012	SNBPE0038	CRF	CF	CFADD	1	CHOICW	2013-06-13 11:08:06
2012_IIT_0012	SNBPE0039	CRF	CF	CFADD	1	CHOICW	2013-07-02 19:11:37
2012_IIT_0012	SNBPE0040	CRF	CF	CFADD	1	CHOICW	2013-07-04 18:03:44
2012_IIT_0012	SNBPE0041	CRF	CF	CFADD	1	CHOICW	2013-07-05 14:11:27
2012_IIT_0012	SNBPE0042	CRF	CF	CFADD	1	CHOICW	2013-07-08 13:55:21
2012_IIT_0012	SNBPE0044	CRF	CF	CFADD	1	CHOICW	2013-07-08 14:23:34
2012_IIT_0012	SNBPE0045	CRF	CF	CFADD	1	CHOICW	2013-07-08 14:46:30
2012_IIT_0012	SNBPE0047	CRF	CF	CFADD	1	CHOICW	2013-04-02 20:59:47
2012_IIT_0012	SNBPE0048	CRF	CF	CFADD	1	CHOICW	2013-06-24 16:00:47
2012_IIT_0012	SNBPE0049	CRF	CF	CFADD	1	CHOICW	2013-04-22 15:37:34
2012_IIT_0012	SNBPE0050	CRF	CF	CFADD	1	CHOICW	2013-04-22 18:57:31
2012_IIT_0012	SNBPE0051	CRF	CF	CFADD	1	CHOICW	2013-04-22 20:49:12
2012_IIT_0012	SNBPE0052	CRF	CF	CFADD	1	CHOICW	2013-04-25 18:00:46
2012_IIT_0012	SNBPE0053	CRF	CF	CFADD	1	CHOICW	2013-04-25 18:37:38
2012_IIT_0012	SNBPE0054	CRF	CF	CFADD	1	CHOICW	2013-04-25 20:37:47
2012_IIT_0012	SNBPE0055	CRF	CF	CFADD	1	CHOICW	2013-05-30 20:42:17
2012_IIT_0012	SNBPE0056	CRF	CF	CFADD	1	CHOICW	2013-06-04 13:22:33
2012_IIT_0012	SNBPE0057	CRF	CF	CFADD	1	CHOICW	2013-06-04 14:14:21
2012_IIT_0012	SNBPE0058	CRF	CF	CFADD	1	CHOICW	2013-06-04 14:46:24
2012_IIT_0012	SNBPE0059	CRF	CF	CFADD	1	CHOICW	2013-06-04 15:21:03
2012_IIT_0012	SNBPE0061	CRF	CF	CFADD	1	CHOICW	2013-06-04 15:53:35
2012_IIT_0012	SNBPE0062	CRF	CF	CFADD	1	CHOICW	2013-06-05 15:21:05
2012_IIT_0012	SNBPE0063	CRF	CF	CFADD	1	CHOICW	2013-06-05 16:51:11
2012_IIT_0012	SNBPE0064	CRF	CF	CFADD	1	CHOICW	2013-06-05 20:00:25
2012_IIT_0012	SNBPE0065	CRF	CF	CFADD	1	CHOICW	2013-06-05 20:35:13
2012_IIT_0012	SNBPE0066	CRF	CF	CFADD	1	CHOICW	2013-06-05 21:12:33
2012_IIT_0012	SNBPE0067	CRF	CF	CFADD	1	CHOICW	2013-06-05 21:50:17
2012_IIT_0012	SNBPE0068	CRF	CF	CFADD	1	CHOICW	2013-06-06 13:50:32
2012_IIT_0012	SNBPE0069	CRF	CF	CFADD	1	CHOICW	2013-06-06 14:18:40
2012_IIT_0012	SNBPE0070	CRF	CF	CFADD	1	CHOICW	2013-06-06 14:58:44
2012_IIT_0012	SNBPE0071	CRF	CF	CFADD	1	CHOICW	2013-06-06 15:33:05
2012_IIT_0012	SNBPE0072	CRF	CF	CFADD	1	CHOICW	2013-06-06 16:04:45
2012_IIT_0012	SNBPE0073	CRF	CF	CFADD	1	CHOICW	2013-06-07 14:07:47
2012_IIT_0012	SNBPE0074	CRF	CF	CFADD	1	CHOICW	2013-06-07 14:40:49
2012_IIT_0012	SNBPE0075	CRF	CF	CFADD	1	CHOICW	2013-06-07 15:14:27
2012_IIT_0012	SNBPE0076	CRF	CF	CFADD	1	CHOICW	2013-06-10 17:40:27
2012_IIT_0012	SNBPE0078	CRF	CF	CFADD	1	CHOICW	2013-06-10 20:27:18
2012_IIT_0012	SNBPE0079	CRF	CF	CFADD	1	CHOICW	2013-06-11 12:47:30
2012_IIT_0012	SNBPE0080	CRF	CF	CFADD	1	CHOICW	2013-06-12 12:54:26
2012_IIT_0012	SNBPE0084	CRF	CF	CFADD	1	CHOICW	2013-06-19 13:50:42
2012_IIT_0012	SNBPE0086	CRF	CF	CFADD	1	CHOICW	2013-06-19 14:20:28
2012_IIT_0012	SNBPE0087	CRF	CF	CFADD	1	CHOICW	2013-06-19 14:42:15
2012_IIT_0012	SNBPE0089	CRF	CF	CFADD	1	CHOICW	2013-06-19 15:00:13
2012_IIT_0012	SNBPE0091	CRF	CF	CFADD	1	CHOICW	2013-07-15 12:28:32	1	2		08	01	29	3	8
2012_IIT_0012	SNBPE0092	CRF	CF	CFADD	1	CHOICW	2013-07-15 15:01:59
2012_IIT_0012	SNBPE0093	CRF	CF	CFADD	1	CHOICW	2013-07-17 15:05:30
2012_IIT_0012	SNBPE0094	CRF	CF	CFADD	1	CHOICW	2013-08-08 13:37:24
2012_IIT_0012	SNBPE0096	CRF	CF	CFADD	1	CHOICW	2013-08-27 12:29:09
2012_IIT_0012	SNBPE0097	CRF	CF	CFADD	1	CHOICW	2013-08-27 12:55:06
2012_IIT_0012	SNBPE0098	CRF	CF	CFADD	1	CHOICW	2013-09-02 18:14:57
2012_IIT_0012	SNBPE0100	CRF	CF	CFADD	1	CHOICW	2013-09-02 19:28:07
2012_IIT_0012	SNBPE0101	CRF	CF	CFADD	1	CHOICW	2013-09-02 20:10:30
2012_IIT_0012	SNBPE0102	CRF	CF	CFADD	1	CHOICW	2013-09-02 20:28:43
2012_IIT_0012	SNBPE0104	CRF	CF	CFADD	1	CHOICW	2013-09-04 15:15:54
2012_IIT_0012	SNBPE0105	CRF	CF	CFADD	1	CHOICW	2013-09-06 15:33:30
2012_IIT_0012	SNBPE0106	CRF	CF	CFADD	1	CHOICW	2013-09-16 14:13:45
2012_IIT_0012	SNBPE0107	CRF	CF	CFADD	1	CHOICW	2013-09-16 14:34:26
2012_IIT_0012	SNBPE0108	CRF	CF	CFADD	1	CHOICW	2013-09-16 15:02:02
2012_IIT_0012	SNBPE0109	CRF	CF	CFADD	1	CHOICW	2013-09-16 15:17:56
2012_IIT_0012	SNBPE0110	CRF	CF	CFADD	1	CHOICW	2013-09-16 15:38:21
2012_IIT_0012	SNBPE0111	CRF	CF	CFADD	1	CHOICW	2013-09-17 22:32:02
2012_IIT_0012	SNBPE0112	CRF	CF	CFADD	1	CHOICW	2013-09-22 11:36:07
2012_IIT_0012	SNBPE0113	CRF	CF	CFADD	1	CHOICW	2013-09-22 11:50:44
2012_IIT_0012	SNBPE0114	CRF	CF	CFADD	1	CHOICW	2013-09-22 12:18:27
2012_IIT_0012	SNBPE0115	CRF	CF	CFADD	1	CHOICW	2013-09-22 12:52:13
2012_IIT_0012	SNBPE0116	CRF	CF	CFADD	1	CHOICW	2013-12-13 14:40:35	1	3		09	09	30	3	1
2012_IIT_0012	SNBPE0116	CRF	CF	CFADD	1	CHOICW	2013-12-13 14:40:35	2	3		09	09	30	3	8
2012_IIT_0012	SNBPE0116	CRF	CF	CFADD	1	CHOICW	2013-12-13 14:40:35	3	3		09	09	30	3	2
2012_IIT_0012	SNBPE0117	CRF	CF	CFADD	1	CHOICW	2013-09-22 13:30:28
2012_IIT_0012	SNBPE0118	CRF	CF	CFADD	1	CHOICW	2013-09-22 13:45:11
2012_IIT_0012	SNBPE0119	CRF	CF	CFADD	1	CHOICW	2013-09-22 14:03:22
2012_IIT_0012	SNBPE0120	CRF	CF	CFADD	1	CHOICW	2013-09-22 14:17:27
2012_IIT_0012	SNBPE0121	CRF	CF	CFADD	1	CHOICW	2013-09-22 14:29:09
2012_IIT_0012	SNBPE0124	CRF	CF	CFADD	1	CHOICW	2013-09-23 12:04:32
2012_IIT_0012	SNBPE0125	CRF	CF	CFADD	1	CHOICW	2013-09-23 12:26:04
2012_IIT_0012	SNBPE0126	CRF	CF	CFADD	1	CHOICW	2013-09-23 12:44:29
2012_IIT_0012	SNBPE0127	CRF	CF	CFADD	1	CHOICW	2013-09-23 13:09:22
2012_IIT_0012	SNBPE0128	CRF	CF	CFADD	1	CHOICW	2013-09-23 13:29:16
2012_IIT_0012	SNBPE0129	CRF	CF	CFADD	1	CHOICW	2013-09-23 13:50:51
2012_IIT_0012	SNBPE0130	CRF	CF	CFADD	1	CHOICW	2013-09-23 14:44:02
2012_IIT_0012	SNBPE0131	CRF	CF	CFADD	1	CHOICW	2013-09-23 14:58:19
2012_IIT_0012	SNBPE0132	CRF	CF	CFADD	1	CHOICW	2013-09-23 15:18:07
2012_IIT_0012	SNBPE0133	CRF	CF	CFADD	1	CHOICW	2013-09-23 15:33:41
2012_IIT_0012	SNBPE0134	CRF	CF	CFADD	1	CHOICW	2013-09-23 15:55:03
2012_IIT_0012	SNBPE0135	CRF	CF	CFADD	1	CHOICW	2013-09-23 17:27:59
2012_IIT_0012	SNUPE0001	CRF	CF	CFADD	1	LEEJUYOUNG	2013-02-05 15:18:59
2012_IIT_0012	SNUPE0002	CRF	CF	CFADD	1	LEEJUYOUNG	2013-02-05 17:31:16
2012_IIT_0012	SNUPE0003	CRF	CF	CFADD	1	LEEJUYOUNG	2013-02-07 21:10:53	1	3		10	06	07	2	1
2012_IIT_0012	SNUPE0003	CRF	CF	CFADD	1	LEEJUYOUNG	2013-02-07 21:10:53	2	3		10	06	09	2	5
2012_IIT_0012	SNUPE0003	CRF	CF	CFADD	1	LEEJUYOUNG	2013-02-07 21:10:53	3	3		10	06	14	2	1
2012_IIT_0012	SNUPE0004	CRF	CF	CFADD	1	LEEJUYOUNG	2013-02-12 01:43:59
2012_IIT_0012	SNUPE0005	CRF	CF	CFADD	1	LEEJUYOUNG	2013-02-14 20:22:33	1	3		10	7	12	1	3
2012_IIT_0012	SNUPE0007	CRF	CF	CFADD	1	LEEJUYOUNG	2013-02-14 20:48:52
2012_IIT_0012	SNUPE0009	CRF	CF	CFADD	1	LEEJUYOUNG	2013-02-21 17:53:25
2012_IIT_0012	SNUPE0012	CRF	CF	CFADD	1	LEEJUYOUNG	2013-02-22 14:51:20
2012_IIT_0012	SNUPE0013	CRF	CF	CFADD	1	LEEJUYOUNG	2013-02-25 12:29:05
2012_IIT_0012	SNUPE0014	CRF	CF	CFADD	1	LEEJUYOUNG	2013-02-25 13:22:20
2012_IIT_0012	SNUPE0015	CRF	CF	CFADD	1	KIMHANS	2013-02-25 16:00:21	1	6		05	11	21	3	1
2012_IIT_0012	SNUPE0016	CRF	CF	CFADD	1	LEEJUYOUNG	2013-02-25 15:50:39
2012_IIT_0012	SNUPE0017	CRF	CF	CFADD	1	LEEJUYOUNG	2013-02-25 16:52:55
2012_IIT_0012	SNUPE0018	CRF	CF	CFADD	1	KIMHANS	2013-02-25 18:03:59
2012_IIT_0012	SNUPE0020	CRF	CF	CFADD	1	KIMHANS	2013-02-25 18:33:05
2012_IIT_0012	SNUPE0021	CRF	CF	CFADD	1	LEEJUYOUNG	2013-02-26 15:32:42
2012_IIT_0012	SNUPE0022	CRF	CF	CFADD	1	LEEJUYOUNG	2013-02-26 16:44:39
2012_IIT_0012	SNUPE0023	CRF	CF	CFADD	1	LEEJUYOUNG	2013-03-06 21:46:55	1	6		07	02	05	3	1
2012_IIT_0012	SNUPE0023	CRF	CF	CFADD	1	LEEJUYOUNG	2013-03-06 21:46:55	2	6		07	02	05	3	8
2012_IIT_0012	SNUPE0023	CRF	CF	CFADD	1	LEEJUYOUNG	2013-03-06 21:46:55	3	6		07	02	05	3	3
2012_IIT_0012	SNUPE0023	CRF	CF	CFADD	1	LEEJUYOUNG	2013-03-06 21:46:55	4	6		07	02	05	3	2
2012_IIT_0012	SNUPE0024	CRF	CF	CFADD	1	LEEJUYOUNG	2013-03-09 21:22:49
2012_IIT_0012	SNUPE0025	CRF	CF	CFADD	1	LEEJUYOUNG	2013-03-09 22:11:28	1	3		10	07	05	2	1
2012_IIT_0012	SNUPE0026	CRF	CF	CFADD	1	LEEJUYOUNG	2013-10-16 21:52:11	1	6		07	02	02	3	4
2012_IIT_0012	SNUPE0026	CRF	CF	CFADD	1	LEEJUYOUNG	2013-10-16 21:52:11	2	6		07	02	02	3	3
2012_IIT_0012	SNUPE0026	CRF	CF	CFADD	1	LEEJUYOUNG	2013-10-16 21:52:11	3	6		07	02	02	3	2
2012_IIT_0012	SNUPE0026	CRF	CF	CFADD	1	LEEJUYOUNG	2013-10-16 21:52:11	4	6		07	02	02	3	8
2012_IIT_0012	SNUPE0026	CRF	CF	CFADD	1	LEEJUYOUNG	2013-10-16 21:52:11	5	6		07	02	02	3	1
2012_IIT_0012	SNUPE0026	CRF	CF	CFADD	1	LEEJUYOUNG	2013-10-16 21:52:11	6	6		07	02	08	3	8
2012_IIT_0012	SNUPE0026	CRF	CF	CFADD	1	LEEJUYOUNG	2013-10-16 21:52:11	7	6		07	02	08	3	2
2012_IIT_0012	SNUPE0026	CRF	CF	CFADD	1	LEEJUYOUNG	2013-10-16 21:52:11	8	6		07	02	08	3	4
2012_IIT_0012	SNUPE0026	CRF	CF	CFADD	1	LEEJUYOUNG	2013-10-16 21:52:11	9	6		07	02	08	3	1
2012_IIT_0012	SNUPE0026	CRF	CF	CFADD	1	LEEJUYOUNG	2013-10-16 21:52:11	10	6		07	02	08	3	3
2012_IIT_0012	SNUPE0026	CRF	CF	CFADD	1	LEEJUYOUNG	2013-10-16 21:52:11	11	6		07	02	15	3	3
2012_IIT_0012	SNUPE0026	CRF	CF	CFADD	1	LEEJUYOUNG	2013-10-16 21:52:11	12	6		07	02	15	3	1
2012_IIT_0012	SNUPE0026	CRF	CF	CFADD	1	LEEJUYOUNG	2013-10-16 21:52:11	13	6		07	02	15	3	8
2012_IIT_0012	SNUPE0026	CRF	CF	CFADD	1	LEEJUYOUNG	2013-10-16 21:52:11	14	6		07	02	15	3	2
2012_IIT_0012	SNUPE0026	CRF	CF	CFADD	1	LEEJUYOUNG	2013-10-16 21:52:11	15	6		07	02	22	3	2
2012_IIT_0012	SNUPE0026	CRF	CF	CFADD	1	LEEJUYOUNG	2013-10-16 21:52:11	16	6		07	02	22	3	1
2012_IIT_0012	SNUPE0026	CRF	CF	CFADD	1	LEEJUYOUNG	2013-10-16 21:52:11	17	6		07	02	22	3	3
2012_IIT_0012	SNUPE0026	CRF	CF	CFADD	1	LEEJUYOUNG	2013-10-16 21:52:11	18	6		07	02	22	3	5
2012_IIT_0012	SNUPE0026	CRF	CF	CFADD	1	LEEJUYOUNG	2013-10-16 21:52:11	19	6		07	03	02	3	2
2012_IIT_0012	SNUPE0026	CRF	CF	CFADD	1	LEEJUYOUNG	2013-10-16 21:52:11	20	6		07	03	02	3	3
2012_IIT_0012	SNUPE0026	CRF	CF	CFADD	1	LEEJUYOUNG	2013-10-16 21:52:11	21	6		07	03	02	3	1
2012_IIT_0012	SNUPE0026	CRF	CF	CFADD	1	LEEJUYOUNG	2013-10-16 21:52:11	22	6		07	03	02	3	8
2012_IIT_0012	SNUPE0026	CRF	CF	CFADD	1	LEEJUYOUNG	2013-10-16 21:52:11	23	6		07	03	02	3	5
2012_IIT_0012	SNUPE0027	CRF	CF	CFADD	1	LEEJUYOUNG	2013-03-11 11:22:12
2012_IIT_0012	SNUPE0028	CRF	CF	CFADD	1	LEEJUYOUNG	2013-03-28 17:22:02	1	1		11	04	19	1	1
2012_IIT_0012	SNUPE0029	CRF	CF	CFADD	1	LEEJUYOUNG	2013-10-16 21:58:55	1	6		07	03	13	3	8
2012_IIT_0012	SNUPE0029	CRF	CF	CFADD	1	LEEJUYOUNG	2013-10-16 21:58:55	2	6		07	03	13	3	2
2012_IIT_0012	SNUPE0029	CRF	CF	CFADD	1	LEEJUYOUNG	2013-10-16 21:58:55	3	6		07	03	13	3	3
2012_IIT_0012	SNUPE0029	CRF	CF	CFADD	1	LEEJUYOUNG	2013-10-16 21:58:55	4	6		07	03	13	3	1
2012_IIT_0012	SNUPE0029	CRF	CF	CFADD	1	LEEJUYOUNG	2013-10-16 21:58:55	5	6		07	03	16	3	4
2012_IIT_0012	SNUPE0029	CRF	CF	CFADD	1	LEEJUYOUNG	2013-10-16 21:58:55	6	6		07	03	16	3	1
2012_IIT_0012	SNUPE0029	CRF	CF	CFADD	1	LEEJUYOUNG	2013-10-16 21:58:55	7	6		07	03	16	3	3
2012_IIT_0012	SNUPE0029	CRF	CF	CFADD	1	LEEJUYOUNG	2013-10-16 21:58:55	8	6		07	03	16	3	8
2012_IIT_0012	SNUPE0029	CRF	CF	CFADD	1	LEEJUYOUNG	2013-10-16 21:58:55	9	6		07	03	16	3	2
2012_IIT_0012	SNUPE0029	CRF	CF	CFADD	1	LEEJUYOUNG	2013-10-16 21:58:55	10	6		07	03	30	3	8
2012_IIT_0012	SNUPE0029	CRF	CF	CFADD	1	LEEJUYOUNG	2013-10-16 21:58:55	11	6		07	03	30	3	1
2012_IIT_0012	SNUPE0029	CRF	CF	CFADD	1	LEEJUYOUNG	2013-10-16 21:58:55	12	6		07	03	30	3	3
2012_IIT_0012	SNUPE0029	CRF	CF	CFADD	1	LEEJUYOUNG	2013-10-16 21:58:55	13	6		07	03	30	3	2
2012_IIT_0012	SNUPE0030	CRF	CF	CFADD	1	LEEJUYOUNG	2013-10-16 22:08:16	1	6		07	03	09	3	2
2012_IIT_0012	SNUPE0030	CRF	CF	CFADD	1	LEEJUYOUNG	2013-10-16 22:08:16	2	6		07	03	09	3	1
2012_IIT_0012	SNUPE0030	CRF	CF	CFADD	1	LEEJUYOUNG	2013-10-16 22:08:16	3	6		07	03	09	3	8
2012_IIT_0012	SNUPE0030	CRF	CF	CFADD	1	LEEJUYOUNG	2013-10-16 22:08:16	4	6		07	03	23	3	3
2012_IIT_0012	SNUPE0030	CRF	CF	CFADD	1	LEEJUYOUNG	2013-10-16 22:08:16	5	6		07	03	30	3	5
2012_IIT_0012	SNUPE0030	CRF	CF	CFADD	1	LEEJUYOUNG	2013-10-16 22:08:16	6	6		07	03	16	3	1
2012_IIT_0012	SNUPE0030	CRF	CF	CFADD	1	LEEJUYOUNG	2013-10-16 22:08:16	7	6		07	03	16	3	8
2012_IIT_0012	SNUPE0030	CRF	CF	CFADD	1	LEEJUYOUNG	2013-10-16 22:08:16	8	6		07	03	16	3	2
2012_IIT_0012	SNUPE0030	CRF	CF	CFADD	1	LEEJUYOUNG	2013-10-16 22:08:16	9	6		07	03	23	3	1
2012_IIT_0012	SNUPE0030	CRF	CF	CFADD	1	LEEJUYOUNG	2013-10-16 22:08:16	10	6		07	03	23	3	2
2012_IIT_0012	SNUPE0030	CRF	CF	CFADD	1	LEEJUYOUNG	2013-10-16 22:08:16	11	6		07	03	23	3	8
2012_IIT_0012	SNUPE0030	CRF	CF	CFADD	1	LEEJUYOUNG	2013-10-16 22:08:16	12	6		07	03	30	3	1
2012_IIT_0012	SNUPE0030	CRF	CF	CFADD	1	LEEJUYOUNG	2013-10-16 22:08:16	13	6		07	03	30	3	8
2012_IIT_0012	SNUPE0030	CRF	CF	CFADD	1	LEEJUYOUNG	2013-10-16 22:08:16	14	6		07	03	30	3	2
2012_IIT_0012	SNUPE0031	CRF	CF	CFADD	1	LEEJUYOUNG	2013-03-28 18:45:30	1	1		11	4	29	1	1
2012_IIT_0012	SNUPE0031	CRF	CF	CFADD	1	LEEJUYOUNG	2013-03-28 18:45:30	2	1		11	5	1	1		1
2012_IIT_0012	SNUPE0031	CRF	CF	CFADD	1	LEEJUYOUNG	2013-03-28 18:45:30	3	1		11	5	21	1		1
2012_IIT_0012	SNUPE0032	CRF	CF	CFADD	1	LEEJUYOUNG	2013-04-25 14:08:03
2012_IIT_0012	SNUPE0033	CRF	CF	CFADD	1	LEEJUYOUNG	2013-03-29 21:56:48	1	1		11	05	09	1		1
2012_IIT_0012	SNUPE0033	CRF	CF	CFADD	1	LEEJUYOUNG	2013-03-29 21:56:48	2	7	Candida parapsilosis	11	05	13	1	1
2012_IIT_0012	SNUPE0034	CRF	CF	CFADD	1	LEEJUYOUNG	2013-03-30 14:12:48	1	3		11	5	18	1	1
2012_IIT_0012	SNUPE0035	CRF	CF	CFADD	1	LEEJUYOUNG	2013-04-16 21:43:27
2012_IIT_0012	SNUPE0037	CRF	CF	CFADD	1	LEEJUYOUNG	2013-05-07 15:49:37
2012_IIT_0012	SNUPE0038	CRF	CF	CFADD	1	LEEJUYOUNG	2013-04-29 22:27:34
2012_IIT_0012	SNUPE0043	CRF	CF	CFADD	1	LEEJUYOUNG	2013-05-02 20:11:01
2012_IIT_0012	SNUPE0044	CRF	CF	CFADD	1	LEEJUYOUNG	2013-05-02 21:25:37
2012_IIT_0012	SNUPE0045	CRF	CF	CFADD	1	LEEJUYOUNG	2013-05-04 16:03:15	1	3		08	04	22	1	1
2012_IIT_0012	SNUPE0045	CRF	CF	CFADD	1	LEEJUYOUNG	2013-05-04 16:03:15	2	6		08	04	22	3	1
2012_IIT_0012	SNUPE0045	CRF	CF	CFADD	1	LEEJUYOUNG	2013-05-04 16:03:15	3	6		08	05	03	3	1
2012_IIT_0012	SNUPE0046	CRF	CF	CFADD	1	LEEJUYOUNG	2013-05-04 16:56:38
2012_IIT_0012	SNUPE0047	CRF	CF	CFADD	1	LEEJUYOUNG	2013-05-04 17:52:18	1	6		08	04	20	3	1
2012_IIT_0012	SNUPE0048	CRF	CF	CFADD	1	LEEJUYOUNG	2013-05-04 20:17:22
2012_IIT_0012	SNUPE0049	CRF	CF	CFADD	1	LEEJUYOUNG	2013-05-05 11:56:42
2012_IIT_0012	SNUPE0050	CRF	CF	CFADD	1	LEEJUYOUNG	2013-05-05 13:01:03
2012_IIT_0012	SNUPE0051	CRF	CF	CFADD	1	KIMHANS	2013-10-28 14:26:31	1	3		10	9	3	1	1
2012_IIT_0012	SNUPE0051	CRF	CF	CFADD	1	KIMHANS	2013-10-28 14:26:31	2	3		10	08	23	1	1
2012_IIT_0012	SNUPE0052	CRF	CF	CFADD	1	LEEJUYOUNG	2013-05-05 16:05:03
2012_IIT_0012	SNUPE0056	CRF	CF	CFADD	1	LEEJUYOUNG	2013-05-06 21:25:29	1	6		08	06	05	3	1
2012_IIT_0012	SNUPE0056	CRF	CF	CFADD	1	LEEJUYOUNG	2013-05-06 21:25:29	2	6		08	06	15	3	1
2012_IIT_0012	SNUPE0056	CRF	CF	CFADD	1	LEEJUYOUNG	2013-05-06 21:25:29	3	6		08	06	15	3	2
2012_IIT_0012	SNUPE0057	CRF	CF	CFADD	1	LEEJUYOUNG	2013-05-06 22:30:03	1	3		08	06	10	1	2
2012_IIT_0012	SNUPE0057	CRF	CF	CFADD	1	LEEJUYOUNG	2013-05-06 22:30:03	2	6		08	06	25	3	1
2012_IIT_0012	SNUPE0058	CRF	CF	CFADD	1	LEEJUYOUNG	2013-10-20 13:06:46
2012_IIT_0012	SNUPE0059	CRF	CF	CFADD	1	LEEJUYOUNG	2013-05-08 13:59:05	1	6		06	03	21	3	4
2012_IIT_0012	SNUPE0059	CRF	CF	CFADD	1	LEEJUYOUNG	2013-05-08 13:59:05	2	6		06	03	21	3	2
2012_IIT_0012	SNUPE0059	CRF	CF	CFADD	1	LEEJUYOUNG	2013-05-08 13:59:05	3	6		06	03	21	3	8
2012_IIT_0012	SNUPE0059	CRF	CF	CFADD	1	LEEJUYOUNG	2013-05-08 13:59:05	4	6		06	03	21	3	1
2012_IIT_0012	SNUPE0059	CRF	CF	CFADD	1	LEEJUYOUNG	2013-05-08 13:59:05	5	6		06	03	28	3	8
2012_IIT_0012	SNUPE0059	CRF	CF	CFADD	1	LEEJUYOUNG	2013-05-08 13:59:05	6	6		06	03	28	3	3
2012_IIT_0012	SNUPE0059	CRF	CF	CFADD	1	LEEJUYOUNG	2013-05-08 13:59:05	7	6		06	03	28	3	1
2012_IIT_0012	SNUPE0059	CRF	CF	CFADD	1	LEEJUYOUNG	2013-05-08 13:59:05	8	6		06	03	28	3	2
2012_IIT_0012	SNUPE0059	CRF	CF	CFADD	1	LEEJUYOUNG	2013-05-08 13:59:05	9	6		06	03	28	3	4
2012_IIT_0012	SNUPE0059	CRF	CF	CFADD	1	LEEJUYOUNG	2013-05-08 13:59:05	10	6		06	04	10	3	4
2012_IIT_0012	SNUPE0059	CRF	CF	CFADD	1	LEEJUYOUNG	2013-05-08 13:59:05	11	6		06	04	10	3	2
2012_IIT_0012	SNUPE0059	CRF	CF	CFADD	1	LEEJUYOUNG	2013-05-08 13:59:05	12	6		06	04	10	3	3
2012_IIT_0012	SNUPE0059	CRF	CF	CFADD	1	LEEJUYOUNG	2013-05-08 13:59:05	13	6		06	04	10	3	8
2012_IIT_0012	SNUPE0059	CRF	CF	CFADD	1	LEEJUYOUNG	2013-05-08 13:59:05	14	6		06	04	10	3	1
2012_IIT_0012	SNUPE0059	CRF	CF	CFADD	1	LEEJUYOUNG	2013-05-08 13:59:05	15	6		06	03	21	3	3
2012_IIT_0012	SNUPE0060	CRF	CF	CFADD	1	LEEJUYOUNG	2013-05-08 14:53:50	1	7	Geotrichum species	06	03	21	3	3
2012_IIT_0012	SNUPE0062	CRF	CF	CFADD	1	LEEJUYOUNG	2013-05-09 11:24:04	1	6		06	03	28	3	1
2012_IIT_0012	SNUPE0062	CRF	CF	CFADD	1	LEEJUYOUNG	2013-05-09 11:24:04	2	6		06	03	28	3	8
2012_IIT_0012	SNUPE0062	CRF	CF	CFADD	1	LEEJUYOUNG	2013-05-09 11:24:04	3	6		06	04	10	3	1
2012_IIT_0012	SNUPE0062	CRF	CF	CFADD	1	LEEJUYOUNG	2013-05-09 11:24:04	4	6		06	04	10	3	2
2012_IIT_0012	SNUPE0062	CRF	CF	CFADD	1	LEEJUYOUNG	2013-05-09 11:24:04	5	6		06	04	10	3	3
2012_IIT_0012	SNUPE0062	CRF	CF	CFADD	1	LEEJUYOUNG	2013-05-09 11:24:04	6	6		06	04	10	3	4
2012_IIT_0012	SNUPE0062	CRF	CF	CFADD	1	LEEJUYOUNG	2013-05-09 11:24:04	7	6		06	04	10	3	8
2012_IIT_0012	SNUPE0062	CRF	CF	CFADD	1	LEEJUYOUNG	2013-05-09 11:24:04	8	6		06	04	24	3	1
2012_IIT_0012	SNUPE0062	CRF	CF	CFADD	1	LEEJUYOUNG	2013-05-09 11:24:04	9	6		06	04	24	3	3
2012_IIT_0012	SNUPE0062	CRF	CF	CFADD	1	LEEJUYOUNG	2013-05-09 11:24:04	10	6		06	04	24	3	4
2012_IIT_0012	SNUPE0062	CRF	CF	CFADD	1	LEEJUYOUNG	2013-05-09 11:24:04	11	6		06	04	24	3	8
2012_IIT_0012	SNUPE0062	CRF	CF	CFADD	1	LEEJUYOUNG	2013-05-09 11:24:04	12	6		06	05	09	3	2
2012_IIT_0012	SNUPE0062	CRF	CF	CFADD	1	LEEJUYOUNG	2013-05-09 11:24:04	13	6		06	05	09	3	1
2012_IIT_0012	SNUPE0063	CRF	CF	CFADD	1	LEEJUYOUNG	2013-05-11 15:39:56	1	6		06	04	10	3	8
2012_IIT_0012	SNUPE0063	CRF	CF	CFADD	1	LEEJUYOUNG	2013-05-11 15:39:56	2	6		06	04	10	3	2
2012_IIT_0012	SNUPE0063	CRF	CF	CFADD	1	LEEJUYOUNG	2013-05-11 15:39:56	3	6		06	04	24	3	4
2012_IIT_0012	SNUPE0063	CRF	CF	CFADD	1	LEEJUYOUNG	2013-05-11 15:39:56	4	6		06	04	24	3	3
2012_IIT_0012	SNUPE0063	CRF	CF	CFADD	1	LEEJUYOUNG	2013-05-11 15:39:56	5	6		06	04	24	3	2
2012_IIT_0012	SNUPE0063	CRF	CF	CFADD	1	LEEJUYOUNG	2013-05-11 15:39:56	6	6		06	05	09	3	8
2012_IIT_0012	SNUPE0064	CRF	CF	CFADD	1	LEEJUYOUNG	2013-05-27 21:51:38
2012_IIT_0012	SNUPE0065	CRF	CF	CFADD	1	LEEJUYOUNG	2013-05-11 16:08:02	1	6		06	04	10	3	1
2012_IIT_0012	SNUPE0065	CRF	CF	CFADD	1	LEEJUYOUNG	2013-05-11 16:08:02	2	6		06	04	24	3	1
2012_IIT_0012	SNUPE0065	CRF	CF	CFADD	1	LEEJUYOUNG	2013-05-11 16:08:02	3	6		06	04	24	3	2
2012_IIT_0012	SNUPE0065	CRF	CF	CFADD	1	LEEJUYOUNG	2013-05-11 16:08:02	4	6		06	04	24	3	8
2012_IIT_0012	SNUPE0066	CRF	CF	CFADD	1	LEEJUYOUNG	2013-05-11 20:58:15
2012_IIT_0012	SNUPE0067	CRF	CF	CFADD	1	LEEJUYOUNG	2013-05-11 21:52:52
2012_IIT_0012	SNUPE0068	CRF	CF	CFADD	1	LEEJUYOUNG	2013-05-18 20:45:08
2012_IIT_0012	SNUPE0069	CRF	CF	CFADD	1	LEEJUYOUNG	2013-05-13 09:34:42	1	6		06	04	10	3	1
2012_IIT_0012	SNUPE0069	CRF	CF	CFADD	1	LEEJUYOUNG	2013-05-13 09:34:42	2	6		06	04	24	3	1
2012_IIT_0012	SNUPE0069	CRF	CF	CFADD	1	LEEJUYOUNG	2013-05-13 09:34:42	3	6		06	04	24	3	8
2012_IIT_0012	SNUPE0069	CRF	CF	CFADD	1	LEEJUYOUNG	2013-05-13 09:34:42	4	6		06	05	14	3	8
2012_IIT_0012	SNUPE0069	CRF	CF	CFADD	1	LEEJUYOUNG	2013-05-13 09:34:42	5	6		06	05	14	3	2
2012_IIT_0012	SNUPE0069	CRF	CF	CFADD	1	LEEJUYOUNG	2013-05-13 09:34:42	6	6		06	05	28	3	1
2012_IIT_0012	SNUPE0069	CRF	CF	CFADD	1	LEEJUYOUNG	2013-05-13 09:34:42	7	6		06	05	28	3	8
2012_IIT_0012	SNUPE0070	CRF	CF	CFADD	1	LEEJUYOUNG	2013-09-03 17:46:57	1	6		06	04	24	3	1
2012_IIT_0012	SNUPE0070	CRF	CF	CFADD	1	LEEJUYOUNG	2013-09-03 17:46:57	2	6		06	04	24	3	2
2012_IIT_0012	SNUPE0070	CRF	CF	CFADD	1	LEEJUYOUNG	2013-09-03 17:46:57	3	6		06	04	24	3	8
2012_IIT_0012	SNUPE0070	CRF	CF	CFADD	1	LEEJUYOUNG	2013-09-03 17:46:57	4	6		06	05	02	3	8
2012_IIT_0012	SNUPE0070	CRF	CF	CFADD	1	LEEJUYOUNG	2013-09-03 17:46:57	5	6		06	05	02	3	1
2012_IIT_0012	SNUPE0070	CRF	CF	CFADD	1	LEEJUYOUNG	2013-09-03 17:46:57	6	6		06	05	09	3	8
2012_IIT_0012	SNUPE0070	CRF	CF	CFADD	1	LEEJUYOUNG	2013-09-03 17:46:57	7	6		06	05	15	3	8
2012_IIT_0012	SNUPE0070	CRF	CF	CFADD	1	LEEJUYOUNG	2013-09-03 17:46:57	8	6		06	05	15	3	1
2012_IIT_0012	SNUPE0070	CRF	CF	CFADD	1	LEEJUYOUNG	2013-09-03 17:46:57	9	6		06	05	22	3	1
2012_IIT_0012	SNUPE0070	CRF	CF	CFADD	1	LEEJUYOUNG	2013-09-03 17:46:57	10	6		06	05	22	3	8
2012_IIT_0012	SNUPE0071	CRF	CF	CFADD	1	LEEJUYOUNG	2013-09-03 17:47:41	1	6		06	05	15	3	1
2012_IIT_0012	SNUPE0071	CRF	CF	CFADD	1	LEEJUYOUNG	2013-09-03 17:47:41	2	6		06	05	29	3	8
2012_IIT_0012	SNUPE0071	CRF	CF	CFADD	1	LEEJUYOUNG	2013-09-03 17:47:41	3	6		06	05	29	3	2
2012_IIT_0012	SNUPE0071	CRF	CF	CFADD	1	LEEJUYOUNG	2013-09-03 17:47:41	4	6		06	05	29	3	1
2012_IIT_0012	SNUPE0071	CRF	CF	CFADD	1	LEEJUYOUNG	2013-09-03 17:47:41	5	1		06	06	13	1	8
2012_IIT_0012	SNUPE0071	CRF	CF	CFADD	1	LEEJUYOUNG	2013-09-03 17:47:41	6	6		06	06	13	3	1
2012_IIT_0012	SNUPE0071	CRF	CF	CFADD	1	LEEJUYOUNG	2013-09-03 17:47:41	7	6		06	06	13	3	2
2012_IIT_0012	SNUPE0071	CRF	CF	CFADD	1	LEEJUYOUNG	2013-09-03 17:47:41
2012_IIT_0012	SNUPE0072	CRF	CF	CFADD	1	LEEJUYOUNG	2013-08-12 12:45:31	1	6		09	04	15	3	1
2012_IIT_0012	SNUPE0072	CRF	CF	CFADD	1	LEEJUYOUNG	2013-08-12 12:45:31	2	6		09	04	15	3	2
2012_IIT_0012	SNUPE0072	CRF	CF	CFADD	1	LEEJUYOUNG	2013-08-12 12:45:31	3	6		09	04	15	3	8
2012_IIT_0012	SNUPE0072	CRF	CF	CFADD	1	LEEJUYOUNG	2013-08-12 12:45:31	4	6		09	05	13	3	1
2012_IIT_0012	SNUPE0072	CRF	CF	CFADD	1	LEEJUYOUNG	2013-08-12 12:45:31	5	6		09	05	13	3	2
2012_IIT_0012	SNUPE0072	CRF	CF	CFADD	1	LEEJUYOUNG	2013-08-12 12:45:31	6	6		09	05	13	3	3
2012_IIT_0012	SNUPE0072	CRF	CF	CFADD	1	LEEJUYOUNG	2013-08-12 12:45:31	7	6		09	06	16	3	2
2012_IIT_0012	SNUPE0072	CRF	CF	CFADD	1	LEEJUYOUNG	2013-08-12 12:45:31	8	6		09	06	16	3	3
2012_IIT_0012	SNUPE0072	CRF	CF	CFADD	1	LEEJUYOUNG	2013-08-12 12:45:31	9	6		09	06	16	3	4
2012_IIT_0012	SNUPE0073	CRF	CF	CFADD	1	LEEJUYOUNG	2013-05-23 13:53:06	1	7	Cryptococcus albidus	06	05	09	3	4
2012_IIT_0012	SNUPE0073	CRF	CF	CFADD	1	LEEJUYOUNG	2013-05-23 13:53:06	2	7	Chrysosporium species	06	05	09	3	2
2012_IIT_0012	SNUPE0073	CRF	CF	CFADD	1	LEEJUYOUNG	2013-05-23 13:53:06	3	6		06	05	30	3	1
2012_IIT_0012	SNUPE0073	CRF	CF	CFADD	1	LEEJUYOUNG	2013-05-23 13:53:06	4	1		06	05	30	1	8
2012_IIT_0012	SNUPE0073	CRF	CF	CFADD	1	LEEJUYOUNG	2013-05-23 13:53:06	5	6		06	05	30	3	2
2012_IIT_0012	SNUPE0073	CRF	CF	CFADD	1	LEEJUYOUNG	2013-05-23 13:53:06	6	6		06	06	13	3	8
2012_IIT_0012	SNUPE0073	CRF	CF	CFADD	1	LEEJUYOUNG	2013-05-23 13:53:06	7	6		06	06	13	3	1
2012_IIT_0012	SNUPE0073	CRF	CF	CFADD	1	LEEJUYOUNG	2013-05-23 13:53:06	8	6		06	06	13	3	2
2012_IIT_0012	SNUPE0073	CRF	CF	CFADD	1	LEEJUYOUNG	2013-05-23 13:53:06	9	6		06	06	28	3	2
2012_IIT_0012	SNUPE0075	CRF	CF	CFADD	1	LEEJUYOUNG	2013-05-26 20:16:09
2012_IIT_0012	SNUPE0076	CRF	CF	CFADD	1	LEEJUYOUNG	2013-05-20 10:47:38	1	3		11	06	03	1	1
2012_IIT_0012	SNUPE0077	CRF	CF	CFADD	1	LEEJUYOUNG	2013-05-25 12:50:42	1	6		06	07	19	3	1
2012_IIT_0012	SNUPE0077	CRF	CF	CFADD	1	LEEJUYOUNG	2013-05-25 12:50:42	2	6		06	07	19	3	2
2012_IIT_0012	SNUPE0077	CRF	CF	CFADD	1	LEEJUYOUNG	2013-05-25 12:50:42	3	6		06	07	19	3	3
2012_IIT_0012	SNUPE0077	CRF	CF	CFADD	1	LEEJUYOUNG	2013-05-25 12:50:42	4	6		06	07	19	3	8
2012_IIT_0012	SNUPE0078	CRF	CF	CFADD	1	LEEJUYOUNG	2013-09-03 17:54:09	1	7	Geotrichum species	06	07	23	3	5
2012_IIT_0012	SNUPE0078	CRF	CF	CFADD	1	LEEJUYOUNG	2013-09-03 17:54:09	2	7	Geotrichum species	06	07	23	3	8
2012_IIT_0012	SNUPE0078	CRF	CF	CFADD	1	LEEJUYOUNG	2013-09-03 17:54:09	3	6		06	07	23	3	3
2012_IIT_0012	SNUPE0078	CRF	CF	CFADD	1	LEEJUYOUNG	2013-09-03 17:54:09	4	6		06	07	10	3	1
2012_IIT_0012	SNUPE0080	CRF	CF	CFADD	1	LEEJUYOUNG	2013-05-26 13:50:14	1	6		06	09	23	3	8
2012_IIT_0012	SNUPE0080	CRF	CF	CFADD	1	LEEJUYOUNG	2013-05-26 13:50:14	2	6		06	09	23	3	2
2012_IIT_0012	SNUPE0081	CRF	CF	CFADD	1	LEEJUYOUNG	2013-05-26 14:13:34	1	6		06	09	23	3	8
2012_IIT_0012	SNUPE0081	CRF	CF	CFADD	1	LEEJUYOUNG	2013-05-26 14:13:34	2	6		06	09	23	3	1
2012_IIT_0012	SNUPE0081	CRF	CF	CFADD	1	LEEJUYOUNG	2013-05-26 14:13:34	3	6		06	09	23	3	2
2012_IIT_0012	SNUPE0081	CRF	CF	CFADD	1	LEEJUYOUNG	2013-05-26 14:13:34	4	6		06	09	23	3	3
2012_IIT_0012	SNUPE0081	CRF	CF	CFADD	1	LEEJUYOUNG	2013-05-26 14:13:34	5	6		06	09	28	3	8
2012_IIT_0012	SNUPE0081	CRF	CF	CFADD	1	LEEJUYOUNG	2013-05-26 14:13:34	6	6		06	09	28	3	2
2012_IIT_0012	SNUPE0081	CRF	CF	CFADD	1	LEEJUYOUNG	2013-05-26 14:13:34	7	6		06	09	28	3	1
2012_IIT_0012	SNUPE0082	CRF	CF	CFADD	1	LEEJUYOUNG	2013-05-26 14:35:20	1	6		06	09	23	3	2
2012_IIT_0012	SNUPE0082	CRF	CF	CFADD	1	LEEJUYOUNG	2013-05-26 14:35:20	2	6		06	09	24	3	1
2012_IIT_0012	SNUPE0082	CRF	CF	CFADD	1	LEEJUYOUNG	2013-05-26 14:35:20	3	6		06	10	09	3	2
2012_IIT_0012	SNUPE0082	CRF	CF	CFADD	1	LEEJUYOUNG	2013-05-26 14:35:20	4	6		06	10	25	3	2
2012_IIT_0012	SNUPE0083	CRF	CF	CFADD	1	LEEJUYOUNG	2013-05-26 16:03:13
2012_IIT_0012	SNUPE0084	CRF	CF	CFADD	1	LEEJUYOUNG	2013-10-29 14:51:52	1	1		11	08	01	1		1
2012_IIT_0012	SNUPE0087	CRF	CF	CFADD	1	LEEJUYOUNG	2013-05-26 20:44:22
2012_IIT_0012	SNUPE0088	CRF	CF	CFADD	1	LEEJUYOUNG	2013-05-27 11:08:20	1	6		06	09	23	3	1
2012_IIT_0012	SNUPE0088	CRF	CF	CFADD	1	LEEJUYOUNG	2013-05-27 11:08:20	2	6		06	09	23	3	2
2012_IIT_0012	SNUPE0088	CRF	CF	CFADD	1	LEEJUYOUNG	2013-05-27 11:08:20	3	6		06	09	23	3	3
2012_IIT_0012	SNUPE0088	CRF	CF	CFADD	1	LEEJUYOUNG	2013-05-27 11:08:20	4	6		06	09	23	3	8
2012_IIT_0012	SNUPE0088	CRF	CF	CFADD	1	LEEJUYOUNG	2013-05-27 11:08:20	5	6		06	10	09	3	1
2012_IIT_0012	SNUPE0088	CRF	CF	CFADD	1	LEEJUYOUNG	2013-05-27 11:08:20	6	6		06	10	09	3	8
2012_IIT_0012	SNUPE0088	CRF	CF	CFADD	1	LEEJUYOUNG	2013-05-27 11:08:20	7	6		06	10	09	3	3
2012_IIT_0012	SNUPE0088	CRF	CF	CFADD	1	LEEJUYOUNG	2013-05-27 11:08:20	8	6		06	10	09	3	2
2012_IIT_0012	SNUPE0088	CRF	CF	CFADD	1	LEEJUYOUNG	2013-05-27 11:08:20	9	6		06	10	26	3	8
2012_IIT_0012	SNUPE0088	CRF	CF	CFADD	1	LEEJUYOUNG	2013-05-27 11:08:20	10	6		06	10	26	3	2
2012_IIT_0012	SNUPE0088	CRF	CF	CFADD	1	LEEJUYOUNG	2013-05-27 11:08:20	11	6		06	10	26	3	1
2012_IIT_0012	SNUPE0088	CRF	CF	CFADD	1	LEEJUYOUNG	2013-05-27 11:08:20	12	6		06	10	26	3	3
2012_IIT_0012	SNUPE0089	CRF	CF	CFADD	1	LEEJUYOUNG	2013-05-27 12:36:12	1	6		06	09	28	3	8
2012_IIT_0012	SNUPE0089	CRF	CF	CFADD	1	LEEJUYOUNG	2013-05-27 12:36:12	2	6		06	09	28	3	2
2012_IIT_0012	SNUPE0089	CRF	CF	CFADD	1	LEEJUYOUNG	2013-05-27 12:36:12	3	6		06	09	28	3	1
2012_IIT_0012	SNUPE0089	CRF	CF	CFADD	1	LEEJUYOUNG	2013-05-27 12:36:12	4	5		06	09	28	3	3
2012_IIT_0012	SNUPE0090	CRF	CF	CFADD	1	LEEJUYOUNG	2013-05-27 13:00:08	1	6		06	10	31	3	2
2012_IIT_0012	SNUPE0090	CRF	CF	CFADD	1	LEEJUYOUNG	2013-05-27 13:00:08	2	6		06	11	07	3	2
2012_IIT_0012	SNUPE0090	CRF	CF	CFADD	1	LEEJUYOUNG	2013-05-27 13:00:08	3	5		06	11	07	3	1
2012_IIT_0012	SNUPE0090	CRF	CF	CFADD	1	LEEJUYOUNG	2013-05-27 13:00:08	4	6		06	11	07	3	8
2012_IIT_0012	SNUPE0091	CRF	CF	CFADD	1	LEEJUYOUNG	2013-05-27 13:23:33	1	6		06	10	25	3	1
2012_IIT_0012	SNUPE0091	CRF	CF	CFADD	1	LEEJUYOUNG	2013-05-27 13:23:33	2	6		06	10	25	3	2
2012_IIT_0012	SNUPE0091	CRF	CF	CFADD	1	LEEJUYOUNG	2013-05-27 13:23:33	3	6		06	10	25	3	8
2012_IIT_0012	SNUPE0091	CRF	CF	CFADD	1	LEEJUYOUNG	2013-05-27 13:23:33	4	6		06	11	14	3	1
2012_IIT_0012	SNUPE0091	CRF	CF	CFADD	1	LEEJUYOUNG	2013-05-27 13:23:33	5	6		06	11	14	3	2
2012_IIT_0012	SNUPE0091	CRF	CF	CFADD	1	LEEJUYOUNG	2013-05-27 13:23:33	6	6		06	11	14	3	8
2012_IIT_0012	SNUPE0092	CRF	CF	CFADD	1	LEEJUYOUNG	2013-05-27 13:39:16
2012_IIT_0012	SNUPE0093	CRF	CF	CFADD	1	LEEJUYOUNG	2013-05-27 17:55:37
2012_IIT_0012	SNUPE0094	CRF	CF	CFADD	1	LEEJUYOUNG	2013-05-27 19:02:51	1	6		06	11	19	3	1
2012_IIT_0012	SNUPE0094	CRF	CF	CFADD	1	LEEJUYOUNG	2013-05-27 19:02:51	2	6		06	11	19	3	2
2012_IIT_0012	SNUPE0094	CRF	CF	CFADD	1	LEEJUYOUNG	2013-05-27 19:02:51	3	6		06	11	19	3	3
2012_IIT_0012	SNUPE0094	CRF	CF	CFADD	1	LEEJUYOUNG	2013-05-27 19:02:51	4	6		06	11	19	3	4
2012_IIT_0012	SNUPE0094	CRF	CF	CFADD	1	LEEJUYOUNG	2013-05-27 19:02:51	5	6		06	11	19	3	8
2012_IIT_0012	SNUPE0094	CRF	CF	CFADD	1	LEEJUYOUNG	2013-05-27 19:02:51	6	1		06	12	15	1	8
2012_IIT_0012	SNUPE0094	CRF	CF	CFADD	1	LEEJUYOUNG	2013-05-27 19:02:51	7	1		07	01	03	1	8
2012_IIT_0012	SNUPE0094	CRF	CF	CFADD	1	LEEJUYOUNG	2013-05-27 19:02:51	8	1		07	01	03	1	8
2012_IIT_0012	SNUPE0094	CRF	CF	CFADD	1	LEEJUYOUNG	2013-05-27 19:02:51	9	1		07	01	17	1	8
2012_IIT_0012	SNUPE0095	CRF	CF	CFADD	1	LEEJUYOUNG	2013-05-27 19:24:21
2012_IIT_0012	SNUPE0096	CRF	CF	CFADD	1	KIMHANS	2013-05-29 14:21:26
2012_IIT_0012	SNUPE0097	CRF	CF	CFADD	1	LEEJUYOUNG	2013-05-28 14:34:12	1	1		06	11	21	1	8
2012_IIT_0012	SNUPE0097	CRF	CF	CFADD	1	LEEJUYOUNG	2013-05-28 14:34:12	2	6		06	11	21	3	2
2012_IIT_0012	SNUPE0097	CRF	CF	CFADD	1	LEEJUYOUNG	2013-05-28 14:34:12	3	6		06	11	21	3	1
2012_IIT_0012	SNUPE0097	CRF	CF	CFADD	1	LEEJUYOUNG	2013-05-28 14:34:12	4	1		06	11	21	1	1
2012_IIT_0012	SNUPE0097	CRF	CF	CFADD	1	LEEJUYOUNG	2013-05-28 14:34:12	5	1		06	11	30	1	1
2012_IIT_0012	SNUPE0097	CRF	CF	CFADD	1	LEEJUYOUNG	2013-05-28 14:34:12	6	6		06	11	30	3	1
2012_IIT_0012	SNUPE0097	CRF	CF	CFADD	1	LEEJUYOUNG	2013-05-28 14:34:12	7	6		06	11	30	3	2
2012_IIT_0012	SNUPE0097	CRF	CF	CFADD	1	LEEJUYOUNG	2013-05-28 14:34:12	8	6		06	11	30	3	3
2012_IIT_0012	SNUPE0097	CRF	CF	CFADD	1	LEEJUYOUNG	2013-05-28 14:34:12	9	6		06	11	30	3	4
2012_IIT_0012	SNUPE0097	CRF	CF	CFADD	1	LEEJUYOUNG	2013-05-28 14:34:12	10	1		06	11	30	1	8
2012_IIT_0012	SNUPE0097	CRF	CF	CFADD	1	LEEJUYOUNG	2013-05-28 14:34:12	11	6		06	12	07	3	4
2012_IIT_0012	SNUPE0097	CRF	CF	CFADD	1	LEEJUYOUNG	2013-05-28 14:34:12	12	1		06	12	07	1	8
2012_IIT_0012	SNUPE0097	CRF	CF	CFADD	1	LEEJUYOUNG	2013-05-28 14:34:12	13	2		06	12	07	1	2
2012_IIT_0012	SNUPE0097	CRF	CF	CFADD	1	LEEJUYOUNG	2013-05-28 14:34:12	14	6		06	12	07	3	2
2012_IIT_0012	SNUPE0097	CRF	CF	CFADD	1	LEEJUYOUNG	2013-05-28 14:34:12	15	6		06	12	07	3	3
2012_IIT_0012	SNUPE0097	CRF	CF	CFADD	1	LEEJUYOUNG	2013-05-28 14:34:12	16	1		06	12	14	1	4
2012_IIT_0012	SNUPE0097	CRF	CF	CFADD	1	LEEJUYOUNG	2013-05-28 14:34:12	17	6		06	12	14	3	3
2012_IIT_0012	SNUPE0097	CRF	CF	CFADD	1	LEEJUYOUNG	2013-05-28 14:34:12	18	6		06	12	14	3	2
2012_IIT_0012	SNUPE0097	CRF	CF	CFADD	1	LEEJUYOUNG	2013-05-28 14:34:12	19	6		06	12	14	3	1
2012_IIT_0012	SNUPE0097	CRF	CF	CFADD	1	LEEJUYOUNG	2013-05-28 14:34:12	20	1		06	12	14	1	8
2012_IIT_0012	SNUPE0097	CRF	CF	CFADD	1	LEEJUYOUNG	2013-05-28 14:34:12	21	1		07	01	04	1	2
2012_IIT_0012	SNUPE0097	CRF	CF	CFADD	1	LEEJUYOUNG	2013-05-28 14:34:12	22	1		07	01	04	1	8
2012_IIT_0012	SNUPE0098	CRF	CF	CFADD	1	LEEJUYOUNG	2013-05-28 15:24:56	1	6		06	12	09	3	1
2012_IIT_0012	SNUPE0098	CRF	CF	CFADD	1	LEEJUYOUNG	2013-05-28 15:24:56	2	1		06	12	09	1	8
2012_IIT_0012	SNUPE0098	CRF	CF	CFADD	1	LEEJUYOUNG	2013-05-28 15:24:56	3	6		06	12	09	3	2
2012_IIT_0012	SNUPE0098	CRF	CF	CFADD	1	LEEJUYOUNG	2013-05-28 15:24:56	4	6		06	12	18	3	1
2012_IIT_0012	SNUPE0098	CRF	CF	CFADD	1	LEEJUYOUNG	2013-05-28 15:24:56	5	6		06	12	18	3	2
2012_IIT_0012	SNUPE0098	CRF	CF	CFADD	1	LEEJUYOUNG	2013-05-28 15:24:56	6	1		06	12	18	1	3
2012_IIT_0012	SNUPE0098	CRF	CF	CFADD	1	LEEJUYOUNG	2013-05-28 15:24:56	7	1		06	12	18	1	8
2012_IIT_0012	SNUPE0098	CRF	CF	CFADD	1	LEEJUYOUNG	2013-05-28 15:24:56	8	1		06	12	26	1	3
2012_IIT_0012	SNUPE0098	CRF	CF	CFADD	1	LEEJUYOUNG	2013-05-28 15:24:56	9	1		06	12	26	1	8
2012_IIT_0012	SNUPE0098	CRF	CF	CFADD	1	LEEJUYOUNG	2013-05-28 15:24:56	10	6		06	12	26	3	1
2012_IIT_0012	SNUPE0098	CRF	CF	CFADD	1	LEEJUYOUNG	2013-05-28 15:24:56	11	6		06	12	26	3	2
2012_IIT_0012	SNUPE0098	CRF	CF	CFADD	1	LEEJUYOUNG	2013-05-28 15:24:56	12	6		07	01	09	3	3
2012_IIT_0012	SNUPE0098	CRF	CF	CFADD	1	LEEJUYOUNG	2013-05-28 15:24:56	13	6		07	01	09	3	2
2012_IIT_0012	SNUPE0098	CRF	CF	CFADD	1	LEEJUYOUNG	2013-05-28 15:24:56	14	1		07	01	09	1	8
2012_IIT_0012	SNUPE0098	CRF	CF	CFADD	1	LEEJUYOUNG	2013-05-28 15:24:56	15	1		07	01	16	1	2
2012_IIT_0012	SNUPE0098	CRF	CF	CFADD	1	LEEJUYOUNG	2013-05-28 15:24:56	16	6		07	01	16	3	3
2012_IIT_0012	SNUPE0098	CRF	CF	CFADD	1	LEEJUYOUNG	2013-05-28 15:24:56	17	1		07	01	16	1	3
2012_IIT_0012	SNUPE0098	CRF	CF	CFADD	1	LEEJUYOUNG	2013-05-28 15:24:56	18	1		07	01	16	1	8
2012_IIT_0012	SNUPE0100	CRF	CF	CFADD	1	LEEJUYOUNG	2013-05-28 17:44:50	1	6		06	12	21	3	2
2012_IIT_0012	SNUPE0100	CRF	CF	CFADD	1	LEEJUYOUNG	2013-05-28 17:44:50	2	6		06	12	21	3	1
2012_IIT_0012	SNUPE0100	CRF	CF	CFADD	1	LEEJUYOUNG	2013-05-28 17:44:50	3	6		06	12	28	3	1
2012_IIT_0012	SNUPE0100	CRF	CF	CFADD	1	LEEJUYOUNG	2013-05-28 17:44:50	4	6		06	12	28	3	2
2012_IIT_0012	SNUPE0100	CRF	CF	CFADD	1	LEEJUYOUNG	2013-05-28 17:44:50	5	6		06	12	28	3	4
2012_IIT_0012	SNUPE0100	CRF	CF	CFADD	1	LEEJUYOUNG	2013-05-28 17:44:50	6	6		06	12	28	3	3
2012_IIT_0012	SNUPE0100	CRF	CF	CFADD	1	LEEJUYOUNG	2013-05-28 17:44:50	7	6		06	12	28	3	1
2012_IIT_0012	SNUPE0100	CRF	CF	CFADD	1	LEEJUYOUNG	2013-05-28 17:44:50	8	6		06	12	28	3	8
2012_IIT_0012	SNUPE0101	CRF	CF	CFADD	1	LEEJUYOUNG	2013-05-29 12:58:45	1	6		06	12	26	3	8
2012_IIT_0012	SNUPE0101	CRF	CF	CFADD	1	LEEJUYOUNG	2013-05-29 12:58:45	2	6		06	12	26	3	1
2012_IIT_0012	SNUPE0101	CRF	CF	CFADD	1	LEEJUYOUNG	2013-05-29 12:58:45	3	6		07	01	01	3	8
2012_IIT_0012	SNUPE0101	CRF	CF	CFADD	1	LEEJUYOUNG	2013-05-29 12:58:45	4	6		07	01	01	3	1
2012_IIT_0012	SNUPE0101	CRF	CF	CFADD	1	LEEJUYOUNG	2013-05-29 12:58:45	5	6		07	01	01	3	2
2012_IIT_0012	SNUPE0101	CRF	CF	CFADD	1	LEEJUYOUNG	2013-05-29 12:58:45	6	6		07	01	15	3	8
2012_IIT_0012	SNUPE0101	CRF	CF	CFADD	1	LEEJUYOUNG	2013-05-29 12:58:45	7	6		07	01	15	3	2
2012_IIT_0012	SNUPE0101	CRF	CF	CFADD	1	LEEJUYOUNG	2013-05-29 12:58:45	8	6		07	01	22	3	2
2012_IIT_0012	SNUPE0101	CRF	CF	CFADD	1	LEEJUYOUNG	2013-05-29 12:58:45	9	7	Stenotrophomonas maltophilia	07	02	08	3	4
2012_IIT_0012	SNUPE0102	CRF	CF	CFADD	1	LEEJUYOUNG	2013-05-30 18:36:58
2012_IIT_0012	SNUPE0103	CRF	CF	CFADD	1	LEEJUYOUNG	2013-05-29 13:48:03	1	6		07	01	08	3	1
2012_IIT_0012	SNUPE0103	CRF	CF	CFADD	1	LEEJUYOUNG	2013-05-29 13:48:03	2	6		07	01	08	3	2
2012_IIT_0012	SNUPE0103	CRF	CF	CFADD	1	LEEJUYOUNG	2013-05-29 13:48:03	3	6		07	01	08	3	3
2012_IIT_0012	SNUPE0103	CRF	CF	CFADD	1	LEEJUYOUNG	2013-05-29 13:48:03	4	6		07	01	08	3	4
2012_IIT_0012	SNUPE0103	CRF	CF	CFADD	1	LEEJUYOUNG	2013-05-29 13:48:03	5	6		07	01	08	3	8
2012_IIT_0012	SNUPE0103	CRF	CF	CFADD	1	LEEJUYOUNG	2013-05-29 13:48:03	6	6		07	01	15	3	8
2012_IIT_0012	SNUPE0103	CRF	CF	CFADD	1	LEEJUYOUNG	2013-05-29 13:48:03	7	6		07	01	15	3	1
2012_IIT_0012	SNUPE0103	CRF	CF	CFADD	1	LEEJUYOUNG	2013-05-29 13:48:03	8	6		07	01	15	3	2
2012_IIT_0012	SNUPE0103	CRF	CF	CFADD	1	LEEJUYOUNG	2013-05-29 13:48:03	9	6		07	01	15	3	3
2012_IIT_0012	SNUPE0103	CRF	CF	CFADD	1	LEEJUYOUNG	2013-05-29 13:48:03	10	6		07	01	15	3	4
2012_IIT_0012	SNUPE0103	CRF	CF	CFADD	1	LEEJUYOUNG	2013-05-29 13:48:03	11	6		07	02	23	3	2
2012_IIT_0012	SNUPE0103	CRF	CF	CFADD	1	LEEJUYOUNG	2013-05-29 13:48:03	12	6		07	03	07	3	2
2012_IIT_0012	SNUPE0103	CRF	CF	CFADD	1	LEEJUYOUNG	2013-05-29 13:48:03	13	6		07	03	07	3	8
2012_IIT_0012	SNUPE0104	CRF	CF	CFADD	1	LEEJUYOUNG	2013-05-29 15:06:34	1	6		07	02	02	3	1
2012_IIT_0012	SNUPE0104	CRF	CF	CFADD	1	LEEJUYOUNG	2013-05-29 15:06:34	2	6		07	02	02	3	3
2012_IIT_0012	SNUPE0104	CRF	CF	CFADD	1	LEEJUYOUNG	2013-05-29 15:06:34	3	1		07	02	02	1	2
2012_IIT_0012	SNUPE0104	CRF	CF	CFADD	1	LEEJUYOUNG	2013-05-29 15:06:34	4	6		07	02	13	3	1
2012_IIT_0012	SNUPE0104	CRF	CF	CFADD	1	LEEJUYOUNG	2013-05-29 15:06:34	5	6		07	02	13	3	3
2012_IIT_0012	SNUPE0104	CRF	CF	CFADD	1	LEEJUYOUNG	2013-05-29 15:06:34	6	1		07	02	13	1	2
2012_IIT_0012	SNUPE0104	CRF	CF	CFADD	1	LEEJUYOUNG	2013-05-29 15:06:34	7	7	Torulopsis glabrata	07	02	13	1	8
2012_IIT_0012	SNUPE0104	CRF	CF	CFADD	1	LEEJUYOUNG	2013-05-29 15:06:34	8	1		07	02	28	1	3
2012_IIT_0012	SNUPE0104	CRF	CF	CFADD	1	LEEJUYOUNG	2013-05-29 15:06:34	9	7	Torulopsis glabrata	07	02	28	2	8
2012_IIT_0012	SNUPE0104	CRF	CF	CFADD	1	LEEJUYOUNG	2013-05-29 15:06:34	10	6		07	02	28	3	1
2012_IIT_0012	SNUPE0104	CRF	CF	CFADD	1	LEEJUYOUNG	2013-05-29 15:06:34	11	1		07	02	28	1	2
2012_IIT_0012	SNUPE0106	CRF	CF	CFADD	1	LEEJUYOUNG	2013-05-30 19:20:57
2012_IIT_0012	SNUPE0107	CRF	CF	CFADD	1	LEEJUYOUNG	2013-06-04 17:21:18
2012_IIT_0012	SNUPE0108	CRF	CF	CFADD	1	LEEJUYOUNG	2013-06-04 17:56:15
2012_IIT_0012	SNUPE0110	CRF	CF	CFADD	1	LEEJUYOUNG	2013-06-15 13:15:17
2012_IIT_0012	SNUPE0111	CRF	CF	CFADD	1	LEEJUYOUNG	2013-06-26 16:00:43	1	6		05	09	15	3	3
2012_IIT_0012	SNUPE0111	CRF	CF	CFADD	1	LEEJUYOUNG	2013-06-26 16:00:43	2	6		05	09	15	3	2
2012_IIT_0012	SNUPE0111	CRF	CF	CFADD	1	LEEJUYOUNG	2013-06-26 16:00:43	3	6		05	09	27	3	3
2012_IIT_0012	SNUPE0112	CRF	CF	CFADD	1	LEEJUYOUNG	2013-06-15 13:46:57
2012_IIT_0012	SNUPE0113	CRF	CF	CFADD	1	LEEJUYOUNG	2014-01-23 14:15:26	1	3		11	07	22	1	1
2012_IIT_0012	SNUPE0113	CRF	CF	CFADD	1	LEEJUYOUNG	2014-01-23 14:15:26	2	3		11	07	22	1	3
2012_IIT_0012	SNUPE0113	CRF	CF	CFADD	1	LEEJUYOUNG	2014-01-23 14:15:26	3	3		11	07	25	1	6
2012_IIT_0012	SNUPE0113	CRF	CF	CFADD	1	LEEJUYOUNG	2014-01-23 14:15:26	4	3		11	08	04	1	1
2012_IIT_0012	SNUPE0115	CRF	CF	CFADD	1	LEEJUYOUNG	2013-06-15 16:14:56
2012_IIT_0012	SNUPE0116	CRF	CF	CFADD	1	LEEJUYOUNG	2013-06-15 16:43:53	1	3		11	07	16	1	1
2012_IIT_0012	SNUPE0117	CRF	CF	CFADD	1	LEEJUYOUNG	2013-06-19 17:40:47
2012_IIT_0012	SNUPE0118	CRF	CF	CFADD	1	LEEJUYOUNG	2013-06-20 16:47:33
2012_IIT_0012	SNUPE0119	CRF	CF	CFADD	1	LEEJUYOUNG	2013-12-10 11:13:08	1	3		10	08	30	1	1
2012_IIT_0012	SNUPE0119	CRF	CF	CFADD	1	LEEJUYOUNG	2013-12-10 11:13:08	2	3		10	09	03	1	5
2012_IIT_0012	SNUPE0119	CRF	CF	CFADD	1	LEEJUYOUNG	2013-12-10 11:13:08	3	3		10	09	06	1	3
2012_IIT_0012	SNUPE0120	CRF	CF	CFADD	1	LEEJUYOUNG	2013-06-21 16:05:02
2012_IIT_0012	SNUPE0121	CRF	CF	CFADD	1	LEEJUYOUNG	2013-06-25 09:09:48	1	3		11	08	16	3	1
2012_IIT_0012	SNUPE0121	CRF	CF	CFADD	1	LEEJUYOUNG	2013-06-25 09:09:48	2	3		11	08	18	2	5
2012_IIT_0012	SNUPE0121	CRF	CF	CFADD	1	LEEJUYOUNG	2013-06-25 09:09:48	3	3		11	08	29	3	3
2012_IIT_0012	SNUPE0121	CRF	CF	CFADD	1	LEEJUYOUNG	2013-06-25 09:09:48	4	3		11	08	29	1	1
2012_IIT_0012	SNUPE0121	CRF	CF	CFADD	1	LEEJUYOUNG	2013-06-25 09:09:48	5	3		11	09	05	1	1
2012_IIT_0012	SNUPE0121	CRF	CF	CFADD	1	LEEJUYOUNG	2013-06-25 09:09:48	6	3		11	09	14	3	3
2012_IIT_0012	SNUPE0121	CRF	CF	CFADD	1	LEEJUYOUNG	2013-06-25 09:09:48	7	3		11	09	14	1	1
2012_IIT_0012	SNUPE0122	CRF	CF	CFADD	1	LEEJUYOUNG	2013-06-21 16:41:10
2012_IIT_0012	SNUPE0123	CRF	CF	CFADD	1	LEEJUYOUNG	2013-06-22 20:31:39
2012_IIT_0012	SNUPE0124	CRF	CF	CFADD	1	LEEJUYOUNG	2013-06-22 21:33:12
2012_IIT_0012	SNUPE0125	CRF	CF	CFADD	1	LEEJUYOUNG	2013-06-24 12:40:36
2012_IIT_0012	SNUPE0126	CRF	CF	CFADD	1	LEEJUYOUNG	2013-06-24 15:29:58
2012_IIT_0012	SNUPE0127	CRF	CF	CFADD	1	LEEJUYOUNG	2013-06-24 16:27:07
2012_IIT_0012	SNUPE0128	CRF	CF	CFADD	1	LEEJUYOUNG	2013-12-10 11:12:34	1	2		10	12	02	1	1
2012_IIT_0012	SNUPE0129	CRF	CF	CFADD	1	LEEJUYOUNG	2013-06-26 16:21:36
2012_IIT_0012	SNUPE0130	CRF	CF	CFADD	1	LEEJUYOUNG	2013-06-26 16:39:52	1	6		05	08	02	3	2
2012_IIT_0012	SNUPE0130	CRF	CF	CFADD	1	LEEJUYOUNG	2013-06-26 16:39:52	2	6		05	08	02	3	1
2012_IIT_0012	SNUPE0130	CRF	CF	CFADD	1	LEEJUYOUNG	2013-06-26 16:39:52	3	1		05	08	02	3	8
2012_IIT_0012	SNUPE0130	CRF	CF	CFADD	1	LEEJUYOUNG	2013-06-26 16:39:52	4	6		05	08	09	3	2
2012_IIT_0012	SNUPE0130	CRF	CF	CFADD	1	LEEJUYOUNG	2013-06-26 16:39:52	5	6		05	08	09	3	1
2012_IIT_0012	SNUPE0130	CRF	CF	CFADD	1	LEEJUYOUNG	2013-06-26 16:39:52	6	3		05	08	09	3	8
2012_IIT_0012	SNUPE0130	CRF	CF	CFADD	1	LEEJUYOUNG	2013-06-26 16:39:52	7	6		05	08	15	3	1
2012_IIT_0012	SNUPE0130	CRF	CF	CFADD	1	LEEJUYOUNG	2013-06-26 16:39:52	8	6		05	08	15	3	2
2012_IIT_0012	SNUPE0130	CRF	CF	CFADD	1	LEEJUYOUNG	2013-06-26 16:39:52	9	6		05	08	15	3	3
2012_IIT_0012	SNUPE0130	CRF	CF	CFADD	1	LEEJUYOUNG	2013-06-26 16:39:52	10	6		05	08	23	3	1
2012_IIT_0012	SNUPE0130	CRF	CF	CFADD	1	LEEJUYOUNG	2013-06-26 16:39:52	11	6		05	08	23	3	2
2012_IIT_0012	SNUPE0130	CRF	CF	CFADD	1	LEEJUYOUNG	2013-06-26 16:39:52	12	6		05	08	30	3	2
2012_IIT_0012	SNUPE0130	CRF	CF	CFADD	1	LEEJUYOUNG	2013-06-26 16:39:52	13	1		05	08	30	3	8
2012_IIT_0012	SNUPE0130	CRF	CF	CFADD	1	LEEJUYOUNG	2013-06-26 16:39:52	14	6		05	09	07	3	3
2012_IIT_0012	SNUPE0130	CRF	CF	CFADD	1	LEEJUYOUNG	2013-06-26 16:39:52	15	6		05	09	07	3	2
2012_IIT_0012	SNUPE0131	CRF	CF	CFADD	1	LEEJUYOUNG	2013-09-08 22:21:57	1	1		05	08	03	3	3
2012_IIT_0012	SNUPE0131	CRF	CF	CFADD	1	LEEJUYOUNG	2013-09-08 22:21:57	2	6		05	08	03	3	2
2012_IIT_0012	SNUPE0131	CRF	CF	CFADD	1	LEEJUYOUNG	2013-09-08 22:21:57	3	6		05	08	03	3	8
2012_IIT_0012	SNUPE0131	CRF	CF	CFADD	1	LEEJUYOUNG	2013-09-08 22:21:57	4	6		05	08	16	3	8
2012_IIT_0012	SNUPE0131	CRF	CF	CFADD	1	LEEJUYOUNG	2013-09-08 22:21:57	5	3		05	08	16	3	8
2012_IIT_0012	SNUPE0131	CRF	CF	CFADD	1	LEEJUYOUNG	2013-09-08 22:21:57	6	6		05	08	22	3	8
2012_IIT_0012	SNUPE0131	CRF	CF	CFADD	1	LEEJUYOUNG	2013-09-08 22:21:57	7	3		05	08	22	3	8
2012_IIT_0012	SNUPE0131	CRF	CF	CFADD	1	LEEJUYOUNG	2013-09-08 22:21:57	8	6		05	08	29	3	3
2012_IIT_0012	SNUPE0131	CRF	CF	CFADD	1	LEEJUYOUNG	2013-09-08 22:21:57	9	3		05	08	29	3	3
2012_IIT_0012	SNUPE0131	CRF	CF	CFADD	1	LEEJUYOUNG	2013-09-08 22:21:57	10	3		05	09	05	3	3
2012_IIT_0012	SNUPE0131	CRF	CF	CFADD	1	LEEJUYOUNG	2013-09-08 22:21:57	11	6		05	09	05	3	1
2012_IIT_0012	SNUPE0132	CRF	CF	CFADD	1	LEEJUYOUNG	2013-06-27 09:54:47
2012_IIT_0012	SNUPE0133	CRF	CF	CFADD	1	LEEJUYOUNG	2013-06-27 11:20:35
2012_IIT_0012	SNUPE0134	CRF	CF	CFADD	1	LEEJUYOUNG	2013-06-27 13:17:53
2012_IIT_0012	SNUPE0135	CRF	CF	CFADD	1	LEEJUYOUNG	2013-06-27 16:13:11
2012_IIT_0012	SNUPE0136	CRF	CF	CFADD	1	KIMHANS	2013-06-28 14:52:14	1	7	Geotrichum spp	05	07	06	3	1
2012_IIT_0012	SNUPE0136	CRF	CF	CFADD	1	KIMHANS	2013-06-28 14:52:14	2	7	Geotrichum spp	05	07	06	3	3
2012_IIT_0012	SNUPE0136	CRF	CF	CFADD	1	KIMHANS	2013-06-28 14:52:14	3	7	Geotrichum spp	05	07	06	3	2
2012_IIT_0012	SNUPE0137	CRF	CF	CFADD	1	LEEJUYOUNG	2013-06-28 13:32:23	1	3		11	08	24	1	1
2012_IIT_0012	SNUPE0137	CRF	CF	CFADD	1	LEEJUYOUNG	2013-06-28 13:32:23	1	3		11	09	14	1	1
2012_IIT_0012	SNUPE0138	CRF	CF	CFADD	1	LEEJUYOUNG	2013-06-28 15:25:41
2012_IIT_0012	SNUPE0139	CRF	CF	CFADD	1	LEEJUYOUNG	2013-10-29 14:52:34	1	3		11	08	17	1	1
2012_IIT_0012	SNUPE0139	CRF	CF	CFADD	1	LEEJUYOUNG	2013-10-29 14:52:34	2	3		11	08	19	1		1
2012_IIT_0012	SNUPE0139	CRF	CF	CFADD	1	LEEJUYOUNG	2013-10-29 14:52:34	3	3		11	09	02	1	1
2012_IIT_0012	SNUPE0140	CRF	CF	CFADD	1	LEEJUYOUNG	2013-06-28 17:55:19
2012_IIT_0012	SNUPE0141	CRF	CF	CFADD	1	KIMHANS	2013-06-28 17:56:00
2012_IIT_0012	SNUPE0142	CRF	CF	CFADD	1	LEEJUYOUNG	2013-06-28 18:32:45
2012_IIT_0012	SNUPE0143	CRF	CF	CFADD	1	KIMHANS	2013-06-28 21:12:43
2012_IIT_0012	SNUPE0144	CRF	CF	CFADD	1	LEEJUYOUNG	2013-06-28 20:54:53
2012_IIT_0012	SNUPE0145	CRF	CF	CFADD	1	LEEJUYOUNG	2013-06-28 21:13:11
2012_IIT_0012	SNUPE0147	CRF	CF	CFADD	1	LEEJUYOUNG	2013-12-10 12:31:13
2012_IIT_0012	SNUPE0148	CRF	CF	CFADD	1	LEEJUYOUNG	2013-06-28 22:07:10
2012_IIT_0012	SNUPE0149	CRF	CF	CFADD	1	KIMHANS	2013-06-28 21:54:38	1	1		05	05	04	3	8
2012_IIT_0012	SNUPE0149	CRF	CF	CFADD	1	KIMHANS	2013-06-28 21:54:38	2	1		05	05	04	3	1
2012_IIT_0012	SNUPE0149	CRF	CF	CFADD	1	KIMHANS	2013-06-28 21:54:38	3	1		05	05	06	3	9
2012_IIT_0012	SNUPE0150	CRF	CF	CFADD	1	LEEJUYOUNG	2013-06-29 09:58:46	1	7	Geotrichum spp	05	05	02	3	8
2012_IIT_0012	SNUPE0150	CRF	CF	CFADD	1	LEEJUYOUNG	2013-06-29 09:58:46	2	1		05	05	02	3	1
2012_IIT_0012	SNUPE0150	CRF	CF	CFADD	1	LEEJUYOUNG	2013-06-29 09:58:46	3	1		05	05	02	3	3
2012_IIT_0012	SNUPE0150	CRF	CF	CFADD	1	LEEJUYOUNG	2013-06-29 09:58:46	4	1		05	05	02	3	2
2012_IIT_0012	SNUPE0150	CRF	CF	CFADD	1	LEEJUYOUNG	2013-06-29 09:58:46	5	7	Yeast, not Cryptococcus	05	05	12	3	3
2012_IIT_0012	SNUPE0150	CRF	CF	CFADD	1	LEEJUYOUNG	2013-06-29 09:58:46	6	1		05	05	12	3	2
2012_IIT_0012	SNUPE0150	CRF	CF	CFADD	1	LEEJUYOUNG	2013-06-29 09:58:46	7	1		05	05	12	3	1
2012_IIT_0012	SNUPE0150	CRF	CF	CFADD	1	LEEJUYOUNG	2013-06-29 09:58:46	8	1		05	05	12	3	8
2012_IIT_0012	SNUPE0150	CRF	CF	CFADD	1	LEEJUYOUNG	2013-06-29 09:58:46	9	7	Geotrichum spp	05	06	02	3	2
2012_IIT_0012	SNUPE0151	CRF	CF	CFADD	1	LEEJUYOUNG	2013-07-04 17:00:15
2012_IIT_0012	SNUPE0152	CRF	CF	CFADD	1	LEEJUYOUNG	2013-07-04 18:01:36
2012_IIT_0012	SNUPE0153	CRF	CF	CFADD	1	LEEJUYOUNG	2013-07-05 14:20:54
2012_IIT_0012	SNUPE0154	CRF	CF	CFADD	1	LEEJUYOUNG	2013-07-06 10:05:39	1	3		11	10	11	1	1
2012_IIT_0012	SNUPE0155	CRF	CF	CFADD	1	LEEJUYOUNG	2013-07-08 15:46:36
2012_IIT_0012	SNUPE0156	CRF	CF	CFADD	1	LEEJUYOUNG	2013-11-04 14:29:21	1	2		11	11	11	1	1
2012_IIT_0012	SNUPE0156	CRF	CF	CFADD	1	LEEJUYOUNG	2013-11-04 14:29:21	2	2		11	11	11	2	3
2012_IIT_0012	SNUPE0157	CRF	CF	CFADD	1	LEEJUYOUNG	2013-09-08 22:28:54	1	1		05	04	29	3	8
2012_IIT_0012	SNUPE0157	CRF	CF	CFADD	1	LEEJUYOUNG	2013-09-08 22:28:54	2	1		05	05	02	3	8
2012_IIT_0012	SNUPE0157	CRF	CF	CFADD	1	LEEJUYOUNG	2013-09-08 22:28:54	3	7	Geotrichum spp.	05	05	03	3	2
2012_IIT_0012	SNUPE0157	CRF	CF	CFADD	1	LEEJUYOUNG	2013-09-08 22:28:54	4	1		05	05	03	3	1
2012_IIT_0012	SNUPE0157	CRF	CF	CFADD	1	LEEJUYOUNG	2013-09-08 22:28:54	5	1		05	05	12	3	8
2012_IIT_0012	SNUPE0157	CRF	CF	CFADD	1	LEEJUYOUNG	2013-09-08 22:28:54	6	7	Geotrichum spp.	05	05	12	3	1
2012_IIT_0012	SNUPE0157	CRF	CF	CFADD	1	LEEJUYOUNG	2013-09-08 22:28:54	7	7	Geotrichum spp.	05	05	12	3	2
2012_IIT_0012	SNUPE0157	CRF	CF	CFADD	1	LEEJUYOUNG	2013-09-08 22:28:54	8	7	Geotrichum spp.	05	06	06	3	2
2012_IIT_0012	SNUPE0157	CRF	CF	CFADD	1	LEEJUYOUNG	2013-09-08 22:28:54	9	7	Geotrichum spp.	05	06	06	3	3
2012_IIT_0012	SNUPE0158	CRF	CF	CFADD	1	LEEJUYOUNG	2013-09-08 22:36:40	1	6		05	02	18	3	1
2012_IIT_0012	SNUPE0158	CRF	CF	CFADD	1	LEEJUYOUNG	2013-09-08 22:36:40
2012_IIT_0012	SNUPE0158	CRF	CF	CFADD	1	LEEJUYOUNG	2013-09-08 22:36:40
2012_IIT_0012	SNUPE0158	CRF	CF	CFADD	1	LEEJUYOUNG	2013-09-08 22:36:40
2012_IIT_0012	SNUPE0158	CRF	CF	CFADD	1	LEEJUYOUNG	2013-09-08 22:36:40
2012_IIT_0012	SNUPE0158	CRF	CF	CFADD	1	LEEJUYOUNG	2013-09-08 22:36:40
2012_IIT_0012	SNUPE0158	CRF	CF	CFADD	1	LEEJUYOUNG	2013-09-08 22:36:40
2012_IIT_0012	SNUPE0158	CRF	CF	CFADD	1	LEEJUYOUNG	2013-09-08 22:36:40
2012_IIT_0012	SNUPE0158	CRF	CF	CFADD	1	LEEJUYOUNG	2013-09-08 22:36:40
2012_IIT_0012	SNUPE0159	CRF	CF	CFADD	1	LEEJUYOUNG	2013-07-16 11:15:31
2012_IIT_0012	SNUPE0160	CRF	CF	CFADD	1	LEEJUYOUNG	2013-07-16 17:35:55
2012_IIT_0012	SNUPE0161	CRF	CF	CFADD	1	LEEJUYOUNG	2013-07-16 17:58:25
2012_IIT_0012	SNUPE0162	CRF	CF	CFADD	1	LEEJUYOUNG	2013-07-16 19:44:14
2012_IIT_0012	SNUPE0163	CRF	CF	CFADD	1	LEEJUYOUNG	2013-11-01 13:07:10	1	2		11	02	28	1	5
2012_IIT_0012	SNUPE0163	CRF	CF	CFADD	1	LEEJUYOUNG	2013-11-01 13:07:10	2	3		11	03	14	1	1
2012_IIT_0012	SNUPE0163	CRF	CF	CFADD	1	LEEJUYOUNG	2013-11-01 13:07:10	3	3		11	03	14	1	3
2012_IIT_0012	SNUPE0163	CRF	CF	CFADD	1	LEEJUYOUNG	2013-11-01 13:07:10	4	2		11	03	22	1	4
2012_IIT_0012	SNUPE0163	CRF	CF	CFADD	1	LEEJUYOUNG	2013-11-01 13:07:10	5	3		11	03	28	1	3
2012_IIT_0012	SNUPE0163	CRF	CF	CFADD	1	LEEJUYOUNG	2013-11-01 13:07:10	6	3		11	03	31	1	1
2012_IIT_0012	SNUPE0163	CRF	CF	CFADD	1	LEEJUYOUNG	2013-11-01 13:07:10	7	3		11	03	31	1	3
2012_IIT_0012	SNUPE0164	CRF	CF	CFADD	1	LEEJUYOUNG	2013-10-29 14:53:05	1	2		11	01	22	1	1
2012_IIT_0012	SNUPE0164	CRF	CF	CFADD	1	LEEJUYOUNG	2013-10-29 14:53:05	2	2		11	01	28	1	1
2012_IIT_0012	SNUPE0164	CRF	CF	CFADD	1	LEEJUYOUNG	2013-10-29 14:53:05	3	2		11	3	3	1	6
2012_IIT_0012	SNUPE0165	CRF	CF	CFADD	1	LEEJUYOUNG	2013-07-25 16:49:24
2012_IIT_0012	SNUPE0166	CRF	CF	CFADD	1	LEEJUYOUNG	2013-07-25 20:22:36
2012_IIT_0012	SNUPE0168	CRF	CF	CFADD	1	LEEJUYOUNG	2013-07-26 14:49:44
2012_IIT_0012	SNUPE0169	CRF	CF	CFADD	1	LEEJUYOUNG	2013-07-26 17:20:52	1	1		04	12	02	3	2
2012_IIT_0012	SNUPE0169	CRF	CF	CFADD	1	LEEJUYOUNG	2013-07-26 17:20:52	2	1		04	12	02	3	3
2012_IIT_0012	SNUPE0169	CRF	CF	CFADD	1	LEEJUYOUNG	2013-07-26 17:20:52	3	6		04	12	12	3	1
2012_IIT_0012	SNUPE0169	CRF	CF	CFADD	1	LEEJUYOUNG	2013-07-26 17:20:52	4	6		04	12	12	3	2
2012_IIT_0012	SNUPE0169	CRF	CF	CFADD	1	LEEJUYOUNG	2013-07-26 17:20:52	5	1		04	12	12	3	2
2012_IIT_0012	SNUPE0169	CRF	CF	CFADD	1	LEEJUYOUNG	2013-07-26 17:20:52	6	6		04	12	12	3	3
2012_IIT_0012	SNUPE0169	CRF	CF	CFADD	1	LEEJUYOUNG	2013-07-26 17:20:52	7	1		04	12	12	3	3
2012_IIT_0012	SNUPE0170	CRF	CF	CFADD	1	LEEJUYOUNG	2013-07-26 17:52:15	1	6		04	12	13	3	1
2012_IIT_0012	SNUPE0171	CRF	CF	CFADD	1	LEEJUYOUNG	2013-07-29 13:29:58	1	1		04	09	30	3	1
2012_IIT_0012	SNUPE0171	CRF	CF	CFADD	1	LEEJUYOUNG	2013-07-29 13:29:58	2	1		04	10	04	3		1
2012_IIT_0012	SNUPE0171	CRF	CF	CFADD	1	LEEJUYOUNG	2013-07-29 13:29:58	3	1		04	10	12	3	6
2012_IIT_0012	SNUPE0171	CRF	CF	CFADD	1	LEEJUYOUNG	2013-07-29 13:29:58	4	1		04	10	27	3		1
2012_IIT_0012	SNUPE0171	CRF	CF	CFADD	1	LEEJUYOUNG	2013-07-29 13:29:58	5	1		04	10	31	3	6
2012_IIT_0012	SNUPE0172	CRF	CF	CFADD	1	LEEJUYOUNG	2013-10-29 14:54:05	1	3		11	3	9	1	1
2012_IIT_0012	SNUPE0172	CRF	CF	CFADD	1	LEEJUYOUNG	2013-10-29 14:54:05	2	3		11	3	16	1	1
2012_IIT_0012	SNUPE0172	CRF	CF	CFADD	1	LEEJUYOUNG	2013-10-29 14:54:05	3	3		11	3	23	1	1
2012_IIT_0012	SNUPE0172	CRF	CF	CFADD	1	LEEJUYOUNG	2013-10-29 14:54:05	4	3		11	3	31	1	1
2012_IIT_0012	SNUPE0172	CRF	CF	CFADD	1	LEEJUYOUNG	2013-10-29 14:54:05	5	3		11	4	6	1	1
2012_IIT_0012	SNUPE0172	CRF	CF	CFADD	1	LEEJUYOUNG	2013-10-29 14:54:05	6	3		11	4	15	1	1
2012_IIT_0012	SNUPE0172	CRF	CF	CFADD	1	LEEJUYOUNG	2013-10-29 14:54:05	7	3		11	4	18	1	3
2012_IIT_0012	SNUPE0172	CRF	CF	CFADD	1	LEEJUYOUNG	2013-10-29 14:54:05	8	3		11	4	29	1	3
2012_IIT_0012	SNUPE0172	CRF	CF	CFADD	1	LEEJUYOUNG	2013-10-29 14:54:05	9	3		11	5	5	1	1
2012_IIT_0012	SNUPE0172	CRF	CF	CFADD	1	LEEJUYOUNG	2013-10-29 14:54:05	10	3		11	4	29	1	3
2012_IIT_0012	SNUPE0172	CRF	CF	CFADD	1	LEEJUYOUNG	2013-10-29 14:54:05	11	3		11	5	5	1	1
2012_IIT_0012	SNUPE0173	CRF	CF	CFADD	1	LEEJUYOUNG	2013-07-28 14:47:33	1	1		11	3	10	1	1
2012_IIT_0012	SNUPE0174	CRF	CF	CFADD	1	LEEJUYOUNG	2013-07-28 15:23:20
2012_IIT_0012	SNUPE0175	CRF	CF	CFADD	1	LEEJUYOUNG	2013-07-28 15:43:34
2012_IIT_0012	SNUPE0176	CRF	CF	CFADD	1	LEEJUYOUNG	2013-07-30 11:04:45
2012_IIT_0012	SNUPE0177	CRF	CF	CFADD	1	LEEJUYOUNG	2013-07-29 15:10:30
2012_IIT_0012	SNUPE0178	CRF	CF	CFADD	1	LEEJUYOUNG	2013-07-29 15:44:40	1	1		04	08	10	3	6
2012_IIT_0012	SNUPE0179	CRF	CF	CFADD	1	LEEJUYOUNG	2013-07-29 18:03:35	1	6		04	08	24	3	2
2012_IIT_0012	SNUPE0181	CRF	CF	CFADD	1	LEEJUYOUNG	2013-07-31 17:43:50
2012_IIT_0012	SNUPE0182	CRF	CF	CFADD	1	LEEJUYOUNG	2013-07-29 18:37:37
2012_IIT_0012	SNUPE0183	CRF	CF	CFADD	1	LEEJUYOUNG	2013-07-29 19:00:58
2012_IIT_0012	SNUPE0184	CRF	CF	CFADD	1	LEEJUYOUNG	2013-07-29 19:11:02	1	6		04	05	18	3		1
2012_IIT_0012	SNUPE0185	CRF	CF	CFADD	1	LEEJUYOUNG	2013-07-29 19:32:54	1	6		04	03	30	3		1
2012_IIT_0012	SNUPE0185	CRF	CF	CFADD	1	LEEJUYOUNG	2013-07-29 19:32:54	2	6		04	04	06	3	6
2012_IIT_0012	SNUPE0186	CRF	CF	CFADD	1	LEEJUYOUNG	2013-07-30 13:29:24
2012_IIT_0012	SNUPE0187	CRF	CF	CFADD	1	LEEJUYOUNG	2013-07-30 14:58:38
2012_IIT_0012	SNUPE0188	CRF	CF	CFADD	1	LEEJUYOUNG	2013-07-30 13:55:55	1	3		11	4	15	1	1
2012_IIT_0012	SNUPE0188	CRF	CF	CFADD	1	LEEJUYOUNG	2013-07-30 13:55:55	2	3		11	4	30	1	1
2012_IIT_0012	SNUPE0188	CRF	CF	CFADD	1	LEEJUYOUNG	2013-07-30 13:55:55	3	3		11	5	31	1	1
2012_IIT_0012	SNUPE0189	CRF	CF	CFADD	1	LEEJUYOUNG	2013-07-30 14:26:56
2012_IIT_0012	SNUPE0190	CRF	CF	CFADD	1	LEEJUYOUNG	2013-07-30 15:28:22
2012_IIT_0012	SNUPE0191	CRF	CF	CFADD	1	LEEJUYOUNG	2013-07-30 16:52:11	1	4		04	03	24	3		1
2012_IIT_0012	SNUPE0192	CRF	CF	CFADD	1	LEEJUYOUNG	2013-07-30 17:22:48
2012_IIT_0012	SNUPE0193	CRF	CF	CFADD	1	LEEJUYOUNG	2013-07-30 17:46:44
2012_IIT_0012	SNUPE0194	CRF	CF	CFADD	1	LEEJUYOUNG	2013-07-31 12:50:07
2012_IIT_0012	SNUPE0195	CRF	CF	CFADD	1	LEEJUYOUNG	2013-07-31 13:07:25
2012_IIT_0012	SNUPE0196	CRF	CF	CFADD	1	LEEJUYOUNG	2013-07-31 13:56:59	1	6		03	12	12	3		1
2012_IIT_0012	SNUPE0196	CRF	CF	CFADD	1	LEEJUYOUNG	2013-07-31 13:56:59	2	6		03	12	16	3		1
2012_IIT_0012	SNUPE0197	CRF	CF	CFADD	1	LEEJUYOUNG	2013-07-31 14:48:35
2012_IIT_0012	SNUPE0198	CRF	CF	CFADD	1	LEEJUYOUNG	2013-10-28 14:28:54	1	3		10	08	14	2	3
2012_IIT_0012	SNUPE0198	CRF	CF	CFADD	1	LEEJUYOUNG	2013-10-28 14:28:54	2	3		10	08	14	1	1
2012_IIT_0012	SNUPE0198	CRF	CF	CFADD	1	LEEJUYOUNG	2013-10-28 14:28:54	3	2		10	08	17	1	6
2012_IIT_0012	SNUPE0198	CRF	CF	CFADD	1	LEEJUYOUNG	2013-10-28 14:28:54	4	2		10	08	23	1	6
2012_IIT_0012	SNUPE0199	CRF	CF	CFADD	1	LEEJUYOUNG	2013-07-31 16:38:51
2012_IIT_0012	SNUPE0200	CRF	CF	CFADD	1	LEEJUYOUNG	2013-07-31 16:54:56
2012_IIT_0012	SNUPE0201	CRF	CF	CFADD	1	LEEJUYOUNG	2013-08-02 10:25:49
2012_IIT_0012	SNUPE0202	CRF	CF	CFADD	1	LEEJUYOUNG	2013-08-01 11:26:24
2012_IIT_0012	SNUPE0203	CRF	CF	CFADD	1	LEEJUYOUNG	2013-08-01 12:41:39
2012_IIT_0012	SNUPE0204	CRF	CF	CFADD	1	LEEJUYOUNG	2013-08-01 13:11:43
2012_IIT_0012	SNUPE0205	CRF	CF	CFADD	1	LEEJUYOUNG	2013-08-01 13:46:00
2012_IIT_0012	SNUPE0206	CRF	CF	CFADD	1	LEEJUYOUNG	2013-08-01 19:09:19
2012_IIT_0012	SNUPE0207	CRF	CF	CFADD	1	LEEJUYOUNG	2013-08-01 16:13:48
2012_IIT_0012	SNUPE0208	CRF	CF	CFADD	1	LEEJUYOUNG	2013-08-02 15:12:20
2012_IIT_0012	SNUPE0209	CRF	CF	CFADD	1	LEEJUYOUNG	2013-08-12 12:16:15	1	6		09	05	11	3	1
2012_IIT_0012	SNUPE0209	CRF	CF	CFADD	1	LEEJUYOUNG	2013-08-12 12:16:15	2	6		09	06	08	3	3
2012_IIT_0012	SNUPE0209	CRF	CF	CFADD	1	LEEJUYOUNG	2013-08-12 12:16:15	3	6		09	06	19	3	2
2012_IIT_0012	SNUPE0209	CRF	CF	CFADD	1	LEEJUYOUNG	2013-08-12 12:16:15	4	6		09	06	19	3	3
2012_IIT_0012	SNUPE0210	CRF	CF	CFADD	1	LEEJUYOUNG	2013-08-12 12:10:40	1	6		09	05	10	3	3
2012_IIT_0012	SNUPE0210	CRF	CF	CFADD	1	LEEJUYOUNG	2013-08-12 12:10:40	2	3		09	05	10	1	2
2012_IIT_0012	SNUPE0210	CRF	CF	CFADD	1	LEEJUYOUNG	2013-08-12 12:10:40	3	6		09	05	10	3	1
2012_IIT_0012	SNUPE0210	CRF	CF	CFADD	1	LEEJUYOUNG	2013-08-12 12:10:40	4	6		09	05	10	3	8
2012_IIT_0012	SNUPE0210	CRF	CF	CFADD	1	LEEJUYOUNG	2013-08-12 12:10:40	5	6		09	06	24	3	1
2012_IIT_0012	SNUPE0210	CRF	CF	CFADD	1	LEEJUYOUNG	2013-08-12 12:10:40	6	6		09	06	24	3	2
2012_IIT_0012	SNUPE0210	CRF	CF	CFADD	1	LEEJUYOUNG	2013-08-12 12:10:40	7	6		09	06	24	3	3
2012_IIT_0012	SNUPE0210	CRF	CF	CFADD	1	LEEJUYOUNG	2013-08-12 12:10:40	8	6		09	06	24	3	4
2012_IIT_0012	SNUPE0210	CRF	CF	CFADD	1	LEEJUYOUNG	2013-08-12 12:10:40	9	6		09	06	24	3	8
2012_IIT_0012	SNUPE0210	CRF	CF	CFADD	1	LEEJUYOUNG	2013-08-12 12:10:40	10	6		09	06	29	3	2
2012_IIT_0012	SNUPE0210	CRF	CF	CFADD	1	LEEJUYOUNG	2013-08-12 12:10:40	10	6		09	06	29	3	3
2012_IIT_0012	SNUPE0210	CRF	CF	CFADD	1	LEEJUYOUNG	2013-08-12 12:10:40	11	6		09	06	29	3	8
2012_IIT_0012	SNUPE0212	CRF	CF	CFADD	1	LEEJUYOUNG	2013-08-12 11:34:29	1	3		09	07	02	1	1
2012_IIT_0012	SNUPE0212	CRF	CF	CFADD	1	LEEJUYOUNG	2013-08-12 11:34:29	2	3		09	07	02	1	2
2012_IIT_0012	SNUPE0212	CRF	CF	CFADD	1	LEEJUYOUNG	2013-08-12 11:34:29	3	3		09	07	02	1	3
2012_IIT_0012	SNUPE0212	CRF	CF	CFADD	1	LEEJUYOUNG	2013-08-12 11:34:29	4	3		09	07	02	1	4
2012_IIT_0012	SNUPE0212	CRF	CF	CFADD	1	LEEJUYOUNG	2013-08-12 11:34:29	5	3		09	07	02	1	8
2012_IIT_0012	SNUPE0212	CRF	CF	CFADD	1	LEEJUYOUNG	2013-08-12 11:34:29	6	3		09	08	03	1	2
2012_IIT_0012	SNUPE0212	CRF	CF	CFADD	1	LEEJUYOUNG	2013-08-12 11:34:29	7	3		09	08	11	1	2
2012_IIT_0012	SNUPE0213	CRF	CF	CFADD	1	LEEJUYOUNG	2013-08-02 14:57:08
2012_IIT_0012	SNUPE0214	CRF	CF	CFADD	1	LEEJUYOUNG	2013-08-03 15:39:05
2012_IIT_0012	SNUPE0215	CRF	CF	CFADD	1	LEEJUYOUNG	2013-08-02 16:24:32
2012_IIT_0012	SNUPE0216	CRF	CF	CFADD	1	LEEJUYOUNG	2013-08-09 17:36:33	1	3		09	08	29	1	1
2012_IIT_0012	SNUPE0216	CRF	CF	CFADD	1	LEEJUYOUNG	2013-08-09 17:36:33	2	3		09	08	29	1	2
2012_IIT_0012	SNUPE0216	CRF	CF	CFADD	1	LEEJUYOUNG	2013-08-09 17:36:33	3	3		09	09	07	1	1
2012_IIT_0012	SNUPE0216	CRF	CF	CFADD	1	LEEJUYOUNG	2013-08-09 17:36:33	4	3		09	09	10	1	1
2012_IIT_0012	SNUPE0216	CRF	CF	CFADD	1	LEEJUYOUNG	2013-08-09 17:36:33	5	6		09	09	10	1	2
2012_IIT_0012	SNUPE0216	CRF	CF	CFADD	1	LEEJUYOUNG	2013-08-09 17:36:33	6	3		09	09	21	1	1
2012_IIT_0012	SNUPE0216	CRF	CF	CFADD	1	LEEJUYOUNG	2013-08-09 17:36:33	7	6		09	09	21	3	1
2012_IIT_0012	SNUPE0216	CRF	CF	CFADD	1	LEEJUYOUNG	2013-08-09 17:36:33	8	3		09	09	28	1	2
2012_IIT_0012	SNUPE0216	CRF	CF	CFADD	1	LEEJUYOUNG	2013-08-09 17:36:33	9	6		09	09	28	3	2
2012_IIT_0012	SNUPE0216	CRF	CF	CFADD	1	LEEJUYOUNG	2013-08-09 17:36:33	10	3		09	09	28	1	1
2012_IIT_0012	SNUPE0216	CRF	CF	CFADD	1	LEEJUYOUNG	2013-08-09 17:36:33	11	6		09	09	28	3	8
2012_IIT_0012	SNUPE0216	CRF	CF	CFADD	1	LEEJUYOUNG	2013-08-09 17:36:33	12	3		09	10	06	1	2
2012_IIT_0012	SNUPE0216	CRF	CF	CFADD	1	LEEJUYOUNG	2013-08-09 17:36:33	13	6		09	10	06	3	2
2012_IIT_0012	SNUPE0216	CRF	CF	CFADD	1	LEEJUYOUNG	2013-08-09 17:36:33	14	3		09	10	06	1	1
2012_IIT_0012	SNUPE0216	CRF	CF	CFADD	1	LEEJUYOUNG	2013-08-09 17:36:33	15	6		09	10	06	3	8
2012_IIT_0012	SNUPE0216	CRF	CF	CFADD	1	LEEJUYOUNG	2013-08-09 17:36:33	16	3		09	10	13	1	1
2012_IIT_0012	SNUPE0216	CRF	CF	CFADD	1	LEEJUYOUNG	2013-08-09 17:36:33	17	6		09	10	13	3	8
2012_IIT_0012	SNUPE0216	CRF	CF	CFADD	1	LEEJUYOUNG	2013-08-09 17:36:33	18	3		09	10	16	1	1
2012_IIT_0012	SNUPE0216	CRF	CF	CFADD	1	LEEJUYOUNG	2013-08-09 17:36:33	19	3		09	10	16	1	2
2012_IIT_0012	SNUPE0216	CRF	CF	CFADD	1	LEEJUYOUNG	2013-08-09 17:36:33	20	3		09	10	16	1	3
2012_IIT_0012	SNUPE0216	CRF	CF	CFADD	1	LEEJUYOUNG	2013-08-09 17:36:33	21	3		09	10	26	1	2
2012_IIT_0012	SNUPE0216	CRF	CF	CFADD	1	LEEJUYOUNG	2013-08-09 17:36:33	22	3		09	10	26	1	1
2012_IIT_0012	SNUPE0216	CRF	CF	CFADD	1	LEEJUYOUNG	2013-08-09 17:36:33	23	6		09	10	26	3	1
2012_IIT_0012	SNUPE0216	CRF	CF	CFADD	1	LEEJUYOUNG	2013-08-09 17:36:33	24	6		09	10	26	3	2
2012_IIT_0012	SNUPE0216	CRF	CF	CFADD	1	LEEJUYOUNG	2013-08-09 17:36:33	25	3		09	11	03	1	1
2012_IIT_0012	SNUPE0216	CRF	CF	CFADD	1	LEEJUYOUNG	2013-08-09 17:36:33	26	1		09	11	03	1	2
2012_IIT_0012	SNUPE0216	CRF	CF	CFADD	1	LEEJUYOUNG	2013-08-09 17:36:33	27	1		09	11	11	1	2
2012_IIT_0012	SNUPE0217	CRF	CF	CFADD	1	LEEJUYOUNG	2013-08-02 17:35:40
2012_IIT_0012	SNUPE0218	CRF	CF	CFADD	1	LEEJUYOUNG	2013-08-09 17:23:44	1	3		09	08	29	3	1
2012_IIT_0012	SNUPE0218	CRF	CF	CFADD	1	LEEJUYOUNG	2013-08-09 17:23:44	2	7	Candida tropicalis	09	09	07	1	8
2012_IIT_0012	SNUPE0219	CRF	CF	CFADD	1	LEEJUYOUNG	2013-10-29 14:55:30	1	6		09	03	28	3	1
2012_IIT_0012	SNUPE0219	CRF	CF	CFADD	1	LEEJUYOUNG	2013-10-29 14:55:30	2	6		09	05	11	3	2
2012_IIT_0012	SNUPE0219	CRF	CF	CFADD	1	LEEJUYOUNG	2013-10-29 14:55:30	3	6		09	06	16	3	2
2012_IIT_0012	SNUPE0220	CRF	CF	CFADD	1	LEEJUYOUNG	2013-10-29 14:56:07	1	6		09	03	26	3	8
2012_IIT_0012	SNUPE0220	CRF	CF	CFADD	1	LEEJUYOUNG	2013-10-29 14:56:07	2	6		09	04	09	3	3
2012_IIT_0012	SNUPE0220	CRF	CF	CFADD	1	LEEJUYOUNG	2013-10-29 14:56:07	3	3		09	06	01	1	2
2012_IIT_0012	SNUPE0220	CRF	CF	CFADD	1	LEEJUYOUNG	2013-10-29 14:56:07	4	3		09	06	24	1	2
2012_IIT_0012	SNUPE0221	CRF	CF	CFADD	1	LEEJUYOUNG	2013-08-06 13:02:20
2012_IIT_0012	SNUPE0222	CRF	CF	CFADD	1	LEEJUYOUNG	2013-10-29 14:56:39	1	6		09	04	07	3	2
2012_IIT_0012	SNUPE0222	CRF	CF	CFADD	1	LEEJUYOUNG	2013-10-29 14:56:39	2	6		09	04	07	3	1
2012_IIT_0012	SNUPE0222	CRF	CF	CFADD	1	LEEJUYOUNG	2013-10-29 14:56:39	3	6		09	04	07	3	3
2012_IIT_0012	SNUPE0224	CRF	CF	CFADD	1	KIMHANS	2013-08-06 17:44:35
2012_IIT_0012	SNUPE0227	CRF	CF	CFADD	1	LEEJUYOUNG	2013-11-01 13:06:37	1	1		10	11	02	1	1
2012_IIT_0012	SNUPE0227	CRF	CF	CFADD	1	LEEJUYOUNG	2013-11-01 13:06:37	2	1		10	11	09	1	1
2012_IIT_0012	SNUPE0228	CRF	CF	CFADD	1	LEEJUYOUNG	2013-08-09 13:57:08
2012_IIT_0012	SNUPE0229	CRF	CF	CFADD	1	LEEJUYOUNG	2013-10-29 14:58:00	1	2		09	03	19	1	5
2012_IIT_0012	SNUPE0229	CRF	CF	CFADD	1	LEEJUYOUNG	2013-10-29 14:58:00	2	2		09	03	22	1	4
2012_IIT_0012	SNUPE0229	CRF	CF	CFADD	1	LEEJUYOUNG	2013-10-29 14:58:00	3	6		09	03	31	3	3
2012_IIT_0012	SNUPE0229	CRF	CF	CFADD	1	LEEJUYOUNG	2013-10-29 14:58:00	4	6		09	03	31	3	2
2012_IIT_0012	SNUPE0229	CRF	CF	CFADD	1	LEEJUYOUNG	2013-10-29 14:58:00	5	6		09	04	07	3	2
2012_IIT_0012	SNUPE0229	CRF	CF	CFADD	1	LEEJUYOUNG	2013-10-29 14:58:00	6	6		09	04	07	3	1
2012_IIT_0012	SNUPE0229	CRF	CF	CFADD	1	LEEJUYOUNG	2013-10-29 14:58:00	7	6		09	04	07	3	3
2012_IIT_0012	SNUPE0230	CRF	CF	CFADD	1	LEEJUYOUNG	2013-11-04 14:38:29	1	6		09	03	04	3	1
2012_IIT_0012	SNUPE0230	CRF	CF	CFADD	1	LEEJUYOUNG	2013-11-04 14:38:29	2	6		09	03	05	3	1
2012_IIT_0012	SNUPE0230	CRF	CF	CFADD	1	LEEJUYOUNG	2013-11-04 14:38:29	3	1		09	03	12	1	8
2012_IIT_0012	SNUPE0230	CRF	CF	CFADD	1	LEEJUYOUNG	2013-11-04 14:38:29	4	6		09	03	12	3	1
2012_IIT_0012	SNUPE0230	CRF	CF	CFADD	1	LEEJUYOUNG	2013-11-04 14:38:29	5	6		09	03	18	3	1
2012_IIT_0012	SNUPE0230	CRF	CF	CFADD	1	LEEJUYOUNG	2013-11-04 14:38:29	6	6		09	03	18	3	2
2012_IIT_0012	SNUPE0230	CRF	CF	CFADD	1	LEEJUYOUNG	2013-11-04 14:38:29	7	6		09	03	18	3	8
2012_IIT_0012	SNUPE0230	CRF	CF	CFADD	1	LEEJUYOUNG	2013-11-04 14:38:29	8	6		09	03	18	3	1
2012_IIT_0012	SNUPE0230	CRF	CF	CFADD	1	LEEJUYOUNG	2013-11-04 14:38:29	9	6		09	03	25	3	1
2012_IIT_0012	SNUPE0230	CRF	CF	CFADD	1	LEEJUYOUNG	2013-11-04 14:38:29	10	6		09	03	26	3	5
2012_IIT_0012	SNUPE0230	CRF	CF	CFADD	1	LEEJUYOUNG	2013-11-04 14:38:29	11	6		09	03	26	3	1
2012_IIT_0012	SNUPE0230	CRF	CF	CFADD	1	LEEJUYOUNG	2013-11-04 14:38:29	12	6		09	03	26	3	2
2012_IIT_0012	SNUPE0230	CRF	CF	CFADD	1	LEEJUYOUNG	2013-11-04 14:38:29	13	6		09	03	26	3	8
2012_IIT_0012	SNUPE0230	CRF	CF	CFADD	1	LEEJUYOUNG	2013-11-04 14:38:29	14	6		09	04	02	3	1
2012_IIT_0012	SNUPE0230	CRF	CF	CFADD	1	LEEJUYOUNG	2013-11-04 14:38:29	15	6		09	04	02	3	2
2012_IIT_0012	SNUPE0230	CRF	CF	CFADD	1	LEEJUYOUNG	2013-11-04 14:38:29	16	3		09	04	02	1	3
2012_IIT_0012	SNUPE0231	CRF	CF	CFADD	1	LEEJUYOUNG	2013-08-09 16:29:25	1	3		09	09	27	3	5
2012_IIT_0012	SNUPE0231	CRF	CF	CFADD	1	LEEJUYOUNG	2013-08-09 16:29:25	2	3		09	09	27	3	2
2012_IIT_0012	SNUPE0231	CRF	CF	CFADD	1	LEEJUYOUNG	2013-08-09 16:29:25	3	3		09	09	28	3		1
2012_IIT_0012	SNUPE0231	CRF	CF	CFADD	1	LEEJUYOUNG	2013-08-09 16:29:25	4	3		09	10	05	3	6
2012_IIT_0012	SNUPE0231	CRF	CF	CFADD	1	LEEJUYOUNG	2013-08-09 16:29:25	5	3		09	10	06	3	6
2012_IIT_0012	SNUPE0231	CRF	CF	CFADD	1	LEEJUYOUNG	2013-08-09 16:29:25	6	3		09	10	09	3	6
2012_IIT_0012	SNUPE0231	CRF	CF	CFADD	1	LEEJUYOUNG	2013-08-09 16:29:25	7	3		09	10	16	3	6
2012_IIT_0012	SNUPE0231	CRF	CF	CFADD	1	LEEJUYOUNG	2013-08-09 16:29:25	8	3		09	10	17	3	1
2012_IIT_0012	SNUPE0231	CRF	CF	CFADD	1	LEEJUYOUNG	2013-08-09 16:29:25	9	3		09	10	17	3	3
2012_IIT_0012	SNUPE0231	CRF	CF	CFADD	1	LEEJUYOUNG	2013-08-09 16:29:25	10	3		09	10	17	3	5
2012_IIT_0012	SNUPE0231	CRF	CF	CFADD	1	LEEJUYOUNG	2013-08-09 16:29:25	11	3		09	10	17	3	8
2012_IIT_0012	SNUPE0231	CRF	CF	CFADD	1	LEEJUYOUNG	2013-08-09 16:29:25	12	3		09	10	21	3		1
2012_IIT_0012	SNUPE0231	CRF	CF	CFADD	1	LEEJUYOUNG	2013-08-09 16:29:25	13	3		09	10	26	3	6
2012_IIT_0012	SNUPE0231	CRF	CF	CFADD	1	LEEJUYOUNG	2013-08-09 16:29:25	14	3		09	10	27	3	2
2012_IIT_0012	SNUPE0231	CRF	CF	CFADD	1	LEEJUYOUNG	2013-08-09 16:29:25	15	3		09	10	27	3	1
2012_IIT_0012	SNUPE0231	CRF	CF	CFADD	1	LEEJUYOUNG	2013-08-09 16:29:25	16	3		09	11	04	3	1
2012_IIT_0012	SNUPE0231	CRF	CF	CFADD	1	LEEJUYOUNG	2013-08-09 16:29:25	17	3		09	11	6	3	5
2012_IIT_0012	SNUPE0231	CRF	CF	CFADD	1	LEEJUYOUNG	2013-08-09 16:29:25	18	3		09	11	6	3	6
2012_IIT_0012	SNUPE0231	CRF	CF	CFADD	1	LEEJUYOUNG	2013-08-09 16:29:25	19	3		09	11	12	3	1
2012_IIT_0012	SNUPE0231	CRF	CF	CFADD	1	LEEJUYOUNG	2013-08-09 16:29:25	20	3		09	11	23	3	1
2012_IIT_0012	SNUPE0231	CRF	CF	CFADD	1	LEEJUYOUNG	2013-08-09 16:29:25	21	3		09	11	23	3	2
2012_IIT_0012	SNUPE0231	CRF	CF	CFADD	1	LEEJUYOUNG	2013-08-09 16:29:25	22	3		09	12	7	3	1
2012_IIT_0012	SNUPE0231	CRF	CF	CFADD	1	LEEJUYOUNG	2013-08-09 16:29:25	23	3		09	12	7	3	2
2012_IIT_0012	SNUPE0231	CRF	CF	CFADD	1	LEEJUYOUNG	2013-08-09 16:29:25	24	3		10	2	1	3	2
2012_IIT_0012	SNUPE0233	CRF	CF	CFADD	1	LEEJUYOUNG	2013-08-09 16:17:14	1	6		09	10	19	3	4
2012_IIT_0012	SNUPE0233	CRF	CF	CFADD	1	LEEJUYOUNG	2013-08-09 16:17:14	2	6		09	10	19	3	1
2012_IIT_0012	SNUPE0233	CRF	CF	CFADD	1	LEEJUYOUNG	2013-08-09 16:17:14	3	6		09	10	19	3	2
2012_IIT_0012	SNUPE0233	CRF	CF	CFADD	1	LEEJUYOUNG	2013-08-09 16:17:14	4	6		09	10	26	3	1
2012_IIT_0012	SNUPE0233	CRF	CF	CFADD	1	LEEJUYOUNG	2013-08-09 16:17:14	5	6		09	10	26	3	2
2012_IIT_0012	SNUPE0233	CRF	CF	CFADD	1	LEEJUYOUNG	2013-08-09 16:17:14	6	6		09	10	26	3	3
2012_IIT_0012	SNUPE0233	CRF	CF	CFADD	1	LEEJUYOUNG	2013-08-09 16:17:14	7	6		09	10	26	3	4
2012_IIT_0012	SNUPE0233	CRF	CF	CFADD	1	LEEJUYOUNG	2013-08-09 16:17:14	8	6		09	11	2	3	1
2012_IIT_0012	SNUPE0233	CRF	CF	CFADD	1	LEEJUYOUNG	2013-08-09 16:17:14	9	6		09	11	2	3	2
2012_IIT_0012	SNUPE0233	CRF	CF	CFADD	1	LEEJUYOUNG	2013-08-09 16:17:14	10	6		09	11	2	3	3
2012_IIT_0012	SNUPE0233	CRF	CF	CFADD	1	LEEJUYOUNG	2013-08-09 16:17:14	11	6		09	11	11	3	2
2012_IIT_0012	SNUPE0233	CRF	CF	CFADD	1	LEEJUYOUNG	2013-08-09 16:17:14	12	6		09	11	11	3	3
2012_IIT_0012	SNUPE0233	CRF	CF	CFADD	1	LEEJUYOUNG	2013-08-09 16:17:14	13	6		09	11	11	3	4
2012_IIT_0012	SNUPE0234	CRF	CF	CFADD	1	LEEJUYOUNG	2013-08-09 15:59:51	1	1		09	11	09	3	1
2012_IIT_0012	SNUPE0237	CRF	CF	CFADD	1	LEEJUYOUNG	2013-10-29 14:59:44	1	3		09	03	05	1	1
2012_IIT_0012	SNUPE0237	CRF	CF	CFADD	1	LEEJUYOUNG	2013-10-29 14:59:44	2	6		09	03	05	3	3
2012_IIT_0012	SNUPE0237	CRF	CF	CFADD	1	LEEJUYOUNG	2013-10-29 14:59:44	3	6		09	04	04	3	3
2012_IIT_0012	SNUPE0237	CRF	CF	CFADD	1	LEEJUYOUNG	2013-10-29 14:59:44	4	3		09	04	04	1	1
2012_IIT_0012	SNUPE0237	CRF	CF	CFADD	1	LEEJUYOUNG	2013-10-29 14:59:44	5	3		09	04	04	1	8
2012_IIT_0012	SNUPE0237	CRF	CF	CFADD	1	LEEJUYOUNG	2013-10-29 14:59:44	6	6		09	04	15	3	2
2012_IIT_0012	SNUPE0238	CRF	CF	CFADD	1	LEEJUYOUNG	2013-10-29 15:00:17	1	6		09	03	05	3	1
2012_IIT_0012	SNUPE0238	CRF	CF	CFADD	1	LEEJUYOUNG	2013-10-29 15:00:17	2	6		09	03	05	3	3
2012_IIT_0012	SNUPE0239	CRF	CF	CFADD	1	LEEJUYOUNG	2013-10-29 15:01:17	1	6		09	03	02	3	2
2012_IIT_0012	SNUPE0239	CRF	CF	CFADD	1	LEEJUYOUNG	2013-10-29 15:01:17	2	6		09	03	12	3	1
2012_IIT_0012	SNUPE0239	CRF	CF	CFADD	1	LEEJUYOUNG	2013-10-29 15:01:17	3	6		09	03	12	3	2
2012_IIT_0012	SNUPE0239	CRF	CF	CFADD	1	LEEJUYOUNG	2013-10-29 15:01:17	4	6		09	03	12	3	1
2012_IIT_0012	SNUPE0239	CRF	CF	CFADD	1	LEEJUYOUNG	2013-10-29 15:01:17	5	6		09	03	12	3	3
2012_IIT_0012	SNUPE0239	CRF	CF	CFADD	1	LEEJUYOUNG	2013-10-29 15:01:17	6	6		09	04	02	3	1
2012_IIT_0012	SNUPE0239	CRF	CF	CFADD	1	LEEJUYOUNG	2013-10-29 15:01:17	7	6		09	04	02	3	8
2012_IIT_0012	SNUPE0240	CRF	CF	CFADD	1	LEEJUYOUNG	2013-08-09 20:46:57
2012_IIT_0012	SNUPE0241	CRF	CF	CFADD	1	LEEJUYOUNG	2013-10-29 15:01:57	1	6		09	02	06	3	8
2012_IIT_0012	SNUPE0241	CRF	CF	CFADD	1	LEEJUYOUNG	2013-10-29 15:01:57	2	6		09	03	02	3	3
2012_IIT_0012	SNUPE0241	CRF	CF	CFADD	1	LEEJUYOUNG	2013-10-29 15:01:57	3	6		09	03	02	3	2
2012_IIT_0012	SNUPE0241	CRF	CF	CFADD	1	LEEJUYOUNG	2013-10-29 15:01:57	4	6		09	03	19	3	8
2012_IIT_0012	SNUPE0241	CRF	CF	CFADD	1	LEEJUYOUNG	2013-10-29 15:01:57	5	6		09	03	19	3	2
2012_IIT_0012	SNUPE0241	CRF	CF	CFADD	1	LEEJUYOUNG	2013-10-29 15:01:57	6	6		09	04	02	3	3
2012_IIT_0012	SNUPE0241	CRF	CF	CFADD	1	LEEJUYOUNG	2013-10-29 15:01:57	7	1		09	04	02	1	8
2012_IIT_0012	SNUPE0242	CRF	CF	CFADD	1	LEEJUYOUNG	2013-10-29 15:02:43	1	6		09	02	11	3	2
2012_IIT_0012	SNUPE0242	CRF	CF	CFADD	1	LEEJUYOUNG	2013-10-29 15:02:43	2	6		09	02	11	3	4
2012_IIT_0012	SNUPE0242	CRF	CF	CFADD	1	LEEJUYOUNG	2013-10-29 15:02:43	3	6		09	02	11	3	3
2012_IIT_0012	SNUPE0242	CRF	CF	CFADD	1	LEEJUYOUNG	2013-10-29 15:02:43	4	6		09	02	19	3	1
2012_IIT_0012	SNUPE0242	CRF	CF	CFADD	1	LEEJUYOUNG	2013-10-29 15:02:43	5	6		09	02	19	3	3
2012_IIT_0012	SNUPE0242	CRF	CF	CFADD	1	LEEJUYOUNG	2013-10-29 15:02:43	6	6		09	02	19	3	4
2012_IIT_0012	SNUPE0242	CRF	CF	CFADD	1	LEEJUYOUNG	2013-10-29 15:02:43	7	6		09	02	19	3	2
2012_IIT_0012	SNUPE0242	CRF	CF	CFADD	1	LEEJUYOUNG	2013-10-29 15:02:43	8	6		09	02	27	3	2
2012_IIT_0012	SNUPE0242	CRF	CF	CFADD	1	LEEJUYOUNG	2013-10-29 15:02:43	9	6		09	02	27	3	3
2012_IIT_0012	SNUPE0243	CRF	CF	CFADD	1	LEEJUYOUNG	2013-08-10 15:38:48
2012_IIT_0012	SNUPE0245	CRF	CF	CFADD	1	LEEJUYOUNG	2013-08-12 13:23:18
2012_IIT_0012	SNUPE0246	CRF	CF	CFADD	1	LEEJUYOUNG	2013-08-12 13:39:43	1	7	Candida species	09	12	28	1	3
2012_IIT_0012	SNUPE0246	CRF	CF	CFADD	1	LEEJUYOUNG	2013-08-12 13:39:43	2	6		10	01	04	3	1
2012_IIT_0012	SNUPE0246	CRF	CF	CFADD	1	LEEJUYOUNG	2013-08-12 13:39:43	3	6		10	01	04	3	8
2012_IIT_0012	SNUPE0247	CRF	CF	CFADD	1	LEEJUYOUNG	2013-08-12 13:52:56
2012_IIT_0012	SNUPE0248	CRF	CF	CFADD	1	LEEJUYOUNG	2013-08-13 11:11:18	1	2		09	12	24	3	1
2012_IIT_0012	SNUPE0248	CRF	CF	CFADD	1	LEEJUYOUNG	2013-08-13 11:11:18	2	6		09	12	24	3	1
2012_IIT_0012	SNUPE0248	CRF	CF	CFADD	1	LEEJUYOUNG	2013-08-13 11:11:18	3	6		09	12	24	3	2
2012_IIT_0012	SNUPE0248	CRF	CF	CFADD	1	LEEJUYOUNG	2013-08-13 11:11:18	4	6		09	12	24	3	3
2012_IIT_0012	SNUPE0248	CRF	CF	CFADD	1	LEEJUYOUNG	2013-08-13 11:11:18	5	6		09	12	24	3	8
2012_IIT_0012	SNUPE0248	CRF	CF	CFADD	1	LEEJUYOUNG	2013-08-13 11:11:18	6	2		10	01	01	1	6
2012_IIT_0012	SNUPE0248	CRF	CF	CFADD	1	LEEJUYOUNG	2013-08-13 11:11:18	7	2		10	01	02	1	6
2012_IIT_0012	SNUPE0248	CRF	CF	CFADD	1	LEEJUYOUNG	2013-08-13 11:11:18	8	2		10	01	04	1	6
2012_IIT_0012	SNUPE0248	CRF	CF	CFADD	1	LEEJUYOUNG	2013-08-13 11:11:18	9	6		10	01	04	3	1
2012_IIT_0012	SNUPE0248	CRF	CF	CFADD	1	LEEJUYOUNG	2013-08-13 11:11:18	10	6		10	01	04	3	2
2012_IIT_0012	SNUPE0248	CRF	CF	CFADD	1	LEEJUYOUNG	2013-08-13 11:11:18	11	6		10	01	04	3	3
2012_IIT_0012	SNUPE0248	CRF	CF	CFADD	1	LEEJUYOUNG	2013-08-13 11:11:18	12	6		10	01	04	3	8
2012_IIT_0012	SNUPE0248	CRF	CF	CFADD	1	LEEJUYOUNG	2013-08-13 11:11:18	13	2		10	01	06	1	2
2012_IIT_0012	SNUPE0248	CRF	CF	CFADD	1	LEEJUYOUNG	2013-08-13 11:11:18	14	6		10	01	06	3	2
2012_IIT_0012	SNUPE0248	CRF	CF	CFADD	1	LEEJUYOUNG	2013-08-13 11:11:18	15	2		10	01	12	1	6
2012_IIT_0012	SNUPE0248	CRF	CF	CFADD	1	LEEJUYOUNG	2013-08-13 11:11:18	16	2		10	01	13	1	6
2012_IIT_0012	SNUPE0248	CRF	CF	CFADD	1	LEEJUYOUNG	2013-08-13 11:11:18	17	2		10	01	18	1	6
2012_IIT_0012	SNUPE0248	CRF	CF	CFADD	1	LEEJUYOUNG	2013-08-13 11:11:18	18	2		10	01	21	1	6
2012_IIT_0012	SNUPE0248	CRF	CF	CFADD	1	LEEJUYOUNG	2013-08-13 11:11:18	19	2		10	01	25	1	6
2012_IIT_0012	SNUPE0248	CRF	CF	CFADD	1	LEEJUYOUNG	2013-08-13 11:11:18	20	2		10	01	27	1	6
2012_IIT_0012	SNUPE0248	CRF	CF	CFADD	1	LEEJUYOUNG	2013-08-13 11:11:18	21	2		10	01	28	1	6
2012_IIT_0012	SNUPE0248	CRF	CF	CFADD	1	LEEJUYOUNG	2013-08-13 11:11:18	22	2		10	01	29	1	6
2012_IIT_0012	SNUPE0248	CRF	CF	CFADD	1	LEEJUYOUNG	2013-08-13 11:11:18	23	6		10	01	29	3	2
2012_IIT_0012	SNUPE0248	CRF	CF	CFADD	1	LEEJUYOUNG	2013-08-13 11:11:18	24	2		10	02	01	1	6
2012_IIT_0012	SNUPE0248	CRF	CF	CFADD	1	LEEJUYOUNG	2013-08-13 11:11:18	25	2		10	02	06	1	6
2012_IIT_0012	SNUPE0248	CRF	CF	CFADD	1	LEEJUYOUNG	2013-08-13 11:11:18	25	2		10	02	06	2	6
2012_IIT_0012	SNUPE0248	CRF	CF	CFADD	1	LEEJUYOUNG	2013-08-13 11:11:18	26	2		10	02	09	2	6
2012_IIT_0012	SNUPE0248	CRF	CF	CFADD	1	LEEJUYOUNG	2013-08-13 11:11:18	27	2		10	02	14	2	6
2012_IIT_0012	SNUPE0248	CRF	CF	CFADD	1	LEEJUYOUNG	2013-08-13 11:11:18	28	2		10	02	21	3	3
2012_IIT_0012	SNUPE0248	CRF	CF	CFADD	1	LEEJUYOUNG	2013-08-13 11:11:18	29	7	Saccharomyces cerevisiae	10	02	21	3	1
2012_IIT_0012	SNUPE0248	CRF	CF	CFADD	1	LEEJUYOUNG	2013-08-13 11:11:18	30	6		10	03	03	3	3
2012_IIT_0012	SNUPE0248	CRF	CF	CFADD	1	LEEJUYOUNG	2013-08-13 11:11:18	31	2		10	03	03	2	6
2012_IIT_0012	SNUPE0248	CRF	CF	CFADD	1	LEEJUYOUNG	2013-08-13 11:11:18	32	2		10	03	11	2	6
2012_IIT_0012	SNUPE0248	CRF	CF	CFADD	1	LEEJUYOUNG	2013-08-13 11:11:18	33	2		10	03	13	2	6
2012_IIT_0012	SNUPE0248	CRF	CF	CFADD	1	LEEJUYOUNG	2013-08-13 11:11:18	34	2		10	03	15	2	6
2012_IIT_0012	SNUPE0248	CRF	CF	CFADD	1	LEEJUYOUNG	2013-08-13 11:11:18	35	2		10	03	17	2	6
2012_IIT_0012	SNUPE0248	CRF	CF	CFADD	1	LEEJUYOUNG	2013-08-13 11:11:18	36	2		10	03	22	1	6
2012_IIT_0012	SNUPE0248	CRF	CF	CFADD	1	LEEJUYOUNG	2013-08-13 11:11:18	37	2		10	03	28	2	6
2012_IIT_0012	SNUPE0248	CRF	CF	CFADD	1	LEEJUYOUNG	2013-08-13 11:11:18	38	2		10	03	31	2	6
2012_IIT_0012	SNUPE0248	CRF	CF	CFADD	1	LEEJUYOUNG	2013-08-13 11:11:18	39	2		10	04	03	2	6
2012_IIT_0012	SNUPE0248	CRF	CF	CFADD	1	LEEJUYOUNG	2013-08-13 11:11:18	40	2		10	04	07	2	6
2012_IIT_0012	SNUPE0249	CRF	CF	CFADD	1	LEEJUYOUNG	2013-08-13 12:29:58
2012_IIT_0012	SNUPE0250	CRF	CF	CFADD	1	LEEJUYOUNG	2013-08-13 13:08:52	1	3		10	01	30	1	1
2012_IIT_0012	SNUPE0251	CRF	CF	CFADD	1	LEEJUYOUNG	2013-08-13 12:49:49
2012_IIT_0012	SNUPE0253	CRF	CF	CFADD	1	LEEJUYOUNG	2013-08-13 14:11:46	1	6		10	01	15	3	1
2012_IIT_0012	SNUPE0253	CRF	CF	CFADD	1	LEEJUYOUNG	2013-08-13 14:11:46	2	6		10	01	15	3	2
2012_IIT_0012	SNUPE0253	CRF	CF	CFADD	1	LEEJUYOUNG	2013-08-13 14:11:46	3	6		10	01	15	3	3
2012_IIT_0012	SNUPE0253	CRF	CF	CFADD	1	LEEJUYOUNG	2013-08-13 14:11:46	4	6		10	01	15	3	8
2012_IIT_0012	SNUPE0253	CRF	CF	CFADD	1	LEEJUYOUNG	2013-08-13 14:11:46	5	6		10	01	19	3	1
2012_IIT_0012	SNUPE0253	CRF	CF	CFADD	1	LEEJUYOUNG	2013-08-13 14:11:46	6	6		10	01	29	3	1
2012_IIT_0012	SNUPE0253	CRF	CF	CFADD	1	LEEJUYOUNG	2013-08-13 14:11:46	7	6		10	01	29	3	2
2012_IIT_0012	SNUPE0253	CRF	CF	CFADD	1	LEEJUYOUNG	2013-08-13 14:11:46	8	6		10	02	04	3	1
2012_IIT_0012	SNUPE0253	CRF	CF	CFADD	1	LEEJUYOUNG	2013-08-13 14:11:46	9	6		10	02	04	3	2
2012_IIT_0012	SNUPE0254	CRF	CF	CFADD	1	LEEJUYOUNG	2013-08-13 14:44:53
2012_IIT_0012	SNUPE0255	CRF	CF	CFADD	1	LEEJUYOUNG	2013-08-13 14:58:01
2012_IIT_0012	SNUPE0256	CRF	CF	CFADD	1	LEEJUYOUNG	2013-08-13 21:46:57
2012_IIT_0012	SNUPE0257	CRF	CF	CFADD	1	LEEJUYOUNG	2013-08-13 23:57:29	1	1		10	02	13	1	1
2012_IIT_0012	SNUPE0257	CRF	CF	CFADD	1	LEEJUYOUNG	2013-08-13 23:57:29	2	1		10	02	13	1	2
2012_IIT_0012	SNUPE0257	CRF	CF	CFADD	1	LEEJUYOUNG	2013-08-13 23:57:29	3	1		10	02	13	1	9
2012_IIT_0012	SNUPE0257	CRF	CF	CFADD	1	LEEJUYOUNG	2013-08-13 23:57:29	4	1		10	02	21	1	1
2012_IIT_0012	SNUPE0257	CRF	CF	CFADD	1	LEEJUYOUNG	2013-08-13 23:57:29	5	1		10	02	21	1	9
2012_IIT_0012	SNUPE0257	CRF	CF	CFADD	1	LEEJUYOUNG	2013-08-13 23:57:29	6	1		10	02	21	1	6
2012_IIT_0012	SNUPE0257	CRF	CF	CFADD	1	LEEJUYOUNG	2013-08-13 23:57:29	7	3		10	02	25	1	1
2012_IIT_0012	SNUPE0257	CRF	CF	CFADD	1	LEEJUYOUNG	2013-08-13 23:57:29	8	1		10	02	25	1	3
2012_IIT_0012	SNUPE0257	CRF	CF	CFADD	1	LEEJUYOUNG	2013-08-13 23:57:29	9	1		10	02	28	1	1
2012_IIT_0012	SNUPE0257	CRF	CF	CFADD	1	LEEJUYOUNG	2013-08-13 23:57:29	10	3		10	02	28	1	1
2012_IIT_0012	SNUPE0257	CRF	CF	CFADD	1	LEEJUYOUNG	2013-08-13 23:57:29	11	1		10	02	28	1	3
2012_IIT_0012	SNUPE0257	CRF	CF	CFADD	1	LEEJUYOUNG	2013-08-13 23:57:29	12	1		10	03	06	1	3
2012_IIT_0012	SNUPE0257	CRF	CF	CFADD	1	LEEJUYOUNG	2013-08-13 23:57:29	13	1		10	05	04	1	3
2012_IIT_0012	SNUPE0257	CRF	CF	CFADD	1	LEEJUYOUNG	2013-08-13 23:57:29	14	7	Yeast, not Cryptococcus	10	05	12	1	5
2012_IIT_0012	SNUPE0257	CRF	CF	CFADD	1	LEEJUYOUNG	2013-08-13 23:57:29	15	1		10	05	12	1	3
2012_IIT_0012	SNUPE0257	CRF	CF	CFADD	1	LEEJUYOUNG	2013-08-13 23:57:29	16	1		10	05	20	1	3
2012_IIT_0012	SNUPE0259	CRF	CF	CFADD	1	LEEJUYOUNG	2013-08-14 00:35:10
2012_IIT_0012	SNUPE0260	CRF	CF	CFADD	1	LEEJUYOUNG	2013-08-14 00:48:07
2012_IIT_0012	SNUPE0261	CRF	CF	CFADD	1	LEEJUYOUNG	2013-08-14 00:59:03
2012_IIT_0012	SNUPE0262	CRF	CF	CFADD	1	LEEJUYOUNG	2013-08-14 11:30:55	1	3		10	05	18	1	1
2012_IIT_0012	SNUPE0262	CRF	CF	CFADD	1	LEEJUYOUNG	2013-08-14 11:30:55	2	3		10	06	28	1	6
2012_IIT_0012	SNUPE0263	CRF	CF	CFADD	1	LEEJUYOUNG	2013-08-14 12:54:42
2012_IIT_0012	SNUPE0264	CRF	CF	CFADD	1	LEEJUYOUNG	2013-08-14 13:11:14
2012_IIT_0012	SNUPE0265	CRF	CF	CFADD	1	LEEJUYOUNG	2013-08-14 14:52:57	1	3		10	04	12	2	1
2012_IIT_0012	SNUPE0265	CRF	CF	CFADD	1	LEEJUYOUNG	2013-08-14 14:52:57	2	3		10	04	20	2	1
2012_IIT_0012	SNUPE0265	CRF	CF	CFADD	1	LEEJUYOUNG	2013-08-14 14:52:57	3	3		10	04	27	2	1
2012_IIT_0012	SNUPE0265	CRF	CF	CFADD	1	LEEJUYOUNG	2013-08-14 14:52:57	4	3		10	05	02	2	1
2012_IIT_0012	SNUPE0266	CRF	CF	CFADD	1	LEEJUYOUNG	2013-08-14 16:20:20	1	3		10	05	09	1	1
2012_IIT_0012	SNUPE0266	CRF	CF	CFADD	1	LEEJUYOUNG	2013-08-14 16:20:20	2	3		10	05	17	1	1
2012_IIT_0012	SNUPE0266	CRF	CF	CFADD	1	LEEJUYOUNG	2013-08-14 16:20:20	3	3		10	05	17	1	3
2012_IIT_0012	SNUPE0266	CRF	CF	CFADD	1	LEEJUYOUNG	2013-08-14 16:20:20	4	3		10	06	01	1	3
2012_IIT_0012	SNUPE0266	CRF	CF	CFADD	1	LEEJUYOUNG	2013-08-14 16:20:20	5	3		10	06	01	1	1
2012_IIT_0012	SNUPE0266	CRF	CF	CFADD	1	LEEJUYOUNG	2013-08-14 16:20:20	6	3		10	06	01	1	1
2012_IIT_0012	SNUPE0266	CRF	CF	CFADD	1	LEEJUYOUNG	2013-08-14 16:20:20	7	3		10	06	01	1	3
2012_IIT_0012	SNUPE0266	CRF	CF	CFADD	1	LEEJUYOUNG	2013-08-14 16:20:20	8	3		10	06	01	1	6
2012_IIT_0012	SNUPE0266	CRF	CF	CFADD	1	LEEJUYOUNG	2013-08-14 16:20:20	9	3		10	06	01	1	9
2012_IIT_0012	SNUPE0266	CRF	CF	CFADD	1	LEEJUYOUNG	2013-08-14 16:20:20	10	3		10	06	01	1	8
2012_IIT_0012	SNUPE0266	CRF	CF	CFADD	1	LEEJUYOUNG	2013-08-14 16:20:20	11	3		10	06	07	1	6
2012_IIT_0012	SNUPE0266	CRF	CF	CFADD	1	LEEJUYOUNG	2013-08-14 16:20:20	12	3		10	06	09	1	6
2012_IIT_0012	SNUPE0266	CRF	CF	CFADD	1	LEEJUYOUNG	2013-08-14 16:20:20	13	3		10	06	12	1	1
2012_IIT_0012	SNUPE0266	CRF	CF	CFADD	1	LEEJUYOUNG	2013-08-14 16:20:20	14	3		10	06	12	1	3
2012_IIT_0012	SNUPE0266	CRF	CF	CFADD	1	LEEJUYOUNG	2013-08-14 16:20:20	15	3		10	06	13	1	6
2012_IIT_0012	SNUPE0266	CRF	CF	CFADD	1	LEEJUYOUNG	2013-08-14 16:20:20	16	3		10	06	20	1	1
2012_IIT_0012	SNUPE0266	CRF	CF	CFADD	1	LEEJUYOUNG	2013-08-14 16:20:20	17	3		10	06	20	1	3
2012_IIT_0012	SNUPE0266	CRF	CF	CFADD	1	LEEJUYOUNG	2013-08-14 16:20:20	18	3		10	06	20	2	6
2012_IIT_0012	SNUPE0266	CRF	CF	CFADD	1	LEEJUYOUNG	2013-08-14 16:20:20	19	3		10	06	23	2	6
2012_IIT_0012	SNUPE0266	CRF	CF	CFADD	1	LEEJUYOUNG	2013-08-14 16:20:20	20	3		10	06	24	2	1
2012_IIT_0012	SNUPE0266	CRF	CF	CFADD	1	LEEJUYOUNG	2013-08-14 16:20:20	21	7	Yeast, not Cryptococcus	10	07	31	3	5
2012_IIT_0012	SNUPE0267	CRF	CF	CFADD	1	LEEJUYOUNG	2013-08-14 16:50:55	1	3		10	05	07	1	1
2012_IIT_0012	SNUPE0267	CRF	CF	CFADD	1	LEEJUYOUNG	2013-08-14 16:50:55	2	3		10	05	17	1	1
2012_IIT_0012	SNUPE0267	CRF	CF	CFADD	1	LEEJUYOUNG	2013-08-14 16:50:55	3	3		10	05	24	1	1
2012_IIT_0012	SNUPE0267	CRF	CF	CFADD	1	LEEJUYOUNG	2013-08-14 16:50:55	4	3		10	06	03	1	3
2012_IIT_0012	SNUPE0268	CRF	CF	CFADD	1	LEEJUYOUNG	2013-08-14 17:38:18	1	5		10	04	23	3	9
2012_IIT_0012	SNUPE0268	CRF	CF	CFADD	1	LEEJUYOUNG	2013-08-14 17:38:18	2	3		10	04	29	1	9
2012_IIT_0012	SNUPE0268	CRF	CF	CFADD	1	LEEJUYOUNG	2013-08-14 17:38:18	3	3		10	04	29	1	1
2012_IIT_0012	SNUPE0268	CRF	CF	CFADD	1	LEEJUYOUNG	2013-08-14 17:38:18	4	3		10	04	29	1	3
2012_IIT_0012	SNUPE0268	CRF	CF	CFADD	1	LEEJUYOUNG	2013-08-14 17:38:18	5	3		10	05	03	1	1
2012_IIT_0012	SNUPE0268	CRF	CF	CFADD	1	LEEJUYOUNG	2013-08-14 17:38:18	6	3		10	05	03	1	3
2012_IIT_0012	SNUPE0268	CRF	CF	CFADD	1	LEEJUYOUNG	2013-08-14 17:38:18	7	5		10	05	03	1	5
2012_IIT_0012	SNUPE0268	CRF	CF	CFADD	1	LEEJUYOUNG	2013-08-14 17:38:18	8	3		10	05	09	1	1
2012_IIT_0012	SNUPE0268	CRF	CF	CFADD	1	LEEJUYOUNG	2013-08-14 17:38:18	9	3		10	05	09	1	3
2012_IIT_0012	SNUPE0268	CRF	CF	CFADD	1	LEEJUYOUNG	2013-08-14 17:38:18	10	7	Yeast, not Cryptococcus	10	05	10	1	5
2012_IIT_0012	SNUPE0268	CRF	CF	CFADD	1	LEEJUYOUNG	2013-08-14 17:38:18	11	3		10	05	24	1	1
2012_IIT_0012	SNUPE0268	CRF	CF	CFADD	1	LEEJUYOUNG	2013-08-14 17:38:18	12	3		10	05	24	1	3
2012_IIT_0012	SNUPE0268	CRF	CF	CFADD	1	LEEJUYOUNG	2013-08-14 17:38:18	13	3		10	06	03	1	1
2012_IIT_0012	SNUPE0268	CRF	CF	CFADD	1	LEEJUYOUNG	2013-08-14 17:38:18	14	3		10	06	03	1	3
2012_IIT_0012	SNUPE0269	CRF	CF	CFADD	1	LEEJUYOUNG	2013-08-16 13:01:43
2012_IIT_0012	SNUPE0270	CRF	CF	CFADD	1	LEEJUYOUNG	2013-08-16 13:45:42	1	3		10	05	22	1	1
2012_IIT_0012	SNUPE0270	CRF	CF	CFADD	1	LEEJUYOUNG	2013-08-16 13:45:42	2	3		10	05	31	1	1
2012_IIT_0012	SNUPE0270	CRF	CF	CFADD	1	LEEJUYOUNG	2013-08-16 13:45:42	3	3		10	06	09	1	1
2012_IIT_0012	SNUPE0270	CRF	CF	CFADD	1	LEEJUYOUNG	2013-08-16 13:45:42	4	3		10	06	12	1	1
2012_IIT_0012	SNUPE0271	CRF	CF	CFADD	1	LEEJUYOUNG	2013-08-16 14:17:19	1	3		10	05	28	1	1
2012_IIT_0012	SNUPE0271	CRF	CF	CFADD	1	LEEJUYOUNG	2013-08-16 14:17:19	2	3		10	06	04	1	1
2012_IIT_0012	SNUPE0271	CRF	CF	CFADD	1	LEEJUYOUNG	2013-08-16 14:17:19	3	3		10	06	08	1	1
2012_IIT_0012	SNUPE0271	CRF	CF	CFADD	1	LEEJUYOUNG	2013-08-16 14:17:19	4	3		10	06	21	1	1
2012_IIT_0012	SNUPE0272	CRF	CF	CFADD	1	LEEJUYOUNG	2013-08-16 14:39:52
2012_IIT_0012	SNUPE0273	CRF	CF	CFADD	1	LEEJUYOUNG	2013-08-16 15:14:34
2012_IIT_0012	SNUPE0274	CRF	CF	CFADD	1	LEEJUYOUNG	2013-11-04 14:36:41	1	6		09	01	29	3	3
2012_IIT_0012	SNUPE0274	CRF	CF	CFADD	1	LEEJUYOUNG	2013-11-04 14:36:41	2	6		09	01	29	3	2
2012_IIT_0012	SNUPE0274	CRF	CF	CFADD	1	LEEJUYOUNG	2013-11-04 14:36:41	3	6		09	01	29	3	1
2012_IIT_0012	SNUPE0274	CRF	CF	CFADD	1	LEEJUYOUNG	2013-11-04 14:36:41	4	6		09	01	29	3	4
2012_IIT_0012	SNUPE0274	CRF	CF	CFADD	1	LEEJUYOUNG	2013-11-04 14:36:41	5	6		09	1	29	3	8
2012_IIT_0012	SNUPE0274	CRF	CF	CFADD	1	LEEJUYOUNG	2013-11-04 14:36:41	6	2		09	01	29	1	8
2012_IIT_0012	SNUPE0274	CRF	CF	CFADD	1	LEEJUYOUNG	2013-11-04 14:36:41	7	6		09	02	14	3	1
2012_IIT_0012	SNUPE0274	CRF	CF	CFADD	1	LEEJUYOUNG	2013-11-04 14:36:41	8	6		09	02	14	3	3
2012_IIT_0012	SNUPE0274	CRF	CF	CFADD	1	LEEJUYOUNG	2013-11-04 14:36:41	9	2		09	03	24	1	8
2012_IIT_0012	SNUPE0274	CRF	CF	CFADD	1	LEEJUYOUNG	2013-11-04 14:36:41	10	6		09	03	24	3	1
2012_IIT_0012	SNUPE0274	CRF	CF	CFADD	1	LEEJUYOUNG	2013-11-04 14:36:41	11	6		09	03	24	3	2
2012_IIT_0012	SNUPE0275	CRF	CF	CFADD	1	LEEJUYOUNG	2013-11-04 14:34:20	1	2		09	01	22	1	3
2012_IIT_0012	SNUPE0275	CRF	CF	CFADD	1	LEEJUYOUNG	2013-11-04 14:34:20	2	6		09	01	22	3	1
2012_IIT_0012	SNUPE0275	CRF	CF	CFADD	1	LEEJUYOUNG	2013-11-04 14:34:20	3	6		09	01	22	3	8
2012_IIT_0012	SNUPE0275	CRF	CF	CFADD	1	LEEJUYOUNG	2013-11-04 14:34:20	4	6		09	01	22	3	2
2012_IIT_0012	SNUPE0275	CRF	CF	CFADD	1	LEEJUYOUNG	2013-11-04 14:34:20	5	6		09	01	22	3	3
2012_IIT_0012	SNUPE0275	CRF	CF	CFADD	1	LEEJUYOUNG	2013-11-04 14:34:20	6	2		09	01	29	1	8
2012_IIT_0012	SNUPE0275	CRF	CF	CFADD	1	LEEJUYOUNG	2013-11-04 14:34:20	7	6		09	01	29	3	3
2012_IIT_0012	SNUPE0275	CRF	CF	CFADD	1	LEEJUYOUNG	2013-11-04 14:34:20	8	6		09	02	06	3	1
2012_IIT_0012	SNUPE0275	CRF	CF	CFADD	1	LEEJUYOUNG	2013-11-04 14:34:20	9	6		09	02	06	3	2
2012_IIT_0012	SNUPE0275	CRF	CF	CFADD	1	LEEJUYOUNG	2013-11-04 14:34:20	10	2		09	02	06	1	5
2012_IIT_0012	SNUPE0275	CRF	CF	CFADD	1	LEEJUYOUNG	2013-11-04 14:34:20	11	6		09	02	12	3	1
2012_IIT_0012	SNUPE0275	CRF	CF	CFADD	1	LEEJUYOUNG	2013-11-04 14:34:20	12	6		09	02	12	3	3
2012_IIT_0012	SNUPE0275	CRF	CF	CFADD	1	LEEJUYOUNG	2013-11-04 14:34:20	13	6		09	02	12	3	1
2012_IIT_0012	SNUPE0275	CRF	CF	CFADD	1	LEEJUYOUNG	2013-11-04 14:34:20	14	6		09	02	12	3	8
2012_IIT_0012	SNUPE0276	CRF	CF	CFADD	1	LEEJUYOUNG	2013-10-29 15:03:49	1	6		09	01	19	3	1
2012_IIT_0012	SNUPE0276	CRF	CF	CFADD	1	LEEJUYOUNG	2013-10-29 15:03:49	2	6		09	01	19	3	8
2012_IIT_0012	SNUPE0276	CRF	CF	CFADD	1	LEEJUYOUNG	2013-10-29 15:03:49	3	6		09	02	03	3	1
2012_IIT_0012	SNUPE0276	CRF	CF	CFADD	1	LEEJUYOUNG	2013-10-29 15:03:49	4	6		09	02	09	3	1
2012_IIT_0012	SNUPE0276	CRF	CF	CFADD	1	LEEJUYOUNG	2013-10-29 15:03:49	5	6		09	02	09	3	2
2012_IIT_0012	SNUPE0276	CRF	CF	CFADD	1	LEEJUYOUNG	2013-10-29 15:03:49	6	6		09	02	19	3	2
2012_IIT_0012	SNUPE0277	CRF	CF	CFADD	1	LEEJUYOUNG	2013-10-28 14:36:58	1	6		09	02	17	3	2
2012_IIT_0012	SNUPE0277	CRF	CF	CFADD	1	LEEJUYOUNG	2013-10-28 14:36:58	2	6		09	02	17	3	1
2012_IIT_0012	SNUPE0278	CRF	CF	CFADD	1	LEEJUYOUNG	2013-08-18 14:18:36
2012_IIT_0012	SNUPE0279	CRF	CF	CFADD	1	LEEJUYOUNG	2013-08-18 15:11:46
2012_IIT_0012	SNUPE0280	CRF	CF	CFADD	1	LEEJUYOUNG	2013-10-28 14:36:15	1	6		08	12	09	3	1
2012_IIT_0012	SNUPE0280	CRF	CF	CFADD	1	LEEJUYOUNG	2013-10-28 14:36:15	2	6		08	12	09	3	2
2012_IIT_0012	SNUPE0283	CRF	CF	CFADD	1	LEEJUYOUNG	2013-08-20 22:58:56
2012_IIT_0012	SNUPE0284	CRF	CF	CFADD	1	LEEJUYOUNG	2013-09-02 15:46:40
2012_IIT_0012	SNUPE0285	CRF	CF	CFADD	1	LEEJUYOUNG	2013-08-28 21:52:51
2012_IIT_0012	SNUPE0286	CRF	CF	CFADD	1	LEEJUYOUNG	2013-08-28 23:10:11
2012_IIT_0012	SNUPE0287	CRF	CF	CFADD	1	LEEJUYOUNG	2013-08-29 21:45:58
2012_IIT_0012	SNUPE0288	CRF	CF	CFADD	1	LEEJUYOUNG	2013-12-10 13:00:35	1	6		08	09	03	3	2
2012_IIT_0012	SNUPE0288	CRF	CF	CFADD	1	LEEJUYOUNG	2013-12-10 13:00:35	2	6		08	09	03	3	3
2012_IIT_0012	SNUPE0288	CRF	CF	CFADD	1	LEEJUYOUNG	2013-12-10 13:00:35	3	6		08	09	17	3	8
2012_IIT_0012	SNUPE0288	CRF	CF	CFADD	1	LEEJUYOUNG	2013-12-10 13:00:35	4	6		08	09	17	3	3
2012_IIT_0012	SNUPE0288	CRF	CF	CFADD	1	LEEJUYOUNG	2013-12-10 13:00:35	5	6		08	10	23	3	1
2012_IIT_0012	SNUPE0288	CRF	CF	CFADD	1	LEEJUYOUNG	2013-12-10 13:00:35	6	6		08	10	23	3	2
2012_IIT_0012	SNUPE0288	CRF	CF	CFADD	1	LEEJUYOUNG	2013-12-10 13:00:35	7	6		08	10	23	3	3
2012_IIT_0012	SNUPE0288	CRF	CF	CFADD	1	LEEJUYOUNG	2013-12-10 13:00:35	8	3		08	10	23	1	8
2012_IIT_0012	SNUPE0288	CRF	CF	CFADD	1	LEEJUYOUNG	2013-12-10 13:00:35	9	6		08	10	23	2	8
2012_IIT_0012	SNUPE0289	CRF	CF	CFADD	1	LEEJUYOUNG	2013-09-02 16:58:09
2012_IIT_0012	SNUPE0290	CRF	CF	CFADD	1	LEEJUYOUNG	2013-09-03 17:19:37
2012_IIT_0012	SNUPE0292	CRF	CF	CFADD	1	LEEJUYOUNG	2013-09-03 17:48:09
2012_IIT_0012	SNUPE0293	CRF	CF	CFADD	1	LEEJUYOUNG	2013-09-03 18:09:52
2012_IIT_0012	SNUPE0294	CRF	CF	CFADD	1	LEEJUYOUNG	2013-09-05 14:25:13
2012_IIT_0012	SNUPE0295	CRF	CF	CFADD	1	KIMHANS	2013-09-04 12:44:15	1	3		10	01	23	1	1
2012_IIT_0012	SNUPE0295	CRF	CF	CFADD	1	KIMHANS	2013-09-04 12:44:15	2	3		10	01	29	1	2
2012_IIT_0012	SNUPE0295	CRF	CF	CFADD	1	KIMHANS	2013-09-04 12:44:15	3	3		10	01	29	1	1
2012_IIT_0012	SNUPE0295	CRF	CF	CFADD	1	KIMHANS	2013-09-04 12:44:15	4	3		10	01	29	1	8
2012_IIT_0012	SNUPE0295	CRF	CF	CFADD	1	KIMHANS	2013-09-04 12:44:15	5	3		10	02	04	1	1
2012_IIT_0012	SNUPE0295	CRF	CF	CFADD	1	KIMHANS	2013-09-04 12:44:15	6	3		10	02	18	1	6
2012_IIT_0012	SNUPE0295	CRF	CF	CFADD	1	KIMHANS	2013-09-04 12:44:15	7	3		10	02	25	1	6
2012_IIT_0012	SNUPE0295	CRF	CF	CFADD	1	KIMHANS	2013-09-04 12:44:15	8	3		10	03	01	1	6
2012_IIT_0012	SNUPE0295	CRF	CF	CFADD	1	KIMHANS	2013-09-04 12:44:15	9	3		10	03	06	1	6
2012_IIT_0012	SNUPE0296	CRF	CF	CFADD	1	LEEJUYOUNG	2013-09-06 16:38:36
2012_IIT_0012	SNUPE0297	CRF	CF	CFADD	1	LEEJUYOUNG	2013-09-06 17:47:59
2012_IIT_0012	SNUPE0298	CRF	CF	CFADD	1	LEEJUYOUNG	2013-09-06 18:15:41
2012_IIT_0012	SNUPE0299	CRF	CF	CFADD	1	LEEJUYOUNG	2013-10-07 09:32:31
2012_IIT_0012	SNUPE0300	CRF	CF	CFADD	1	LEEJUYOUNG	2013-09-14 14:20:42	1	6		07	03	30	3	2
2012_IIT_0012	SNUPE0300	CRF	CF	CFADD	1	LEEJUYOUNG	2013-09-14 14:20:42	2	6		07	03	30	3	1
2012_IIT_0012	SNUPE0300	CRF	CF	CFADD	1	LEEJUYOUNG	2013-09-14 14:20:42	3	6		07	03	30	3	8
2012_IIT_0012	SNUPE0300	CRF	CF	CFADD	1	LEEJUYOUNG	2013-09-14 14:20:42	4	6		07	05	17	3	2
2012_IIT_0012	SNUPE0301	CRF	CF	CFADD	1	LEEJUYOUNG	2013-09-14 15:01:51
2012_IIT_0012	SNUPE0302	CRF	CF	CFADD	1	LEEJUYOUNG	2013-09-14 16:38:47	1	3		07	04	10	1	2
2012_IIT_0012	SNUPE0302	CRF	CF	CFADD	1	LEEJUYOUNG	2013-09-14 16:38:47	2	3		07	04	10	1	1
2012_IIT_0012	SNUPE0302	CRF	CF	CFADD	1	LEEJUYOUNG	2013-09-14 16:38:47	3	3		07	04	10	1	3
2012_IIT_0012	SNUPE0302	CRF	CF	CFADD	1	LEEJUYOUNG	2013-09-14 16:38:47	4	3		07	04	10	1	8
2012_IIT_0012	SNUPE0302	CRF	CF	CFADD	1	LEEJUYOUNG	2013-09-14 16:38:47	5	3		07	04	10	1	5
2012_IIT_0012	SNUPE0302	CRF	CF	CFADD	1	LEEJUYOUNG	2013-09-14 16:38:47	6	3		07	04	11	1	6
2012_IIT_0012	SNUPE0302	CRF	CF	CFADD	1	LEEJUYOUNG	2013-09-14 16:38:47	7	6		07	04	16	3	3
2012_IIT_0012	SNUPE0302	CRF	CF	CFADD	1	LEEJUYOUNG	2013-09-14 16:38:47	8	6		07	04	16	3	2
2012_IIT_0012	SNUPE0302	CRF	CF	CFADD	1	LEEJUYOUNG	2013-09-14 16:38:47	9	3		07	04	16	1	2
2012_IIT_0012	SNUPE0302	CRF	CF	CFADD	1	LEEJUYOUNG	2013-09-14 16:38:47	10	6		07	04	16	3	1
2012_IIT_0012	SNUPE0302	CRF	CF	CFADD	1	LEEJUYOUNG	2013-09-14 16:38:47	11	3		07	04	16	1	1
2012_IIT_0012	SNUPE0302	CRF	CF	CFADD	1	LEEJUYOUNG	2013-09-14 16:38:47	12	6		07	04	16	3	8
2012_IIT_0012	SNUPE0302	CRF	CF	CFADD	1	LEEJUYOUNG	2013-09-14 16:38:47	13	3		07	04	16	1	8
2012_IIT_0012	SNUPE0302	CRF	CF	CFADD	1	LEEJUYOUNG	2013-09-14 16:38:47	14	3		07	04	16	1	5
2012_IIT_0012	SNUPE0302	CRF	CF	CFADD	1	LEEJUYOUNG	2013-09-14 16:38:47	15	6		07	04	24	3	2
2012_IIT_0012	SNUPE0302	CRF	CF	CFADD	1	LEEJUYOUNG	2013-09-14 16:38:47	16	6		07	04	24	3	1
2012_IIT_0012	SNUPE0302	CRF	CF	CFADD	1	LEEJUYOUNG	2013-09-14 16:38:47	17	3		07	04	24	1	1
2012_IIT_0012	SNUPE0302	CRF	CF	CFADD	1	LEEJUYOUNG	2013-09-14 16:38:47	18	3		07	04	24	1	8
2012_IIT_0012	SNUPE0302	CRF	CF	CFADD	1	LEEJUYOUNG	2013-09-14 16:38:47	19	3		07	05	04	1	2
2012_IIT_0012	SNUPE0302	CRF	CF	CFADD	1	LEEJUYOUNG	2013-09-14 16:38:47	20	3		07	05	04	1	8
2012_IIT_0012	SNUPE0303	CRF	CF	CFADD	1	LEEJUYOUNG	2013-09-16 21:26:11	1	6		08	09	13	3	2
2012_IIT_0012	SNUPE0303	CRF	CF	CFADD	1	LEEJUYOUNG	2013-09-16 21:26:11	2	6		08	09	18	3	3
2012_IIT_0012	SNUPE0303	CRF	CF	CFADD	1	LEEJUYOUNG	2013-09-16 21:26:11	3	6		08	09	18	3	1
2012_IIT_0012	SNUPE0304	CRF	CF	CFADD	1	LEEJUYOUNG	2013-10-06 18:05:05	1	6		07	04	13	3	2
2012_IIT_0012	SNUPE0304	CRF	CF	CFADD	1	LEEJUYOUNG	2013-10-06 18:05:05	2	6		07	04	13	3	1
2012_IIT_0012	SNUPE0304	CRF	CF	CFADD	1	LEEJUYOUNG	2013-10-06 18:05:05	3	6		07	04	13	3	4
2012_IIT_0012	SNUPE0304	CRF	CF	CFADD	1	LEEJUYOUNG	2013-10-06 18:05:05	4	6		07	04	13	3	8
2012_IIT_0012	SNUPE0304	CRF	CF	CFADD	1	LEEJUYOUNG	2013-10-06 18:05:05	5	6		07	04	13	3	3
2012_IIT_0012	SNUPE0304	CRF	CF	CFADD	1	LEEJUYOUNG	2013-10-06 18:05:05	6	6		07	05	11	3	2
2012_IIT_0012	SNUPE0304	CRF	CF	CFADD	1	LEEJUYOUNG	2013-10-06 18:05:05	7	6		07	05	11	3	1
2012_IIT_0012	SNUPE0304	CRF	CF	CFADD	1	LEEJUYOUNG	2013-10-06 18:05:05	8	6		07	05	11	3	8
2012_IIT_0012	SNUPE0304	CRF	CF	CFADD	1	LEEJUYOUNG	2013-10-06 18:05:05	9	6		07	05	11	3	3
2012_IIT_0012	SNUPE0304	CRF	CF	CFADD	1	LEEJUYOUNG	2013-10-06 18:05:05	10	6		07	05	27	3	2
2012_IIT_0012	SNUPE0304	CRF	CF	CFADD	1	LEEJUYOUNG	2013-10-06 18:05:05	11	6		07	05	27	3	3
2012_IIT_0012	SNUPE0305	CRF	CF	CFADD	1	LEEJUYOUNG	2013-10-05 15:56:37
2012_IIT_0012	SNUPE0306	CRF	CF	CFADD	1	LEEJUYOUNG	2013-10-06 18:03:18	1	6		07	05	12	3	5
2012_IIT_0012	SNUPE0306	CRF	CF	CFADD	1	LEEJUYOUNG	2013-10-06 18:03:18	2	6		07	05	12	3	1
2012_IIT_0012	SNUPE0306	CRF	CF	CFADD	1	LEEJUYOUNG	2013-10-06 18:03:18	3	6		07	05	12	3	8
2012_IIT_0012	SNUPE0306	CRF	CF	CFADD	1	LEEJUYOUNG	2013-10-06 18:03:18	4	3		07	05	12	1	8
2012_IIT_0012	SNUPE0306	CRF	CF	CFADD	1	LEEJUYOUNG	2013-10-06 18:03:18	5	6		07	05	21	3	8
2012_IIT_0012	SNUPE0306	CRF	CF	CFADD	1	LEEJUYOUNG	2013-10-06 18:03:18	6	3		07	05	21	1	8
2012_IIT_0012	SNUPE0306	CRF	CF	CFADD	1	LEEJUYOUNG	2013-10-06 18:03:18	7	6		07	05	21	3	2
2012_IIT_0012	SNUPE0306	CRF	CF	CFADD	1	LEEJUYOUNG	2013-10-06 18:03:18	8	6		07	05	21	3	1
2012_IIT_0012	SNUPE0306	CRF	CF	CFADD	1	LEEJUYOUNG	2013-10-06 18:03:18	9	6		07	06	06	3	3
2012_IIT_0012	SNUPE0306	CRF	CF	CFADD	1	LEEJUYOUNG	2013-10-06 18:03:18	10	6		07	06	06	3	8
2012_IIT_0012	SNUPE0306	CRF	CF	CFADD	1	LEEJUYOUNG	2013-10-06 18:03:18	11	3		07	06	06	1	8
2012_IIT_0012	SNUPE0306	CRF	CF	CFADD	1	LEEJUYOUNG	2013-10-06 18:03:18	12	6		07	06	06	3	2
2012_IIT_0012	SNUPE0306	CRF	CF	CFADD	1	LEEJUYOUNG	2013-10-06 18:03:18	13	6		07	06	06	3	1
2012_IIT_0012	SNUPE0306	CRF	CF	CFADD	1	LEEJUYOUNG	2013-10-06 18:03:18	14	6		07	06	25	3	4
2012_IIT_0012	SNUPE0306	CRF	CF	CFADD	1	LEEJUYOUNG	2013-10-06 18:03:18	15	6		07	06	30	3	2
2012_IIT_0012	SNUPE0306	CRF	CF	CFADD	1	LEEJUYOUNG	2013-10-06 18:03:18	16	3		07	06	30	1	2
2012_IIT_0012	SNUPE0306	CRF	CF	CFADD	1	LEEJUYOUNG	2013-10-06 18:03:18	17	6		07	06	30	3	8
2012_IIT_0012	SNUPE0306	CRF	CF	CFADD	1	LEEJUYOUNG	2013-10-06 18:03:18	18	3		07	06	30	1	8
2012_IIT_0012	SNUPE0306	CRF	CF	CFADD	1	LEEJUYOUNG	2013-10-06 18:03:18	19	3		07	07	09	1	2
2012_IIT_0012	SNUPE0306	CRF	CF	CFADD	1	LEEJUYOUNG	2013-10-06 18:03:18	20	3		07	08	11	1	6
2012_IIT_0012	SNUPE0306	CRF	CF	CFADD	1	LEEJUYOUNG	2013-10-06 18:03:18	21	3		07	08	12	3	6
2012_IIT_0012	SNUPE0306	CRF	CF	CFADD	1	LEEJUYOUNG	2013-10-06 18:03:18	22	3		07	08	13	1	6
2012_IIT_0012	SNUPE0306	CRF	CF	CFADD	1	LEEJUYOUNG	2013-10-06 18:03:18	23	3		07	08	13	1	8
2012_IIT_0012	SNUPE0306	CRF	CF	CFADD	1	LEEJUYOUNG	2013-10-06 18:03:18	24	5		07	08	13	3	3
2012_IIT_0012	SNUPE0306	CRF	CF	CFADD	1	LEEJUYOUNG	2013-10-06 18:03:18	25	3		07	08	17	1	6
2012_IIT_0012	SNUPE0306	CRF	CF	CFADD	1	LEEJUYOUNG	2013-10-06 18:03:18	26	3		07	08	20	1	6
2012_IIT_0012	SNUPE0306	CRF	CF	CFADD	1	LEEJUYOUNG	2013-10-06 18:03:18	27	3		07	08	22	1	6
2012_IIT_0012	SNUPE0306	CRF	CF	CFADD	1	LEEJUYOUNG	2013-10-06 18:03:18	28	7	Candida tropicalis	07	09	03	1	6
2012_IIT_0012	SNUPE0306	CRF	CF	CFADD	1	LEEJUYOUNG	2013-10-06 18:03:18	29	3		07	10	23	1	6
2012_IIT_0012	SNUPE0306	CRF	CF	CFADD	1	LEEJUYOUNG	2013-10-06 18:03:18	30	7	Candida tropicalis	07	10	30	1	6
2012_IIT_0012	SNUPE0306	CRF	CF	CFADD	1	LEEJUYOUNG	2013-10-06 18:03:18	31	3		07	11	07	1	6
2012_IIT_0012	SNUPE0307	CRF	CF	CFADD	1	LEEJUYOUNG	2013-10-06 19:23:12
2012_IIT_0012	SNUPE0308	CRF	CF	CFADD	1	LEEJUYOUNG	2013-10-06 20:18:08
2012_IIT_0012	SNUPE0309	CRF	CF	CFADD	1	LEEJUYOUNG	2013-10-07 21:49:30	1	6		08	10	27	3	2
2012_IIT_0012	SNUPE0310	CRF	CF	CFADD	1	KIMHANS	2013-10-07 22:06:08	1	6		07	05	21	3	2
2012_IIT_0012	SNUPE0310	CRF	CF	CFADD	1	KIMHANS	2013-10-07 22:06:08	2	6		07	05	21	3	1
2012_IIT_0012	SNUPE0311	CRF	CF	CFADD	1	KIMHANS	2013-10-08 22:28:11	1	6		07	06	07	3	2
2012_IIT_0012	SNUPE0311	CRF	CF	CFADD	1	KIMHANS	2013-10-08 22:28:11	2	6		07	06	07	3	3
2012_IIT_0012	SNUPE0311	CRF	CF	CFADD	1	KIMHANS	2013-10-08 22:28:11	3	6		07	06	07	3	1
2012_IIT_0012	SNUPE0313	CRF	CF	CFADD	1	LEEJUYOUNG	2013-10-07 23:04:29
2012_IIT_0012	SNUPE0314	CRF	CF	CFADD	1	LEEJUYOUNG	2013-10-31 15:51:04	1	3		12	02	24	1		1
2012_IIT_0012	SNUPE0314	CRF	CF	CFADD	1	LEEJUYOUNG	2013-10-31 15:51:04	2	3		12	03	01	1	1
2012_IIT_0012	SNUPE0314	CRF	CF	CFADD	1	LEEJUYOUNG	2013-10-31 15:51:04	3	3		12	03	08	1	1
2012_IIT_0012	SNUPE0314	CRF	CF	CFADD	1	LEEJUYOUNG	2013-10-31 15:51:04	4	3		12	03	16	1	1
2012_IIT_0012	SNUPE0315	CRF	CF	CFADD	1	KIMHANS	2013-10-10 17:48:00	1	6		07	07	05	3	2
2012_IIT_0012	SNUPE0315	CRF	CF	CFADD	1	KIMHANS	2013-10-10 17:48:00	2	6		07	07	05	3	1
2012_IIT_0012	SNUPE0315	CRF	CF	CFADD	1	KIMHANS	2013-10-10 17:48:00	3	6		07	07	05	3	8
2012_IIT_0012	SNUPE0315	CRF	CF	CFADD	1	KIMHANS	2013-10-10 17:48:00	4	3		07	07	05	1	8
2012_IIT_0012	SNUPE0315	CRF	CF	CFADD	1	KIMHANS	2013-10-10 17:48:00	5	6		07	07	05	3	3
2012_IIT_0012	SNUPE0316	CRF	CF	CFADD	1	LEEJUYOUNG	2013-10-10 17:57:43
2012_IIT_0012	SNUPE0317	CRF	CF	CFADD	1	KIMHANS	2013-10-10 22:05:03	1	2		07	06	14	1	2
2012_IIT_0012	SNUPE0317	CRF	CF	CFADD	1	KIMHANS	2013-10-10 22:05:03	2	2		07	06	14	1	1
2012_IIT_0012	SNUPE0317	CRF	CF	CFADD	1	KIMHANS	2013-10-10 22:05:03	3	2		07	06	26	1	6
2012_IIT_0012	SNUPE0317	CRF	CF	CFADD	1	KIMHANS	2013-10-10 22:05:03	4	2		07	06	26	2		1
2012_IIT_0012	SNUPE0317	CRF	CF	CFADD	1	KIMHANS	2013-10-10 22:05:03	5	3		07	06	26	1		1
2012_IIT_0012	SNUPE0319	CRF	CF	CFADD	1	KIMHANS	2013-10-10 22:51:31	1	1		07	07	24	1	6
2012_IIT_0012	SNUPE0319	CRF	CF	CFADD	1	KIMHANS	2013-10-10 22:51:31	2	1		07	08	06	1	8
2012_IIT_0012	SNUPE0319	CRF	CF	CFADD	1	KIMHANS	2013-10-10 22:51:31	3	1		07	08	07	1	7
2012_IIT_0012	SNUPE0320	CRF	CF	CFADD	1	KIMHANS	2013-10-10 23:43:23	1	2		07	06	26	1	3
2012_IIT_0012	SNUPE0320	CRF	CF	CFADD	1	KIMHANS	2013-10-10 23:43:23	2	6		07	06	26	3	3
2012_IIT_0012	SNUPE0320	CRF	CF	CFADD	1	KIMHANS	2013-10-10 23:43:23	3	2		07	06	26	1	1
2012_IIT_0012	SNUPE0320	CRF	CF	CFADD	1	KIMHANS	2013-10-10 23:43:23	4	6		07	06	26	3	1
2012_IIT_0012	SNUPE0320	CRF	CF	CFADD	1	KIMHANS	2013-10-10 23:43:23	5	2		07	06	26	3	8
2012_IIT_0012	SNUPE0320	CRF	CF	CFADD	1	KIMHANS	2013-10-10 23:43:23	6	6		07	06	26	3	8
2012_IIT_0012	SNUPE0320	CRF	CF	CFADD	1	KIMHANS	2013-10-10 23:43:23	7	2		07	06	26	1	4
2012_IIT_0012	SNUPE0320	CRF	CF	CFADD	1	KIMHANS	2013-10-10 23:43:23	8	6		07	06	26	3	4
2012_IIT_0012	SNUPE0320	CRF	CF	CFADD	1	KIMHANS	2013-10-10 23:43:23	9	6		07	06	26	3	2
2012_IIT_0012	SNUPE0320	CRF	CF	CFADD	1	KIMHANS	2013-10-10 23:43:23	10	2		07	07	01	1	9
2012_IIT_0012	SNUPE0320	CRF	CF	CFADD	1	KIMHANS	2013-10-10 23:43:23	11	3		07	08	09	1	1
2012_IIT_0012	SNUPE0321	CRF	CF	CFADD	1	LEEJUYOUNG	2013-10-11 20:17:30
2012_IIT_0012	SNUPE0322	CRF	CF	CFADD	1	KIMHANS	2013-10-11 21:09:41	1	6		07	07	12	3	1
2012_IIT_0012	SNUPE0322	CRF	CF	CFADD	1	KIMHANS	2013-10-11 21:09:41	2	6		07	07	12	3	2
2012_IIT_0012	SNUPE0322	CRF	CF	CFADD	1	KIMHANS	2013-10-11 21:09:41	3	2		07	07	12	1	2
2012_IIT_0012	SNUPE0322	CRF	CF	CFADD	1	KIMHANS	2013-10-11 21:09:41	4	6		07	07	12	3	8
2012_IIT_0012	SNUPE0322	CRF	CF	CFADD	1	KIMHANS	2013-10-11 21:09:41	5	6		07	08	10	3	3
2012_IIT_0012	SNUPE0322	CRF	CF	CFADD	1	KIMHANS	2013-10-11 21:09:41	6	6		07	08	10	3	1
2012_IIT_0012	SNUPE0322	CRF	CF	CFADD	1	KIMHANS	2013-10-11 21:09:41	7	6		07	08	10	3	8
2012_IIT_0012	SNUPE0322	CRF	CF	CFADD	1	KIMHANS	2013-10-11 21:09:41	8	6		07	08	10	3	2
2012_IIT_0012	SNUPE0323	CRF	CF	CFADD	1	LEEJUYOUNG	2013-10-11 21:16:10
2012_IIT_0012	SNUPE0325	CRF	CF	CFADD	1	KIMHANS	2013-10-11 21:44:31	1	2		07	07	11	1	1
2012_IIT_0012	SNUPE0325	CRF	CF	CFADD	1	KIMHANS	2013-10-11 21:44:31	2	2		07	07	11	1	8
2012_IIT_0012	SNUPE0325	CRF	CF	CFADD	1	KIMHANS	2013-10-11 21:44:31	3	2		07	08	04	1		1
2012_IIT_0012	SNUPE0326	CRF	CF	CFADD	1	LEEJUYOUNG	2013-10-11 21:54:46
2012_IIT_0012	SNUPE0327	CRF	CF	CFADD	1	KIMHANS	2013-10-11 22:27:22	1	2		07	07	10	1	3
2012_IIT_0012	SNUPE0327	CRF	CF	CFADD	1	KIMHANS	2013-10-11 22:27:22	2	2		07	07	10	1	2
2012_IIT_0012	SNUPE0327	CRF	CF	CFADD	1	KIMHANS	2013-10-11 22:27:22	3	2		07	07	10	1	1
2012_IIT_0012	SNUPE0327	CRF	CF	CFADD	1	KIMHANS	2013-10-11 22:27:22	4	2		07	07	10	1	8
2012_IIT_0012	SNUPE0327	CRF	CF	CFADD	1	KIMHANS	2013-10-11 22:27:22	5	6		07	07	13	3	2
2012_IIT_0012	SNUPE0327	CRF	CF	CFADD	1	KIMHANS	2013-10-11 22:27:22	6	2		07	07	13	1	8
2012_IIT_0012	SNUPE0327	CRF	CF	CFADD	1	KIMHANS	2013-10-11 22:27:22	7	6		07	07	13	3	8
2012_IIT_0012	SNUPE0327	CRF	CF	CFADD	1	KIMHANS	2013-10-11 22:27:22	8	2		07	07	13	1	1
2012_IIT_0012	SNUPE0327	CRF	CF	CFADD	1	KIMHANS	2013-10-11 22:27:22	9	2		07	07	14	1	6
2012_IIT_0012	SNUPE0327	CRF	CF	CFADD	1	KIMHANS	2013-10-11 22:27:22	10	2		07	07	26	1	6
2012_IIT_0012	SNUPE0328	CRF	CF	CFADD	1	KIMHANS	2013-10-12 17:21:15	1	6		07	07	31	3	1
2012_IIT_0012	SNUPE0328	CRF	CF	CFADD	1	KIMHANS	2013-10-12 17:21:15	2	6		07	07	31	3	2
2012_IIT_0012	SNUPE0328	CRF	CF	CFADD	1	KIMHANS	2013-10-12 17:21:15	3	6		07	08	07	3	2
2012_IIT_0012	SNUPE0329	CRF	CF	CFADD	1	KIMHANS	2013-10-12 18:05:42	1	7	Candida lusitaniae	07	07	29	1	8
2012_IIT_0012	SNUPE0330	CRF	CF	CFADD	1	KIMHANS	2013-10-12 18:37:53	1	6		07	08	03	3	2
2012_IIT_0012	SNUPE0330	CRF	CF	CFADD	1	KIMHANS	2013-10-12 18:37:53	2	6		07	08	10	3	2
2012_IIT_0012	SNUPE0330	CRF	CF	CFADD	1	KIMHANS	2013-10-12 18:37:53	3	6		07	08	10	3	1
2012_IIT_0012	SNUPE0330	CRF	CF	CFADD	1	KIMHANS	2013-10-12 18:37:53	4	6		07	08	18	3	2
2012_IIT_0012	SNUPE0330	CRF	CF	CFADD	1	KIMHANS	2013-10-12 18:37:53	5	6		07	08	18	3	1
2012_IIT_0012	SNUPE0331	CRF	CF	CFADD	1	KIMHANS	2013-10-12 19:27:26	1	3		07	09	14	1	8
2012_IIT_0012	SNUPE0331	CRF	CF	CFADD	1	KIMHANS	2013-10-12 19:27:26	2	3		07	10	03	1	6
2012_IIT_0012	SNUPE0332	CRF	CF	CFADD	1	LEEJUYOUNG	2014-01-23 13:56:21	1	6		08	12	06	3	3
2012_IIT_0012	SNUPE0332	CRF	CF	CFADD	1	LEEJUYOUNG	2014-01-23 13:56:21	2	6		08	12	06	3	8
2012_IIT_0012	SNUPE0332	CRF	CF	CFADD	1	LEEJUYOUNG	2014-01-23 13:56:21	3	6		08	12	06	3	2
2012_IIT_0012	SNUPE0332	CRF	CF	CFADD	1	LEEJUYOUNG	2014-01-23 13:56:21	4	6		08	12	06	3	1
2012_IIT_0012	SNUPE0332	CRF	CF	CFADD	1	LEEJUYOUNG	2014-01-23 13:56:21	5	3		08	12	16	1	1
2012_IIT_0012	SNUPE0332	CRF	CF	CFADD	1	LEEJUYOUNG	2014-01-23 13:56:21	6	3		08	12	16	1	2
2012_IIT_0012	SNUPE0332	CRF	CF	CFADD	1	LEEJUYOUNG	2014-01-23 13:56:21	7	6		08	12	16	3	3
2012_IIT_0012	SNUPE0332	CRF	CF	CFADD	1	LEEJUYOUNG	2014-01-23 13:56:21	8	6		08	12	16	3	8
2012_IIT_0012	SNUPE0332	CRF	CF	CFADD	1	LEEJUYOUNG	2014-01-23 13:56:21	9	6		08	12	16	3	2
2012_IIT_0012	SNUPE0332	CRF	CF	CFADD	1	LEEJUYOUNG	2014-01-23 13:56:21	10	3		08	12	24	1	1
2012_IIT_0012	SNUPE0332	CRF	CF	CFADD	1	LEEJUYOUNG	2014-01-23 13:56:21	11	6		08	12	24	3	1
2012_IIT_0012	SNUPE0332	CRF	CF	CFADD	1	LEEJUYOUNG	2014-01-23 13:56:21	12	3		08	12	24	1	8
2012_IIT_0012	SNUPE0332	CRF	CF	CFADD	1	LEEJUYOUNG	2014-01-23 13:56:21	13	6		08	12	24	3	2
2012_IIT_0012	SNUPE0332	CRF	CF	CFADD	1	LEEJUYOUNG	2014-01-23 13:56:21	14	6		08	12	24	3	3
2012_IIT_0012	SNUPE0333	CRF	CF	CFADD	1	KIMHANS	2013-10-12 19:49:18	1	3		07	08	30	1		1
2012_IIT_0012	SNUPE0333	CRF	CF	CFADD	1	KIMHANS	2013-10-12 19:49:18	2	5		07	09	03	3	2
2012_IIT_0012	SNUPE0333	CRF	CF	CFADD	1	KIMHANS	2013-10-12 19:49:18	3	3		07	09	10	1	2
2012_IIT_0012	SNUPE0333	CRF	CF	CFADD	1	KIMHANS	2013-10-12 19:49:18	4	3		07	09	17	1	1
2012_IIT_0012	SNUPE0334	CRF	CF	CFADD	1	KIMHANS	2013-10-12 22:10:30	1	2		07	09	07	1	2
2012_IIT_0012	SNUPE0334	CRF	CF	CFADD	1	KIMHANS	2013-10-12 22:10:30	2	2		07	09	07	1	3
2012_IIT_0012	SNUPE0334	CRF	CF	CFADD	1	KIMHANS	2013-10-12 22:10:30	3	2		07	09	07	1	8
2012_IIT_0012	SNUPE0334	CRF	CF	CFADD	1	KIMHANS	2013-10-12 22:10:30	4	6		07	10	23	3	3
2012_IIT_0012	SNUPE0334	CRF	CF	CFADD	1	KIMHANS	2013-10-12 22:10:30	5	2		07	10	23	1	8
2012_IIT_0012	SNUPE0334	CRF	CF	CFADD	1	KIMHANS	2013-10-12 22:10:30	6	6		07	10	23	3	8
2012_IIT_0012	SNUPE0334	CRF	CF	CFADD	1	KIMHANS	2013-10-12 22:10:30	7	6		07	10	23	3	2
2012_IIT_0012	SNUPE0334	CRF	CF	CFADD	1	KIMHANS	2013-10-12 22:10:30	8	6		07	10	23	3	1
2012_IIT_0012	SNUPE0335	CRF	CF	CFADD	1	KIMHANS	2013-10-13 18:06:53	1	2		07	09	07	1	1
2012_IIT_0012	SNUPE0335	CRF	CF	CFADD	1	KIMHANS	2013-10-13 18:06:53	2	2		07	09	07	1	8
2012_IIT_0012	SNUPE0335	CRF	CF	CFADD	1	KIMHANS	2013-10-13 18:06:53	3	2		07	09	07	1	2
2012_IIT_0012	SNUPE0335	CRF	CF	CFADD	1	KIMHANS	2013-10-13 18:06:53	4	2		07	09	13	1	2
2012_IIT_0012	SNUPE0335	CRF	CF	CFADD	1	KIMHANS	2013-10-13 18:06:53	5	6		07	09	13	3	2
2012_IIT_0012	SNUPE0335	CRF	CF	CFADD	1	KIMHANS	2013-10-13 18:06:53	6	2		07	09	13	1	1
2012_IIT_0012	SNUPE0335	CRF	CF	CFADD	1	KIMHANS	2013-10-13 18:06:53	7	6		07	09	13	3	1
2012_IIT_0012	SNUPE0335	CRF	CF	CFADD	1	KIMHANS	2013-10-13 18:06:53	8	2		07	09	13	1	3
2012_IIT_0012	SNUPE0335	CRF	CF	CFADD	1	KIMHANS	2013-10-13 18:06:53	9	6		07	09	13	3	3
2012_IIT_0012	SNUPE0335	CRF	CF	CFADD	1	KIMHANS	2013-10-13 18:06:53	10	2		07	09	13	1	8
2012_IIT_0012	SNUPE0335	CRF	CF	CFADD	1	KIMHANS	2013-10-13 18:06:53	11	6		07	09	13	3	8
2012_IIT_0012	SNUPE0335	CRF	CF	CFADD	1	KIMHANS	2013-10-13 18:06:53	12	6		07	10	09	3	2
2012_IIT_0012	SNUPE0335	CRF	CF	CFADD	1	KIMHANS	2013-10-13 18:06:53	13	2		07	10	09	2	8
2012_IIT_0012	SNUPE0336	CRF	CF	CFADD	1	KIMHANS	2013-10-13 18:54:42	1	6		07	10	05	3	8
2012_IIT_0012	SNUPE0337	CRF	CF	CFADD	1	KIMHANS	2013-10-13 19:48:20
2012_IIT_0012	SNUPE0338	CRF	CF	CFADD	1	KIMHANS	2013-10-13 20:27:57
2012_IIT_0012	SNUPE0339	CRF	CF	CFADD	1	KIMHANS	2013-10-13 20:56:22
2012_IIT_0012	SNUPE0340	CRF	CF	CFADD	1	KIMHANS	2013-10-13 21:38:54
2012_IIT_0012	SNUPE0341	CRF	CF	CFADD	1	KIMHANS	2013-10-14 19:03:19	1	6		07	11	19	3	2
2012_IIT_0012	SNUPE0341	CRF	CF	CFADD	1	KIMHANS	2013-10-14 19:03:19	2	6		07	11	19	3	1
2012_IIT_0012	SNUPE0341	CRF	CF	CFADD	1	KIMHANS	2013-10-14 19:03:19	3	6		07	11	19	3	4
2012_IIT_0012	SNUPE0341	CRF	CF	CFADD	1	KIMHANS	2013-10-14 19:03:19	4	6		07	11	19	3	3
2012_IIT_0012	SNUPE0341	CRF	CF	CFADD	1	KIMHANS	2013-10-14 19:03:19	5	6		07	11	26	3	1
2012_IIT_0012	SNUPE0341	CRF	CF	CFADD	1	KIMHANS	2013-10-14 19:03:19	6	6		07	11	27	3	3
2012_IIT_0012	SNUPE0341	CRF	CF	CFADD	1	KIMHANS	2013-10-14 19:03:19	7	6		07	11	27	3	2
2012_IIT_0012	SNUPE0341	CRF	CF	CFADD	1	KIMHANS	2013-10-14 19:03:19	8	6		07	11	27	3	1
2012_IIT_0012	SNUPE0341	CRF	CF	CFADD	1	KIMHANS	2013-10-14 19:03:19	9	6		07	12	03	3	1
2012_IIT_0012	SNUPE0341	CRF	CF	CFADD	1	KIMHANS	2013-10-14 19:03:19	10	6		07	12	03	3	4
2012_IIT_0012	SNUPE0341	CRF	CF	CFADD	1	KIMHANS	2013-10-14 19:03:19	11	6		07	12	03	3	8
2012_IIT_0012	SNUPE0341	CRF	CF	CFADD	1	KIMHANS	2013-10-14 19:03:19	12	6		07	12	03	3	2
2012_IIT_0012	SNUPE0342	CRF	CF	CFADD	1	KIMHANS	2013-10-14 19:26:42	1	6		07	11	19	3	2
2012_IIT_0012	SNUPE0342	CRF	CF	CFADD	1	KIMHANS	2013-10-14 19:26:42	2	6		07	11	19	3	1
2012_IIT_0012	SNUPE0342	CRF	CF	CFADD	1	KIMHANS	2013-10-14 19:26:42	3	6		07	11	19	3	8
2012_IIT_0012	SNUPE0342	CRF	CF	CFADD	1	KIMHANS	2013-10-14 19:26:42	4	3		07	11	19	1	8
2012_IIT_0012	SNUPE0343	CRF	CF	CFADD	1	KIMHANS	2013-10-14 20:06:07	1	5		07	11	23	3	3
2012_IIT_0012	SNUPE0344	CRF	CF	CFADD	1	KIMHANS	2013-10-14 20:49:32	1	6		07	12	21	3	3
2012_IIT_0012	SNUPE0344	CRF	CF	CFADD	1	KIMHANS	2013-10-14 20:49:32	2	6		07	12	21	3	2
2012_IIT_0012	SNUPE0344	CRF	CF	CFADD	1	KIMHANS	2013-10-14 20:49:32	3	6		08	01	14	3	2
2012_IIT_0012	SNUPE0344	CRF	CF	CFADD	1	KIMHANS	2013-10-14 20:49:32	4	6		08	01	14	3	8
2012_IIT_0012	SNUPE0344	CRF	CF	CFADD	1	KIMHANS	2013-10-14 20:49:32	5	6		08	01	21	3	3
2012_IIT_0012	SNUPE0345	CRF	CF	CFADD	1	KIMHANS	2013-10-14 21:25:27	1	6		08	01	10	3	2
2012_IIT_0012	SNUPE0345	CRF	CF	CFADD	1	KIMHANS	2013-10-14 21:25:27	2	6		08	01	10	3	3
2012_IIT_0012	SNUPE0346	CRF	CF	CFADD	1	KIMHANS	2013-10-14 22:08:56
2012_IIT_0012	SNUPE0347	CRF	CF	CFADD	1	KIMHANS	2013-10-14 22:31:23	1	6		08	01	01	3	3
2012_IIT_0012	SNUPE0347	CRF	CF	CFADD	1	KIMHANS	2013-10-14 22:31:23	2	6		08	01	01	3	2
2012_IIT_0012	SNUPE0347	CRF	CF	CFADD	1	KIMHANS	2013-10-14 22:31:23	3	6		08	01	01	3	1
2012_IIT_0012	SNUPE0347	CRF	CF	CFADD	1	KIMHANS	2013-10-14 22:31:23	4	6		08	01	01	3	8
2012_IIT_0012	SNUPE0347	CRF	CF	CFADD	1	KIMHANS	2013-10-14 22:31:23	5	6		08	01	09	3	6
2012_IIT_0012	SNUPE0348	CRF	CF	CFADD	1	LEEJUYOUNG	2013-10-15 18:40:13
2012_IIT_0012	SNUPE0349	CRF	CF	CFADD	1	LEEJUYOUNG	2013-10-16 21:18:53	1	6		08	01	11	3	3
2012_IIT_0012	SNUPE0349	CRF	CF	CFADD	1	LEEJUYOUNG	2013-10-16 21:18:53	2	6		08	01	28	3	2
2012_IIT_0012	SNUPE0349	CRF	CF	CFADD	1	LEEJUYOUNG	2013-10-16 21:18:53	3	6		08	01	28	3	1
2012_IIT_0012	SNUPE0349	CRF	CF	CFADD	1	LEEJUYOUNG	2013-10-16 21:18:53	4	6		08	04	10	3	2
2012_IIT_0012	SNUPE0349	CRF	CF	CFADD	1	LEEJUYOUNG	2013-10-16 21:18:53	5	1		08	11	14	1		1
2012_IIT_0012	SNUPE0350	CRF	CF	CFADD	1	LEEJUYOUNG	2013-10-15 19:42:30
2012_IIT_0012	SNUPE0351	CRF	CF	CFADD	1	LEEJUYOUNG	2013-10-15 21:38:50	1	3		08	03	17	1	8
2012_IIT_0012	SNUPE0351	CRF	CF	CFADD	1	LEEJUYOUNG	2013-10-15 21:38:50	2	3		08	03	17	1	1
2012_IIT_0012	SNUPE0352	CRF	CF	CFADD	1	LEEJUYOUNG	2013-10-15 22:02:07
2012_IIT_0012	SNUPE0353	CRF	CF	CFADD	1	LEEJUYOUNG	2013-10-15 22:30:21	1	3		08	03	14	1	8
2012_IIT_0012	SNUPE0353	CRF	CF	CFADD	1	LEEJUYOUNG	2013-10-15 22:30:21	2	6		08	03	14	3	8
2012_IIT_0012	SNUPE0353	CRF	CF	CFADD	1	LEEJUYOUNG	2013-10-15 22:30:21	3	3		08	03	14	1	1
2012_IIT_0012	SNUPE0353	CRF	CF	CFADD	1	LEEJUYOUNG	2013-10-15 22:30:21	4	6		08	03	14	3	1
2012_IIT_0012	SNUPE0353	CRF	CF	CFADD	1	LEEJUYOUNG	2013-10-15 22:30:21	5	3		08	03	14	1	2
2012_IIT_0012	SNUPE0353	CRF	CF	CFADD	1	LEEJUYOUNG	2013-10-15 22:30:21	6	6		08	03	14	3	2
2012_IIT_0012	SNUPE0353	CRF	CF	CFADD	1	LEEJUYOUNG	2013-10-15 22:30:21	7	3		08	03	14	1	3
2012_IIT_0012	SNUPE0354	CRF	CF	CFADD	1	LEEJUYOUNG	2013-10-16 19:52:29	1	3		08	03	13	1	1
2012_IIT_0012	SNUPE0355	CRF	CF	CFADD	1	LEEJUYOUNG	2013-10-16 20:30:34	1	6		08	03	27	3	8
2012_IIT_0012	SNUPE0355	CRF	CF	CFADD	1	LEEJUYOUNG	2013-10-16 20:30:34	2	6		08	03	27	3	2

## Sheet: Enroll
Subject_No	Study	MedDRA	ORG	ORG_CODE	ICDTC	BRTHDTC	Sex	Age	RegId	Reg Datetime
SNBPE0001	2012_IIT_0012	MEDDRA 150	분당서울대학교병원	SNB	NA	2003-11-04	Female	NA	최창원	2013-02-13 17:52:32
SNBPE0002	2012_IIT_0012	MEDDRA 150	분당서울대학교병원	SNB	NA	2003-11-04	Female	NA	최창원	2013-02-13 19:09:44
SNBPE0003	2012_IIT_0012	MEDDRA 150	분당서울대학교병원	SNB	NA	2003-12-25	Male	NA	최창원	2013-02-20 12:46:25
SNBPE0004	2012_IIT_0012	MEDDRA 150	분당서울대학교병원	SNB	NA	2004-04-16	Male	NA	최창원	2013-02-20 12:50:24
SNBPE0005	2012_IIT_0012	MEDDRA 150	분당서울대학교병원	SNB	NA	2004-11-22	Male	NA	최창원	2013-02-21 18:04:23
SNBPE0006	2012_IIT_0012	MEDDRA 150	분당서울대학교병원	SNB	NA	2005-03-19	Male	NA	최창원	2013-02-22 12:29:07
SNBPE0007	2012_IIT_0012	MEDDRA 150	분당서울대학교병원	SNB	NA	2005-04-12	Male	NA	최창원	2013-02-22 12:34:28
SNBPE0008	2012_IIT_0012	MEDDRA 150	분당서울대학교병원	SNB	NA	2005-04-20	Male	NA	최창원	2013-02-22 12:35:01
SNBPE0009	2012_IIT_0012	MEDDRA 150	분당서울대학교병원	SNB	NA	2005-07-15	Female	NA	최창원	2013-02-22 12:36:14
SNBPE0010	2012_IIT_0012	MEDDRA 150	분당서울대학교병원	SNB	NA	2005-10-15	Female	NA	최창원	2013-02-22 12:38:49
SNBPE0011	2012_IIT_0012	MEDDRA 150	분당서울대학교병원	SNB	NA	2005-10-21	Female	NA	최창원	2013-02-22 12:40:57
SNBPE0012	2012_IIT_0012	MEDDRA 150	분당서울대학교병원	SNB	NA	2005-11-27	Male	NA	최창원	2013-02-22 12:42:36
SNBPE0013	2012_IIT_0012	MEDDRA 150	분당서울대학교병원	SNB	NA	2005-12-05	Female	NA	최창원	2013-02-22 12:43:27
SNBPE0014	2012_IIT_0012	MEDDRA 150	분당서울대학교병원	SNB	NA	2006-01-18	Male	NA	최창원	2013-02-22 12:44:28
SNBPE0015	2012_IIT_0012	MEDDRA 150	분당서울대학교병원	SNB	NA	2006-01-24	Female	NA	최창원	2013-02-22 12:45:14
SNBPE0016	2012_IIT_0012	MEDDRA 150	분당서울대학교병원	SNB	NA	2006-04-06	Female	NA	최창원	2013-02-22 12:46:10
SNBPE0017	2012_IIT_0012	MEDDRA 150	분당서울대학교병원	SNB	NA	2006-04-06	Female	NA	최창원	2013-02-22 12:46:48
SNBPE0018	2012_IIT_0012	MEDDRA 150	분당서울대학교병원	SNB	NA	2006-04-23	Male	NA	최창원	2013-02-22 12:47:44
SNBPE0019	2012_IIT_0012	MEDDRA 150	분당서울대학교병원	SNB	NA	2006-05-21	Female	NA	최창원	2013-02-23 14:16:57
SNBPE0020	2012_IIT_0012	MEDDRA 150	분당서울대학교병원	SNB	NA	2006-08-06	Female	NA	최창원	2013-02-23 14:17:33
SNBPE0021	2012_IIT_0012	MEDDRA 150	분당서울대학교병원	SNB	NA	2006-08-09	Female	NA	최창원	2013-02-23 15:06:49
SNBPE0022	2012_IIT_0012	MEDDRA 150	분당서울대학교병원	SNB	NA	2006-09-15	Male	NA	최창원	2013-02-23 15:07:48
SNBPE0023	2012_IIT_0012	MEDDRA 150	분당서울대학교병원	SNB	NA	2006-09-21	Female	NA	최창원	2013-02-23 15:09:28
SNBPE0024	2012_IIT_0012	MEDDRA 150	분당서울대학교병원	SNB	NA	2006-09-26	Male	NA	최창원	2013-02-23 15:13:39
SNBPE0025	2012_IIT_0012	MEDDRA 150	분당서울대학교병원	SNB	NA	2006-09-28	Male	NA	최창원	2013-02-23 15:21:51
SNBPE0027	2012_IIT_0012	MEDDRA 150	분당서울대학교병원	SNB	NA	2006-10-14	Female	NA	최창원	2013-02-23 15:24:51
SNBPE0028	2012_IIT_0012	MEDDRA 150	분당서울대학교병원	SNB	NA	2006-11-28	Male	NA	최창원	2013-02-23 15:26:10
SNBPE0029	2012_IIT_0012	MEDDRA 150	분당서울대학교병원	SNB	NA	2006-12-21	Male	NA	최창원	2013-02-23 15:29:29
SNBPE0030	2012_IIT_0012	MEDDRA 150	분당서울대학교병원	SNB	NA	2007-01-03	Male	NA	최창원	2013-02-23 15:30:10
SNBPE0031	2012_IIT_0012	MEDDRA 150	분당서울대학교병원	SNB	NA	2007-01-11	Female	NA	최창원	2013-02-23 15:31:17
SNBPE0032	2012_IIT_0012	MEDDRA 150	분당서울대학교병원	SNB	NA	2007-02-12	Female	NA	최창원	2013-02-23 15:32:03
SNBPE0033	2012_IIT_0012	MEDDRA 150	분당서울대학교병원	SNB	NA	2007-04-10	Female	NA	최창원	2013-02-23 15:32:55
SNBPE0034	2012_IIT_0012	MEDDRA 150	분당서울대학교병원	SNB	NA	2007-04-10	Male	NA	최창원	2013-02-23 15:33:29
SNBPE0035	2012_IIT_0012	MEDDRA 150	분당서울대학교병원	SNB	NA	2007-04-15	Female	NA	최창원	2013-02-23 15:34:30
SNBPE0036	2012_IIT_0012	MEDDRA 150	분당서울대학교병원	SNB	NA	2007-04-15	Female	NA	최창원	2013-02-23 15:48:38
SNBPE0037	2012_IIT_0012	MEDDRA 150	분당서울대학교병원	SNB	NA	2007-04-19	Female	NA	최창원	2013-02-23 15:50:41
SNBPE0038	2012_IIT_0012	MEDDRA 150	분당서울대학교병원	SNB	NA	2007-04-29	Male	NA	최창원	2013-02-23 15:51:23
SNBPE0039	2012_IIT_0012	MEDDRA 150	분당서울대학교병원	SNB	NA	2007-05-12	Male	NA	최창원	2013-02-23 15:53:06
SNBPE0040	2012_IIT_0012	MEDDRA 150	분당서울대학교병원	SNB	NA	2007-05-23	Male	NA	최창원	2013-02-23 15:53:42
SNBPE0041	2012_IIT_0012	MEDDRA 150	분당서울대학교병원	SNB	NA	2007-05-23	Female	NA	최창원	2013-02-23 15:54:27
SNBPE0042	2012_IIT_0012	MEDDRA 150	분당서울대학교병원	SNB	NA	2007-07-05	Male	NA	최창원	2013-02-23 15:55:04
SNBPE0043	2012_IIT_0012	MEDDRA 150	분당서울대학교병원	SNB	NA	2007-08-23	Male	NA	최창원	2013-02-23 15:57:31
SNBPE0044	2012_IIT_0012	MEDDRA 150	분당서울대학교병원	SNB	NA	2007-09-27	Female	NA	최창원	2013-02-23 16:03:41
SNBPE0045	2012_IIT_0012	MEDDRA 150	분당서울대학교병원	SNB	NA	2008-01-20	Male	NA	최창원	2013-02-23 16:05:14
SNBPE0046	2012_IIT_0012	MEDDRA 150	분당서울대학교병원	SNB	NA	2010-03-27	Male	NA	최창원	2013-04-02 19:54:31
SNBPE0047	2012_IIT_0012	MEDDRA 150	분당서울대학교병원	SNB	NA	2010-04-01	Male	NA	최창원	2013-04-02 19:55:48
SNBPE0048	2012_IIT_0012	MEDDRA 150	분당서울대학교병원	SNB	NA	2010-04-16	Female	NA	최창원	2013-04-02 19:56:47
SNBPE0049	2012_IIT_0012	MEDDRA 150	분당서울대학교병원	SNB	NA	2010-05-15	Male	NA	최창원	2013-04-02 19:57:20
SNBPE0050	2012_IIT_0012	MEDDRA 150	분당서울대학교병원	SNB	NA	2010-05-15	Male	NA	최창원	2013-04-02 19:59:42
SNBPE0051	2012_IIT_0012	MEDDRA 150	분당서울대학교병원	SNB	NA	2010-07-09	Male	NA	최창원	2013-04-02 20:00:33
SNBPE0052	2012_IIT_0012	MEDDRA 150	분당서울대학교병원	SNB	NA	2010-07-21	Male	NA	최창원	2013-04-02 20:01:21
SNBPE0053	2012_IIT_0012	MEDDRA 150	분당서울대학교병원	SNB	NA	2010-08-06	Male	NA	최창원	2013-04-02 20:06:31
SNBPE0054	2012_IIT_0012	MEDDRA 150	분당서울대학교병원	SNB	NA	2010-08-06	Male	NA	최창원	2013-04-02 20:07:06
SNBPE0055	2012_IIT_0012	MEDDRA 150	분당서울대학교병원	SNB	NA	2010-08-29	Male	NA	최창원	2013-04-02 20:07:33
SNBPE0056	2012_IIT_0012	MEDDRA 150	분당서울대학교병원	SNB	NA	2010-10-14	Male	NA	최창원	2013-04-02 20:08:02
SNBPE0057	2012_IIT_0012	MEDDRA 150	분당서울대학교병원	SNB	NA	2010-10-29	Male	NA	최창원	2013-04-02 20:08:37
SNBPE0058	2012_IIT_0012	MEDDRA 150	분당서울대학교병원	SNB	NA	2010-10-29	Male	NA	최창원	2013-04-02 20:09:09
SNBPE0059	2012_IIT_0012	MEDDRA 150	분당서울대학교병원	SNB	NA	2010-11-26	Female	NA	최창원	2013-04-02 20:09:41
SNBPE0060	2012_IIT_0012	MEDDRA 150	분당서울대학교병원	SNB	NA	2010-08-03	Female	NA	최창원	2013-04-02 20:10:14
SNBPE0061	2012_IIT_0012	MEDDRA 150	분당서울대학교병원	SNB	NA	2010-12-09	Female	NA	최창원	2013-04-02 20:10:45
SNBPE0062	2012_IIT_0012	MEDDRA 150	분당서울대학교병원	SNB	NA	2011-01-10	Female	NA	최창원	2013-04-02 20:11:13
SNBPE0063	2012_IIT_0012	MEDDRA 150	분당서울대학교병원	SNB	NA	2011-02-16	Female	NA	최창원	2013-04-02 20:11:42
SNBPE0064	2012_IIT_0012	MEDDRA 150	분당서울대학교병원	SNB	NA	2011-02-26	Male	NA	최창원	2013-04-02 20:12:11
SNBPE0065	2012_IIT_0012	MEDDRA 150	분당서울대학교병원	SNB	NA	2011-03-09	Female	NA	최창원	2013-04-02 20:12:43
SNBPE0066	2012_IIT_0012	MEDDRA 150	분당서울대학교병원	SNB	NA	2011-03-10	Female	NA	최창원	2013-04-02 20:13:13
SNBPE0067	2012_IIT_0012	MEDDRA 150	분당서울대학교병원	SNB	NA	2011-04-21	Male	NA	최창원	2013-04-02 20:14:09
SNBPE0068	2012_IIT_0012	MEDDRA 150	분당서울대학교병원	SNB	NA	2011-04-22	Female	NA	최창원	2013-04-02 20:14:43
SNBPE0069	2012_IIT_0012	MEDDRA 150	분당서울대학교병원	SNB	NA	2011-05-12	Male	NA	최창원	2013-04-02 20:15:35
SNBPE0070	2012_IIT_0012	MEDDRA 150	분당서울대학교병원	SNB	NA	2011-05-12	Female	NA	최창원	2013-04-02 20:16:14
SNBPE0071	2012_IIT_0012	MEDDRA 150	분당서울대학교병원	SNB	NA	2011-06-25	Female	NA	최창원	2013-04-02 20:16:41
SNBPE0072	2012_IIT_0012	MEDDRA 150	분당서울대학교병원	SNB	NA	2011-06-26	Female	NA	최창원	2013-04-02 20:17:09
SNBPE0073	2012_IIT_0012	MEDDRA 150	분당서울대학교병원	SNB	NA	2011-07-22	Male	NA	최창원	2013-04-02 20:17:37
SNBPE0074	2012_IIT_0012	MEDDRA 150	분당서울대학교병원	SNB	NA	2011-08-05	Male	NA	최창원	2013-04-02 20:18:11
SNBPE0075	2012_IIT_0012	MEDDRA 150	분당서울대학교병원	SNB	NA	2011-08-05	Male	NA	최창원	2013-04-02 20:20:08
SNBPE0076	2012_IIT_0012	MEDDRA 150	분당서울대학교병원	SNB	NA	2011-08-09	Female	NA	최창원	2013-04-02 20:20:40
SNBPE0077	2012_IIT_0012	MEDDRA 150	분당서울대학교병원	SNB	NA	2011-01-28	Male	NA	최창원	2013-04-02 20:21:10
SNBPE0078	2012_IIT_0012	MEDDRA 150	분당서울대학교병원	SNB	NA	2011-08-29	Male	NA	최창원	2013-04-02 20:21:36
SNBPE0079	2012_IIT_0012	MEDDRA 150	분당서울대학교병원	SNB	NA	2011-10-01	Female	NA	최창원	2013-04-02 20:22:07
SNBPE0080	2012_IIT_0012	MEDDRA 150	분당서울대학교병원	SNB	NA	2011-10-19	Female	NA	최창원	2013-04-02 20:24:29
SNBPE0081	2012_IIT_0012	MEDDRA 150	분당서울대학교병원	SNB	NA	2011-10-06	Female	NA	최창원	2013-04-02 20:24:57
SNBPE0082	2012_IIT_0012	MEDDRA 150	분당서울대학교병원	SNB	NA	2011-10-06	Male	NA	최창원	2013-04-02 20:25:28
SNBPE0083	2012_IIT_0012	MEDDRA 150	분당서울대학교병원	SNB	NA	2011-11-27	Male	NA	최창원	2013-04-02 20:26:03
SNBPE0084	2012_IIT_0012	MEDDRA 150	분당서울대학교병원	SNB	NA	2011-12-02	Female	NA	최창원	2013-04-02 20:26:38
SNBPE0085	2012_IIT_0012	MEDDRA 150	분당서울대학교병원	SNB	NA	2011-08-12	Male	NA	최창원	2013-04-02 20:27:07
SNBPE0086	2012_IIT_0012	MEDDRA 150	분당서울대학교병원	SNB	NA	2011-12-11	Male	NA	최창원	2013-04-02 20:27:36
SNBPE0087	2012_IIT_0012	MEDDRA 150	분당서울대학교병원	SNB	NA	2012-01-12	Female	NA	최창원	2013-04-02 20:28:07
SNBPE0088	2012_IIT_0012	MEDDRA 150	분당서울대학교병원	SNB	NA	2012-02-07	Male	NA	최창원	2013-04-02 20:28:41
SNBPE0089	2012_IIT_0012	MEDDRA 150	분당서울대학교병원	SNB	NA	2012-02-07	Male	NA	최창원	2013-04-02 20:29:08
SNBPE0090	2012_IIT_0012	MEDDRA 150	분당서울대학교병원	SNB	NA	2012-02-26	Female	NA	최창원	2013-04-02 20:29:40
SNBPE0091	2012_IIT_0012	MEDDRA 150	분당서울대학교병원	SNB	NA	2008-01-21	Male	NA	최창원	2013-07-15 11:59:13
SNBPE0092	2012_IIT_0012	MEDDRA 150	분당서울대학교병원	SNB	NA	2008-01-31	Female	NA	최창원	2013-07-15 12:42:12
SNBPE0093	2012_IIT_0012	MEDDRA 150	분당서울대학교병원	SNB	NA	2008-03-28	Male	NA	최창원	2013-07-16 12:27:56
SNBPE0094	2012_IIT_0012	MEDDRA 150	분당서울대학교병원	SNB	NA	2008-03-31	Male	NA	최창원	2013-07-18 14:15:34
SNBPE0095	2012_IIT_0012	MEDDRA 150	분당서울대학교병원	SNB	NA	2008-06-26	Male	NA	최창원	2013-08-22 17:09:51
SNBPE0096	2012_IIT_0012	MEDDRA 150	분당서울대학교병원	SNB	NA	2008-06-29	Female	NA	최창원	2013-08-22 17:26:25
SNBPE0097	2012_IIT_0012	MEDDRA 150	분당서울대학교병원	SNB	NA	2008-07-11	Male	NA	최창원	2013-08-27 12:38:53
SNBPE0098	2012_IIT_0012	MEDDRA 150	분당서울대학교병원	SNB	NA	2008-09-19	Male	NA	최창원	2013-08-27 15:08:29
SNBPE0099	2012_IIT_0012	MEDDRA 150	분당서울대학교병원	SNB	NA	2008-10-07	Female	NA	최창원	2013-09-02 18:22:50
SNBPE0100	2012_IIT_0012	MEDDRA 150	분당서울대학교병원	SNB	NA	2008-10-13	Female	NA	최창원	2013-09-02 18:34:50
SNBPE0101	2012_IIT_0012	MEDDRA 150	분당서울대학교병원	SNB	NA	2008-11-01	Female	NA	최창원	2013-09-02 19:55:06
SNBPE0102	2012_IIT_0012	MEDDRA 150	분당서울대학교병원	SNB	NA	2008-10-31	Male	NA	최창원	2013-09-02 20:18:08
SNBPE0103	2012_IIT_0012	MEDDRA 150	분당서울대학교병원	SNB	NA	2009-01-06	Female	NA	최창원	2013-09-02 20:35:27
SNBPE0104	2012_IIT_0012	MEDDRA 150	분당서울대학교병원	SNB	NA	2009-01-08	Female	NA	최창원	2013-09-03 12:46:58
SNBPE0105	2012_IIT_0012	MEDDRA 150	분당서울대학교병원	SNB	NA	2009-01-20	Female	NA	최창원	2013-09-06 12:09:17
SNBPE0106	2012_IIT_0012	MEDDRA 150	분당서울대학교병원	SNB	NA	2009-02-06	Male	NA	최창원	2013-09-16 13:55:00
SNBPE0107	2012_IIT_0012	MEDDRA 150	분당서울대학교병원	SNB	NA	2009-02-06	Male	NA	최창원	2013-09-16 14:18:58
SNBPE0108	2012_IIT_0012	MEDDRA 150	분당서울대학교병원	SNB	NA	2009-02-09	Male	NA	최창원	2013-09-16 14:39:32
SNBPE0109	2012_IIT_0012	MEDDRA 150	분당서울대학교병원	SNB	NA	2009-02-16	Female	NA	최창원	2013-09-16 15:07:54
SNBPE0110	2012_IIT_0012	MEDDRA 150	분당서울대학교병원	SNB	NA	2009-06-11	Male	NA	최창원	2013-09-16 15:24:00
SNBPE0111	2012_IIT_0012	MEDDRA 150	분당서울대학교병원	SNB	NA	2009-06-25	Female	NA	최창원	2013-09-17 22:04:23
SNBPE0112	2012_IIT_0012	MEDDRA 150	분당서울대학교병원	SNB	NA	2009-06-27	Female	NA	최창원	2013-09-22 11:18:04
SNBPE0113	2012_IIT_0012	MEDDRA 150	분당서울대학교병원	SNB	NA	2009-07-02	Male	NA	최창원	2013-09-22 11:37:56
SNBPE0114	2012_IIT_0012	MEDDRA 150	분당서울대학교병원	SNB	NA	2009-07-02	Male	NA	최창원	2013-09-22 11:54:37
SNBPE0115	2012_IIT_0012	MEDDRA 150	분당서울대학교병원	SNB	NA	2009-07-08	Female	NA	최창원	2013-09-22 12:20:18
SNBPE0116	2012_IIT_0012	MEDDRA 150	분당서울대학교병원	SNB	NA	2009-07-17	Male	NA	최창원	2013-09-22 12:57:10
SNBPE0117	2012_IIT_0012	MEDDRA 150	분당서울대학교병원	SNB	NA	2009-07-17	Male	NA	최창원	2013-09-22 13:23:45
SNBPE0118	2012_IIT_0012	MEDDRA 150	분당서울대학교병원	SNB	NA	2009-07-27	Female	NA	최창원	2013-09-22 13:34:09
SNBPE0119	2012_IIT_0012	MEDDRA 150	분당서울대학교병원	SNB	NA	2009-07-29	Male	NA	최창원	2013-09-22 13:47:04
SNBPE0120	2012_IIT_0012	MEDDRA 150	분당서울대학교병원	SNB	NA	2009-08-09	Male	NA	최창원	2013-09-22 14:09:24
SNBPE0121	2012_IIT_0012	MEDDRA 150	분당서울대학교병원	SNB	NA	2009-09-03	Female	NA	최창원	2013-09-22 14:21:44
SNBPE0122	2012_IIT_0012	MEDDRA 150	분당서울대학교병원	SNB	NA	2009-09-28	Female	NA	최창원	2013-09-22 14:34:04
SNBPE0123	2012_IIT_0012	MEDDRA 150	분당서울대학교병원	SNB	NA	2010-03-13	Female	NA	최창원	2013-09-22 14:36:20
SNBPE0124	2012_IIT_0012	MEDDRA 150	분당서울대학교병원	SNB	NA	2009-09-20	Female	NA	최창원	2013-09-23 11:51:25
SNBPE0125	2012_IIT_0012	MEDDRA 150	분당서울대학교병원	SNB	NA	2009-10-09	Male	NA	최창원	2013-09-23 12:10:49
SNBPE0126	2012_IIT_0012	MEDDRA 150	분당서울대학교병원	SNB	NA	2009-10-09	Male	NA	최창원	2013-09-23 12:31:32
SNBPE0127	2012_IIT_0012	MEDDRA 150	분당서울대학교병원	SNB	NA	2009-10-13	Male	NA	최창원	2013-09-23 12:52:17
SNBPE0128	2012_IIT_0012	MEDDRA 150	분당서울대학교병원	SNB	NA	2009-12-10	Female	NA	최창원	2013-09-23 13:15:15
SNBPE0129	2012_IIT_0012	MEDDRA 150	분당서울대학교병원	SNB	NA	2009-12-26	Female	NA	최창원	2013-09-23 13:35:06
SNBPE0130	2012_IIT_0012	MEDDRA 150	분당서울대학교병원	SNB	NA	2010-01-07	Female	NA	최창원	2013-09-23 13:55:09
SNBPE0131	2012_IIT_0012	MEDDRA 150	분당서울대학교병원	SNB	NA	2010-01-24	Male	NA	최창원	2013-09-23 14:48:10
SNBPE0132	2012_IIT_0012	MEDDRA 150	분당서울대학교병원	SNB	NA	2010-02-06	Female	NA	최창원	2013-09-23 15:01:34
SNBPE0133	2012_IIT_0012	MEDDRA 150	분당서울대학교병원	SNB	NA	2010-02-09	Male	NA	최창원	2013-09-23 15:24:16
SNBPE0134	2012_IIT_0012	MEDDRA 150	분당서울대학교병원	SNB	NA	2010-02-27	Male	NA	최창원	2013-09-23 15:36:15
SNBPE0135	2012_IIT_0012	MEDDRA 150	분당서울대학교병원	SNB	NA	2010-03-15	Female	NA	최창원	2013-09-23 16:59:10
SNUPE0001	2012_IIT_0012	MEDDRA 150	서울대학교병원	SNU	NA	2010-05-24	Female	NA	이주영	2013-02-05 13:43:28
SNUPE0002	2012_IIT_0012	MEDDRA 150	서울대학교병원	SNU	NA	2010-05-24	Female	NA	이주영	2013-02-05 17:06:21
SNUPE0003	2012_IIT_0012	MEDDRA 150	서울대학교병원	SNU	NA	2010-05-24	Male	NA	이주영	2013-02-07 20:30:17
SNUPE0004	2012_IIT_0012	MEDDRA 150	서울대학교병원	SNU	NA	2011-04-08	Female	NA	이주영	2013-02-12 01:15:47
SNUPE0005	2012_IIT_0012	MEDDRA 150	서울대학교병원	SNU	NA	2010-05-26	Male	NA	이주영	2013-02-14 19:32:56
SNUPE0007	2012_IIT_0012	MEDDRA 150	서울대학교병원	SNU	NA	2010-05-28	Female	NA	이주영	2013-02-14 20:36:35
SNUPE0009	2012_IIT_0012	MEDDRA 150	서울대학교병원	SNU	NA	2010-06-20	Female	NA	이주영	2013-02-21 17:34:53
SNUPE0010	2012_IIT_0012	MEDDRA 150	서울대학교병원	SNU	NA	2011-03-31	Male	NA	이주영	2013-02-21 18:26:11
SNUPE0011	2012_IIT_0012	MEDDRA 150	서울대학교병원	SNU	NA	2011-02-18	Female	NA	이주영	2013-02-21 18:32:20
SNUPE0012	2012_IIT_0012	MEDDRA 150	서울대학교병원	SNU	NA	2005-09-28	Male	NA	이주영	2013-02-22 13:31:01
SNUPE0013	2012_IIT_0012	MEDDRA 150	서울대학교병원	SNU	NA	2005-10-02	Female	NA	이주영	2013-02-22 15:02:30
SNUPE0014	2012_IIT_0012	MEDDRA 150	서울대학교병원	SNU	NA	2005-10-02	Male	NA	이주영	2013-02-25 12:46:51
SNUPE0015	2012_IIT_0012	MEDDRA 150	서울대학교병원	SNU	NA	2005-10-28	Female	NA	이주영	2013-02-25 13:42:44
SNUPE0016	2012_IIT_0012	MEDDRA 150	서울대학교병원	SNU	NA	2010-06-22	Female	NA	이주영	2013-02-25 15:29:42
SNUPE0017	2012_IIT_0012	MEDDRA 150	서울대학교병원	SNU	NA	2010-06-22	Female	NA	이주영	2013-02-25 16:00:24
SNUPE0018	2012_IIT_0012	MEDDRA 150	서울대학교병원	SNU	NA	2005-11-19	Female	NA	김한석	2013-02-25 16:17:27
SNUPE0019	2012_IIT_0012	MEDDRA 150	서울대학교병원	SNU	NA	2010-12-26	Female	NA	이주영	2013-02-25 17:01:47
SNUPE0020	2012_IIT_0012	MEDDRA 150	서울대학교병원	SNU	NA	2005-11-26	Female	NA	김한석	2013-02-25 18:10:48
SNUPE0021	2012_IIT_0012	MEDDRA 150	서울대학교병원	SNU	NA	2005-12-02	Male	NA	이주영	2013-02-26 15:04:02
SNUPE0022	2012_IIT_0012	MEDDRA 150	서울대학교병원	SNU	NA	2005-12-02	Female	NA	이주영	2013-02-26 15:42:05
SNUPE0023	2012_IIT_0012	MEDDRA 150	서울대학교병원	SNU	NA	2007-01-08	Female	NA	이주영	2013-03-06 20:30:29
SNUPE0024	2012_IIT_0012	MEDDRA 150	서울대학교병원	SNU	NA	2010-06-27	Female	NA	이주영	2013-03-09 17:09:54
SNUPE0025	2012_IIT_0012	MEDDRA 150	서울대학교병원	SNU	NA	2010-06-29	Male	NA	이주영	2013-03-09 21:50:25
SNUPE0026	2012_IIT_0012	MEDDRA 150	서울대학교병원	SNU	NA	2007-01-25	Male	NA	이주영	2013-03-10 17:09:07
SNUPE0027	2012_IIT_0012	MEDDRA 150	서울대학교병원	SNU	NA	2005-12-31	Male	NA	이주영	2013-03-11 11:02:04
SNUPE0028	2012_IIT_0012	MEDDRA 150	서울대학교병원	SNU	NA	2011-04-18	Female	NA	이주영	2013-03-12 15:28:18
SNUPE0029	2012_IIT_0012	MEDDRA 150	서울대학교병원	SNU	NA	2007-03-02	Female	NA	이주영	2013-03-19 18:46:33
SNUPE0030	2012_IIT_0012	MEDDRA 150	서울대학교병원	SNU	NA	2007-03-02	Female	NA	이주영	2013-03-19 19:59:41
SNUPE0031	2012_IIT_0012	MEDDRA 150	서울대학교병원	SNU	NA	2011-04-28	Female	NA	이주영	2013-03-28 18:04:03
SNUPE0032	2012_IIT_0012	MEDDRA 150	서울대학교병원	SNU	NA	2006-01-24	Female	NA	이주영	2013-03-29 16:21:00
SNUPE0033	2012_IIT_0012	MEDDRA 150	서울대학교병원	SNU	NA	2011-05-07	Female	NA	이주영	2013-03-29 21:04:17
SNUPE0034	2012_IIT_0012	MEDDRA 150	서울대학교병원	SNU	NA	2011-05-11	Male	NA	이주영	2013-03-29 22:07:35
SNUPE0035	2012_IIT_0012	MEDDRA 150	서울대학교병원	SNU	NA	2007-03-11	Female	NA	이주영	2013-04-16 20:52:58
SNUPE0036	2012_IIT_0012	MEDDRA 150	서울대학교병원	SNU	NA	2007-03-17	Female	NA	이주영	2013-04-16 21:58:08
SNUPE0037	2012_IIT_0012	MEDDRA 150	서울대학교병원	SNU	NA	2006-01-25	Male	NA	이주영	2013-04-25 14:26:19
SNUPE0038	2012_IIT_0012	MEDDRA 150	서울대학교병원	SNU	NA	2010-07-02	Female	NA	이주영	2013-04-29 22:04:31
SNUPE0043	2012_IIT_0012	MEDDRA 150	서울대학교병원	SNU	NA	2008-03-08	Male	NA	이주영	2013-05-02 17:46:37
SNUPE0044	2012_IIT_0012	MEDDRA 150	서울대학교병원	SNU	NA	2008-03-17	Male	NA	이주영	2013-05-02 21:13:18
SNUPE0045	2012_IIT_0012	MEDDRA 150	서울대학교병원	SNU	NA	2008-03-31	Male	NA	이주영	2013-05-03 22:56:04
SNUPE0046	2012_IIT_0012	MEDDRA 150	서울대학교병원	SNU	NA	2008-03-31	Male	NA	이주영	2013-05-04 16:48:24
SNUPE0047	2012_IIT_0012	MEDDRA 150	서울대학교병원	SNU	NA	2008-04-05	Male	NA	이주영	2013-05-04 17:37:13
SNUPE0048	2012_IIT_0012	MEDDRA 150	서울대학교병원	SNU	NA	2008-04-05	Male	NA	이주영	2013-05-04 20:06:42
SNUPE0049	2012_IIT_0012	MEDDRA 150	서울대학교병원	SNU	NA	2010-07-07	Male	NA	이주영	2013-05-05 11:30:54
SNUPE0050	2012_IIT_0012	MEDDRA 150	서울대학교병원	SNU	NA	2010-07-21	Male	NA	이주영	2013-05-05 12:44:01
SNUPE0051	2012_IIT_0012	MEDDRA 150	서울대학교병원	SNU	NA	2010-08-03	Female	NA	이주영	2013-05-05 13:10:04
SNUPE0052	2012_IIT_0012	MEDDRA 150	서울대학교병원	SNU	NA	2010-08-16	Female	NA	이주영	2013-05-05 15:48:19
SNUPE0055	2012_IIT_0012	MEDDRA 150	서울대학교병원	SNU	NA	2011-05-12	Male	NA	이주영	2013-05-06 19:12:35
SNUPE0056	2012_IIT_0012	MEDDRA 150	서울대학교병원	SNU	NA	2008-05-20	Male	NA	이주영	2013-05-06 20:54:39
SNUPE0057	2012_IIT_0012	MEDDRA 150	서울대학교병원	SNU	NA	2008-05-27	Male	NA	이주영	2013-05-06 22:20:27
SNUPE0058	2012_IIT_0012	MEDDRA 150	서울대학교병원	SNU	NA	2006-01-27	Female	NA	이주영	2013-05-07 15:55:43
SNUPE0059	2012_IIT_0012	MEDDRA 150	서울대학교병원	SNU	NA	2006-03-07	Female	NA	이주영	2013-05-07 15:58:52
SNUPE0060	2012_IIT_0012	MEDDRA 150	서울대학교병원	SNU	NA	2006-03-07	Male	NA	이주영	2013-05-08 14:24:08
SNUPE0061	2012_IIT_0012	MEDDRA 150	서울대학교병원	SNU	NA	2006-03-15	Male	NA	이주영	2013-05-08 15:02:00
SNUPE0062	2012_IIT_0012	MEDDRA 150	서울대학교병원	SNU	NA	2006-03-15	Female	NA	이주영	2013-05-08 15:08:07
SNUPE0063	2012_IIT_0012	MEDDRA 150	서울대학교병원	SNU	NA	2006-03-21	Male	NA	이주영	2013-05-09 14:02:01
SNUPE0064	2012_IIT_0012	MEDDRA 150	서울대학교병원	SNU	NA	2005-09-18	Male	NA	이주영	2013-05-10 11:00:44
SNUPE0065	2012_IIT_0012	MEDDRA 150	서울대학교병원	SNU	NA	2006-04-05	Male	NA	이주영	2013-05-11 15:49:30
SNUPE0066	2012_IIT_0012	MEDDRA 150	서울대학교병원	SNU	NA	2008-06-04	Female	NA	이주영	2013-05-11 20:46:30
SNUPE0067	2012_IIT_0012	MEDDRA 150	서울대학교병원	SNU	NA	2008-06-09	Male	NA	이주영	2013-05-11 21:43:11
SNUPE0068	2012_IIT_0012	MEDDRA 150	서울대학교병원	SNU	NA	2008-06-13	Female	NA	이주영	2013-05-11 22:59:01
SNUPE0069	2012_IIT_0012	MEDDRA 150	서울대학교병원	SNU	NA	2006-04-07	Female	NA	이주영	2013-05-13 09:24:41
SNUPE0070	2012_IIT_0012	MEDDRA 150	서울대학교병원	SNU	NA	2006-04-07	Male	NA	이주영	2013-05-13 12:42:06
SNUPE0071	2012_IIT_0012	MEDDRA 150	서울대학교병원	SNU	NA	2006-05-08	Female	NA	이주영	2013-05-13 13:26:19
SNUPE0072	2012_IIT_0012	MEDDRA 150	서울대학교병원	SNU	NA	2009-04-07	Female	NA	이주영	2013-05-13 13:58:07
SNUPE0073	2012_IIT_0012	MEDDRA 150	서울대학교병원	SNU	NA	2006-05-08	Male	NA	이주영	2013-05-13 18:10:27
SNUPE0074	2012_IIT_0012	MEDDRA 150	서울대학교병원	SNU	NA	2008-10-30	Female	NA	이주영	2013-05-18 21:18:21
SNUPE0075	2012_IIT_0012	MEDDRA 150	서울대학교병원	SNU	NA	2009-02-03	Male	NA	이주영	2013-05-18 21:22:34
SNUPE0076	2012_IIT_0012	MEDDRA 150	서울대학교병원	SNU	NA	2011-05-20	Female	NA	이주영	2013-05-20 08:44:26
SNUPE0077	2012_IIT_0012	MEDDRA 150	서울대학교병원	SNU	NA	2006-07-04	Female	NA	이주영	2013-05-23 14:02:34
SNUPE0078	2012_IIT_0012	MEDDRA 150	서울대학교병원	SNU	NA	2006-07-06	Female	NA	이주영	2013-05-25 12:54:09
SNUPE0079	2012_IIT_0012	MEDDRA 150	서울대학교병원	SNU	NA	2006-08-13	Male	NA	이주영	2013-05-26 12:04:29
SNUPE0080	2012_IIT_0012	MEDDRA 150	서울대학교병원	SNU	NA	2006-08-20	Male	NA	이주영	2013-05-26 12:07:47
SNUPE0081	2012_IIT_0012	MEDDRA 150	서울대학교병원	SNU	NA	2006-09-02	Male	NA	이주영	2013-05-26 13:56:25
SNUPE0082	2012_IIT_0012	MEDDRA 150	서울대학교병원	SNU	NA	2006-09-02	Male	NA	이주영	2013-05-26 14:19:48
SNUPE0083	2012_IIT_0012	MEDDRA 150	서울대학교병원	SNU	NA	2011-05-20	Male	NA	이주영	2013-05-26 15:39:31
SNUPE0084	2012_IIT_0012	MEDDRA 150	서울대학교병원	SNU	NA	2011-05-23	Female	NA	이주영	2013-05-26 16:13:16
SNUPE0085	2012_IIT_0012	MEDDRA 150	서울대학교병원	SNU	NA	2009-02-24	Male	NA	이주영	2013-05-26 20:33:03
SNUPE0086	2012_IIT_0012	MEDDRA 150	서울대학교병원	SNU	NA	2009-02-25	Female	NA	이주영	2013-05-26 20:34:38
SNUPE0087	2012_IIT_0012	MEDDRA 150	서울대학교병원	SNU	NA	2009-03-27	Female	NA	이주영	2013-05-26 20:36:14
SNUPE0088	2012_IIT_0012	MEDDRA 150	서울대학교병원	SNU	NA	2006-09-05	Female	NA	이주영	2013-05-27 10:51:28
SNUPE0089	2012_IIT_0012	MEDDRA 150	서울대학교병원	SNU	NA	2006-09-19	Male	NA	이주영	2013-05-27 12:21:31
SNUPE0090	2012_IIT_0012	MEDDRA 150	서울대학교병원	SNU	NA	2006-10-09	Male	NA	이주영	2013-05-27 12:39:25
SNUPE0091	2012_IIT_0012	MEDDRA 150	서울대학교병원	SNU	NA	2006-10-15	Female	NA	이주영	2013-05-27 13:07:13
SNUPE0092	2012_IIT_0012	MEDDRA 150	서울대학교병원	SNU	NA	2006-10-26	Male	NA	이주영	2013-05-27 13:27:26
SNUPE0093	2012_IIT_0012	MEDDRA 150	서울대학교병원	SNU	NA	2006-10-26	Female	NA	이주영	2013-05-27 13:43:52
SNUPE0094	2012_IIT_0012	MEDDRA 150	서울대학교병원	SNU	NA	2006-11-02	Male	NA	이주영	2013-05-27 18:00:42
SNUPE0095	2012_IIT_0012	MEDDRA 150	서울대학교병원	SNU	NA	2006-11-09	Female	NA	이주영	2013-05-27 19:07:01
SNUPE0096	2012_IIT_0012	MEDDRA 150	서울대학교병원	SNU	NA	2005-08-25	Female	NA	이주영	2013-05-27 22:05:29
SNUPE0097	2012_IIT_0012	MEDDRA 150	서울대학교병원	SNU	NA	2006-11-17	Female	NA	이주영	2013-05-28 12:43:40
SNUPE0098	2012_IIT_0012	MEDDRA 150	서울대학교병원	SNU	NA	2006-11-30	Male	NA	이주영	2013-05-28 14:46:03
SNUPE0100	2012_IIT_0012	MEDDRA 150	서울대학교병원	SNU	NA	2006-12-14	Female	NA	이주영	2013-05-28 16:43:12
SNUPE0101	2012_IIT_0012	MEDDRA 150	서울대학교병원	SNU	NA	2006-12-16	Male	NA	이주영	2013-05-28 17:57:47
SNUPE0102	2012_IIT_0012	MEDDRA 150	서울대학교병원	SNU	NA	2011-05-27	Male	NA	이주영	2013-05-28 20:03:59
SNUPE0103	2012_IIT_0012	MEDDRA 150	서울대학교병원	SNU	NA	2006-12-24	Female	NA	이주영	2013-05-29 13:04:18
SNUPE0104	2012_IIT_0012	MEDDRA 150	서울대학교병원	SNU	NA	2007-01-08	Male	NA	이주영	2013-05-29 13:52:10
SNUPE0105	2012_IIT_0012	MEDDRA 150	서울대학교병원	SNU	NA	2011-05-29	Female	NA	이주영	2013-05-30 18:47:53
SNUPE0106	2012_IIT_0012	MEDDRA 150	서울대학교병원	SNU	NA	2011-06-01	Male	NA	이주영	2013-05-30 18:49:48
SNUPE0107	2012_IIT_0012	MEDDRA 150	서울대학교병원	SNU	NA	2011-07-02	Male	NA	이주영	2013-05-30 19:26:06
SNUPE0108	2012_IIT_0012	MEDDRA 150	서울대학교병원	SNU	NA	2011-07-02	Female	NA	이주영	2013-06-04 17:31:00
SNUPE0109	2012_IIT_0012	MEDDRA 150	서울대학교병원	SNU	NA	2011-07-05	Female	NA	이주영	2013-06-04 18:04:11
SNUPE0110	2012_IIT_0012	MEDDRA 150	서울대학교병원	SNU	NA	2011-07-05	Female	NA	이주영	2013-06-04 18:06:18
SNUPE0111	2012_IIT_0012	MEDDRA 150	서울대학교병원	SNU	NA	2005-08-17	Female	NA	이주영	2013-06-10 14:42:32
SNUPE0112	2012_IIT_0012	MEDDRA 150	서울대학교병원	SNU	NA	2011-07-05	Female	NA	이주영	2013-06-15 13:22:05
SNUPE0113	2012_IIT_0012	MEDDRA 150	서울대학교병원	SNU	NA	2011-07-08	Male	NA	이주영	2013-06-15 13:53:35
SNUPE0115	2012_IIT_0012	MEDDRA 150	서울대학교병원	SNU	NA	2011-07-10	Male	NA	이주영	2013-06-15 15:56:43
SNUPE0116	2012_IIT_0012	MEDDRA 150	서울대학교병원	SNU	NA	2011-07-10	Female	NA	이주영	2013-06-15 16:21:02
SNUPE0117	2012_IIT_0012	MEDDRA 150	서울대학교병원	SNU	NA	2011-07-16	Female	NA	이주영	2013-06-19 17:22:54
SNUPE0118	2012_IIT_0012	MEDDRA 150	서울대학교병원	SNU	NA	2010-08-24	Male	NA	이주영	2013-06-20 15:58:57
SNUPE0119	2012_IIT_0012	MEDDRA 150	서울대학교병원	SNU	NA	2010-08-24	Male	NA	이주영	2013-06-21 12:23:22
SNUPE0120	2012_IIT_0012	MEDDRA 150	서울대학교병원	SNU	NA	2011-07-27	Female	NA	이주영	2013-06-21 15:35:06
SNUPE0121	2012_IIT_0012	MEDDRA 150	서울대학교병원	SNU	NA	2011-07-31	Male	NA	이주영	2013-06-21 16:10:36
SNUPE0122	2012_IIT_0012	MEDDRA 150	서울대학교병원	SNU	NA	2010-10-05	Female	NA	이주영	2013-06-21 16:19:10
SNUPE0123	2012_IIT_0012	MEDDRA 150	서울대학교병원	SNU	NA	2008-06-17	Female	NA	이주영	2013-06-22 20:22:50
SNUPE0124	2012_IIT_0012	MEDDRA 150	서울대학교병원	SNU	NA	2008-06-30	Female	NA	이주영	2013-06-22 21:25:56
SNUPE0125	2012_IIT_0012	MEDDRA 150	서울대학교병원	SNU	NA	2010-10-08	Female	NA	이주영	2013-06-24 12:22:03
SNUPE0126	2012_IIT_0012	MEDDRA 150	서울대학교병원	SNU	NA	2010-10-16	Male	NA	이주영	2013-06-24 15:11:27
SNUPE0127	2012_IIT_0012	MEDDRA 150	서울대학교병원	SNU	NA	2010-11-02	Male	NA	이주영	2013-06-24 16:04:11
SNUPE0128	2012_IIT_0012	MEDDRA 150	서울대학교병원	SNU	NA	2010-11-04	Male	NA	이주영	2013-06-25 12:06:48
SNUPE0129	2012_IIT_0012	MEDDRA 150	서울대학교병원	SNU	NA	2010-11-04	Male	NA	이주영	2013-06-25 16:11:12
SNUPE0130	2012_IIT_0012	MEDDRA 150	서울대학교병원	SNU	NA	2005-07-11	Female	NA	이주영	2013-06-26 16:08:26
SNUPE0131	2012_IIT_0012	MEDDRA 150	서울대학교병원	SNU	NA	2005-07-11	Female	NA	이주영	2013-06-26 16:44:57
SNUPE0132	2012_IIT_0012	MEDDRA 150	서울대학교병원	SNU	NA	2010-11-10	Male	NA	이주영	2013-06-27 09:35:19
SNUPE0133	2012_IIT_0012	MEDDRA 150	서울대학교병원	SNU	NA	2010-11-16	Female	NA	이주영	2013-06-27 10:09:31
SNUPE0134	2012_IIT_0012	MEDDRA 150	서울대학교병원	SNU	NA	2010-11-26	Female	NA	이주영	2013-06-27 12:38:07
SNUPE0135	2012_IIT_0012	MEDDRA 150	서울대학교병원	SNU	NA	2005-07-03	Female	NA	이주영	2013-06-27 15:54:57
SNUPE0136	2012_IIT_0012	MEDDRA 150	서울대학교병원	SNU	NA	2005-06-20	Male	NA	이주영	2013-06-27 16:21:32
SNUPE0137	2012_IIT_0012	MEDDRA 150	서울대학교병원	SNU	NA	2011-08-03	Male	NA	이주영	2013-06-27 17:57:39
SNUPE0138	2012_IIT_0012	MEDDRA 150	서울대학교병원	SNU	NA	2011-08-11	Male	NA	이주영	2013-06-28 13:42:42
SNUPE0139	2012_IIT_0012	MEDDRA 150	서울대학교병원	SNU	NA	2011-08-11	Male	NA	이주영	2013-06-28 15:34:14
SNUPE0140	2012_IIT_0012	MEDDRA 150	서울대학교병원	SNU	NA	2005-06-20	Male	NA	이주영	2013-06-28 17:32:04
SNUPE0141	2012_IIT_0012	MEDDRA 150	서울대학교병원	SNU	NA	2005-06-14	Male	NA	김한석	2013-06-28 17:36:31
SNUPE0142	2012_IIT_0012	MEDDRA 150	서울대학교병원	SNU	NA	2005-05-29	Male	NA	이주영	2013-06-28 18:07:58
SNUPE0143	2012_IIT_0012	MEDDRA 150	서울대학교병원	SNU	NA	2005-05-29	Female	NA	이주영	2013-06-28 18:43:46
SNUPE0144	2012_IIT_0012	MEDDRA 150	서울대학교병원	SNU	NA	2011-08-19	Female	NA	이주영	2013-06-28 20:40:23
SNUPE0145	2012_IIT_0012	MEDDRA 150	서울대학교병원	SNU	NA	2011-08-23	Female	NA	이주영	2013-06-28 20:59:55
SNUPE0147	2012_IIT_0012	MEDDRA 150	서울대학교병원	SNU	NA	2011-09-03	Female	NA	이주영	2013-06-28 21:24:44
SNUPE0148	2012_IIT_0012	MEDDRA 150	서울대학교병원	SNU	NA	2011-09-03	Male	NA	이주영	2013-06-28 21:25:41
SNUPE0149	2012_IIT_0012	MEDDRA 150	서울대학교병원	SNU	NA	2005-04-26	Female	NA	김한석	2013-06-28 21:41:48
SNUPE0150	2012_IIT_0012	MEDDRA 150	서울대학교병원	SNU	NA	2005-04-24	Male	NA	이주영	2013-06-29 09:36:25
SNUPE0151	2012_IIT_0012	MEDDRA 150	서울대학교병원	SNU	NA	2011-09-21	Male	NA	이주영	2013-07-03 14:38:05
SNUPE0152	2012_IIT_0012	MEDDRA 150	서울대학교병원	SNU	NA	2011-09-25	Male	NA	이주영	2013-07-04 17:20:59
SNUPE0153	2012_IIT_0012	MEDDRA 150	서울대학교병원	SNU	NA	2011-09-25	Male	NA	이주영	2013-07-04 18:13:39
SNUPE0154	2012_IIT_0012	MEDDRA 150	서울대학교병원	SNU	NA	2011-10-01	Female	NA	이주영	2013-07-05 15:51:10
SNUPE0155	2012_IIT_0012	MEDDRA 150	서울대학교병원	SNU	NA	2011-11-05	Male	NA	이주영	2013-07-06 10:09:43
SNUPE0156	2012_IIT_0012	MEDDRA 150	서울대학교병원	SNU	NA	2011-11-05	Female	NA	이주영	2013-07-08 15:54:40
SNUPE0157	2012_IIT_0012	MEDDRA 150	서울대학교병원	SNU	NA	2005-04-17	Female	NA	이주영	2013-07-11 12:52:49
SNUPE0158	2012_IIT_0012	MEDDRA 150	서울대학교병원	SNU	NA	2005-01-31	Female	NA	이주영	2013-07-12 17:41:26
SNUPE0159	2012_IIT_0012	MEDDRA 150	서울대학교병원	SNU	NA	2010-12-03	Female	NA	김한석	2013-07-15 18:26:40
SNUPE0160	2012_IIT_0012	MEDDRA 150	서울대학교병원	SNU	NA	2010-12-03	Female	NA	이주영	2013-07-16 11:22:13
SNUPE0161	2012_IIT_0012	MEDDRA 150	서울대학교병원	SNU	NA	2010-12-13	Female	NA	이주영	2013-07-16 17:41:01
SNUPE0162	2012_IIT_0012	MEDDRA 150	서울대학교병원	SNU	NA	2011-01-05	Female	NA	이주영	2013-07-16 18:03:56
SNUPE0163	2012_IIT_0012	MEDDRA 150	서울대학교병원	SNU	NA	2011-02-18	Male	NA	이주영	2013-07-16 19:50:01
SNUPE0164	2012_IIT_0012	MEDDRA 150	서울대학교병원	SNU	NA	2011-01-14	Male	NA	이주영	2013-07-25 15:34:45
SNUPE0165	2012_IIT_0012	MEDDRA 150	서울대학교병원	SNU	NA	2011-01-25	Male	NA	이주영	2013-07-25 16:19:54
SNUPE0166	2012_IIT_0012	MEDDRA 150	서울대학교병원	SNU	NA	2011-02-24	Female	NA	이주영	2013-07-25 16:55:52
SNUPE0168	2012_IIT_0012	MEDDRA 150	서울대학교병원	SNU	NA	2004-12-16	Female	NA	이주영	2013-07-26 14:13:31
SNUPE0169	2012_IIT_0012	MEDDRA 150	서울대학교병원	SNU	NA	2004-11-19	Male	NA	이주영	2013-07-26 16:45:45
SNUPE0170	2012_IIT_0012	MEDDRA 150	서울대학교병원	SNU	NA	2004-11-19	Male	NA	이주영	2013-07-26 17:26:45
SNUPE0171	2012_IIT_0012	MEDDRA 150	서울대학교병원	SNU	NA	2004-09-26	Male	NA	이주영	2013-07-26 17:55:26
SNUPE0172	2012_IIT_0012	MEDDRA 150	서울대학교병원	SNU	NA	2011-03-03	Female	NA	이주영	2013-07-27 20:12:56
SNUPE0173	2012_IIT_0012	MEDDRA 150	서울대학교병원	SNU	NA	2011-03-07	Male	NA	이주영	2013-07-28 13:59:22
SNUPE0174	2012_IIT_0012	MEDDRA 150	서울대학교병원	SNU	NA	2011-03-07	Male	NA	이주영	2013-07-28 15:04:27
SNUPE0175	2012_IIT_0012	MEDDRA 150	서울대학교병원	SNU	NA	2011-03-08	Female	NA	이주영	2013-07-28 15:26:29
SNUPE0176	2012_IIT_0012	MEDDRA 150	서울대학교병원	SNU	NA	2011-03-14	Male	NA	이주영	2013-07-29 10:53:34
SNUPE0177	2012_IIT_0012	MEDDRA 150	서울대학교병원	SNU	NA	2004-09-09	Male	NA	이주영	2013-07-29 13:42:53
SNUPE0178	2012_IIT_0012	MEDDRA 150	서울대학교병원	SNU	NA	2004-07-16	Male	NA	이주영	2013-07-29 15:15:30
SNUPE0179	2012_IIT_0012	MEDDRA 150	서울대학교병원	SNU	NA	2004-07-02	Female	NA	이주영	2013-07-29 15:47:00
SNUPE0181	2012_IIT_0012	MEDDRA 150	서울대학교병원	SNU	NA	2009-04-07	Male	NA	이주영	2013-07-29 15:53:13
SNUPE0182	2012_IIT_0012	MEDDRA 150	서울대학교병원	SNU	NA	2004-06-13	Female	NA	이주영	2013-07-29 18:06:09
SNUPE0183	2012_IIT_0012	MEDDRA 150	서울대학교병원	SNU	NA	2004-06-11	Female	NA	이주영	2013-07-29 18:43:28
SNUPE0184	2012_IIT_0012	MEDDRA 150	서울대학교병원	SNU	NA	2004-05-02	Female	NA	이주영	2013-07-29 19:05:08
SNUPE0185	2012_IIT_0012	MEDDRA 150	서울대학교병원	SNU	NA	2004-03-13	Female	NA	이주영	2013-07-29 19:21:07
SNUPE0186	2012_IIT_0012	MEDDRA 150	서울대학교병원	SNU	NA	2011-03-15	Male	NA	이주영	2013-07-30 11:12:39
SNUPE0187	2012_IIT_0012	MEDDRA 150	서울대학교병원	SNU	NA	2004-03-10	Female	NA	이주영	2013-07-30 12:39:38
SNUPE0188	2012_IIT_0012	MEDDRA 150	서울대학교병원	SNU	NA	2011-04-08	Male	NA	이주영	2013-07-30 13:35:17
SNUPE0189	2012_IIT_0012	MEDDRA 150	서울대학교병원	SNU	NA	2010-06-15	Male	NA	이주영	2013-07-30 14:02:14
SNUPE0190	2012_IIT_0012	MEDDRA 150	서울대학교병원	SNU	NA	2004-03-02	Male	NA	이주영	2013-07-30 15:02:46
SNUPE0191	2012_IIT_0012	MEDDRA 150	서울대학교병원	SNU	NA	2004-02-22	Female	NA	이주영	2013-07-30 15:31:30
SNUPE0192	2012_IIT_0012	MEDDRA 150	서울대학교병원	SNU	NA	2004-02-18	Female	NA	이주영	2013-07-30 16:54:07
SNUPE0193	2012_IIT_0012	MEDDRA 150	서울대학교병원	SNU	NA	2004-02-17	Female	NA	이주영	2013-07-30 17:25:56
SNUPE0194	2012_IIT_0012	MEDDRA 150	서울대학교병원	SNU	NA	2004-01-09	Female	NA	이주영	2013-07-30 17:50:04
SNUPE0195	2012_IIT_0012	MEDDRA 150	서울대학교병원	SNU	NA	2004-01-08	Female	NA	이주영	2013-07-31 12:56:25
SNUPE0196	2012_IIT_0012	MEDDRA 150	서울대학교병원	SNU	NA	2003-11-06	Female	NA	이주영	2013-07-31 13:31:47
SNUPE0197	2012_IIT_0012	MEDDRA 150	서울대학교병원	SNU	NA	2003-10-07	Male	NA	이주영	2013-07-31 14:29:37
SNUPE0198	2012_IIT_0012	MEDDRA 150	서울대학교병원	SNU	NA	2010-08-03	Female	NA	이주영	2013-07-31 15:38:38
SNUPE0199	2012_IIT_0012	MEDDRA 150	서울대학교병원	SNU	NA	2003-10-07	Male	NA	이주영	2013-07-31 16:11:06
SNUPE0200	2012_IIT_0012	MEDDRA 150	서울대학교병원	SNU	NA	2003-09-09	Female	NA	이주영	2013-07-31 16:41:49
SNUPE0201	2012_IIT_0012	MEDDRA 150	서울대학교병원	SNU	NA	2009-04-17	Female	NA	이주영	2013-07-31 17:55:34
SNUPE0202	2012_IIT_0012	MEDDRA 150	서울대학교병원	SNU	NA	2003-07-26	Female	NA	이주영	2013-08-01 11:10:30
SNUPE0203	2012_IIT_0012	MEDDRA 150	서울대학교병원	SNU	NA	2003-07-01	Male	NA	이주영	2013-08-01 12:20:01
SNUPE0204	2012_IIT_0012	MEDDRA 150	서울대학교병원	SNU	NA	2003-06-25	Male	NA	이주영	2013-08-01 12:51:25
SNUPE0205	2012_IIT_0012	MEDDRA 150	서울대학교병원	SNU	NA	2003-05-06	Male	NA	이주영	2013-08-01 13:16:29
SNUPE0206	2012_IIT_0012	MEDDRA 150	서울대학교병원	SNU	NA	2003-03-25	Male	NA	이주영	2013-08-01 13:51:22
SNUPE0207	2012_IIT_0012	MEDDRA 150	서울대학교병원	SNU	NA	2010-11-30	Male	NA	이주영	2013-08-01 15:40:05
SNUPE0208	2012_IIT_0012	MEDDRA 150	서울대학교병원	SNU	NA	2011-01-01	Male	NA	이주영	2013-08-01 16:20:19
SNUPE0209	2012_IIT_0012	MEDDRA 150	서울대학교병원	SNU	NA	2009-05-04	Female	NA	이주영	2013-08-02 10:30:50
SNUPE0210	2012_IIT_0012	MEDDRA 150	서울대학교병원	SNU	NA	2009-05-07	Male	NA	이주영	2013-08-02 11:02:58
SNUPE0211	2012_IIT_0012	MEDDRA 150	서울대학교병원	SNU	NA	2009-05-27	Male	NA	이주영	2013-08-02 13:53:33
SNUPE0212	2012_IIT_0012	MEDDRA 150	서울대학교병원	SNU	NA	2009-06-27	Female	NA	이주영	2013-08-02 13:56:30
SNUPE0213	2012_IIT_0012	MEDDRA 150	서울대학교병원	SNU	NA	2009-07-15	Male	NA	이주영	2013-08-02 14:38:24
SNUPE0214	2012_IIT_0012	MEDDRA 150	서울대학교병원	SNU	NA	2010-07-23	Male	NA	이주영	2013-08-02 15:17:56
SNUPE0215	2012_IIT_0012	MEDDRA 150	서울대학교병원	SNU	NA	2009-07-31	Female	NA	이주영	2013-08-02 16:05:35
SNUPE0216	2012_IIT_0012	MEDDRA 150	서울대학교병원	SNU	NA	2009-08-21	Female	NA	이주영	2013-08-02 16:27:50
SNUPE0217	2012_IIT_0012	MEDDRA 150	서울대학교병원	SNU	NA	2003-03-24	Male	NA	이주영	2013-08-02 17:04:32
SNUPE0218	2012_IIT_0012	MEDDRA 150	서울대학교병원	SNU	NA	2009-08-21	Female	NA	이주영	2013-08-02 17:28:04
SNUPE0219	2012_IIT_0012	MEDDRA 150	서울대학교병원	SNU	NA	2009-03-27	Male	NA	이주영	2013-08-05 19:05:38
SNUPE0220	2012_IIT_0012	MEDDRA 150	서울대학교병원	SNU	NA	2009-03-16	Male	NA	이주영	2013-08-05 20:06:27
SNUPE0221	2012_IIT_0012	MEDDRA 150	서울대학교병원	SNU	NA	2009-09-02	Female	NA	이주영	2013-08-06 12:46:53
SNUPE0222	2012_IIT_0012	MEDDRA 150	서울대학교병원	SNU	NA	2009-03-16	Male	NA	이주영	2013-08-06 13:08:33
SNUPE0223	2012_IIT_0012	MEDDRA 150	서울대학교병원	SNU	NA	2009-09-02	Female	NA	이주영	2013-08-06 15:34:27
SNUPE0224	2012_IIT_0012	MEDDRA 150	서울대학교병원	SNU	NA	2009-09-09	Female	NA	이주영	2013-08-06 15:35:53
SNUPE0227	2012_IIT_0012	MEDDRA 150	서울대학교병원	SNU	NA	2010-10-04	Male	NA	이주영	2013-08-06 17:36:25
SNUPE0228	2012_IIT_0012	MEDDRA 150	서울대학교병원	SNU	NA	2009-09-10	Male	NA	김한석	2013-08-06 17:48:34
SNUPE0229	2012_IIT_0012	MEDDRA 150	서울대학교병원	SNU	NA	2009-03-16	Male	NA	이주영	2013-08-08 19:32:14
SNUPE0230	2012_IIT_0012	MEDDRA 150	서울대학교병원	SNU	NA	2009-02-25	Male	NA	이주영	2013-08-08 19:51:55
SNUPE0231	2012_IIT_0012	MEDDRA 150	서울대학교병원	SNU	NA	2009-09-18	Male	NA	이주영	2013-08-09 14:13:03
SNUPE0232	2012_IIT_0012	MEDDRA 150	서울대학교병원	SNU	NA	2009-09-18	Male	NA	이주영	2013-08-09 14:51:05
SNUPE0233	2012_IIT_0012	MEDDRA 150	서울대학교병원	SNU	NA	2009-10-13	Female	NA	이주영	2013-08-09 14:53:25
SNUPE0234	2012_IIT_0012	MEDDRA 150	서울대학교병원	SNU	NA	2009-10-27	Male	NA	이주영	2013-08-09 15:16:36
SNUPE0235	2012_IIT_0012	MEDDRA 150	서울대학교병원	SNU	NA	2009-10-31	Male	NA	이주영	2013-08-09 16:06:17
SNUPE0236	2012_IIT_0012	MEDDRA 150	서울대학교병원	SNU	NA	2009-11-04	Male	NA	이주영	2013-08-09 16:07:39
SNUPE0237	2012_IIT_0012	MEDDRA 150	서울대학교병원	SNU	NA	2009-02-24	Male	NA	이주영	2013-08-09 17:53:10
SNUPE0238	2012_IIT_0012	MEDDRA 150	서울대학교병원	SNU	NA	2009-02-24	Female	NA	이주영	2013-08-09 19:46:53
SNUPE0239	2012_IIT_0012	MEDDRA 150	서울대학교병원	SNU	NA	2009-02-24	Female	NA	이주영	2013-08-09 20:07:41
SNUPE0240	2012_IIT_0012	MEDDRA 150	서울대학교병원	SNU	NA	2009-02-13	Male	NA	이주영	2013-08-09 20:35:37
SNUPE0241	2012_IIT_0012	MEDDRA 150	서울대학교병원	SNU	NA	2009-02-03	Female	NA	이주영	2013-08-09 20:51:26
SNUPE0242	2012_IIT_0012	MEDDRA 150	서울대학교병원	SNU	NA	2009-01-31	Male	NA	이주영	2013-08-10 14:10:40
SNUPE0243	2012_IIT_0012	MEDDRA 150	서울대학교병원	SNU	NA	2009-01-15	Female	NA	이주영	2013-08-10 15:20:58
SNUPE0245	2012_IIT_0012	MEDDRA 150	서울대학교병원	SNU	NA	2009-11-17	Male	NA	이주영	2013-08-12 13:04:59
SNUPE0246	2012_IIT_0012	MEDDRA 150	서울대학교병원	SNU	NA	2009-12-07	Female	NA	이주영	2013-08-12 13:28:16
SNUPE0247	2012_IIT_0012	MEDDRA 150	서울대학교병원	SNU	NA	2009-12-10	Female	NA	이주영	2013-08-12 13:44:14
SNUPE0248	2012_IIT_0012	MEDDRA 150	서울대학교병원	SNU	NA	2009-12-16	Male	NA	이주영	2013-08-13 09:55:50
SNUPE0249	2012_IIT_0012	MEDDRA 150	서울대학교병원	SNU	NA	2009-12-28	Male	NA	이주영	2013-08-13 11:58:41
SNUPE0250	2012_IIT_0012	MEDDRA 150	서울대학교병원	SNU	NA	2010-01-08	Female	NA	이주영	2013-08-13 12:35:46
SNUPE0251	2012_IIT_0012	MEDDRA 150	서울대학교병원	SNU	NA	2009-12-28	Male	NA	이주영	2013-08-13 12:37:56
SNUPE0253	2012_IIT_0012	MEDDRA 150	서울대학교병원	SNU	NA	2010-01-08	Female	NA	이주영	2013-08-13 14:01:25
SNUPE0254	2012_IIT_0012	MEDDRA 150	서울대학교병원	SNU	NA	2010-01-13	Female	NA	이주영	2013-08-13 14:18:53
SNUPE0255	2012_IIT_0012	MEDDRA 150	서울대학교병원	SNU	NA	2010-01-22	Male	NA	이주영	2013-08-13 14:48:41
SNUPE0256	2012_IIT_0012	MEDDRA 150	서울대학교병원	SNU	NA	2010-02-03	Female	NA	이주영	2013-08-13 21:27:04
SNUPE0257	2012_IIT_0012	MEDDRA 150	서울대학교병원	SNU	NA	2010-02-06	Male	NA	이주영	2013-08-13 23:36:34
SNUPE0258	2012_IIT_0012	MEDDRA 150	서울대학교병원	SNU	NA	2010-02-23	Male	NA	이주영	2013-08-14 00:03:08
SNUPE0259	2012_IIT_0012	MEDDRA 150	서울대학교병원	SNU	NA	2010-02-26	Female	NA	이주영	2013-08-14 00:04:46
SNUPE0260	2012_IIT_0012	MEDDRA 150	서울대학교병원	SNU	NA	2010-03-04	Female	NA	이주영	2013-08-14 00:37:53
SNUPE0261	2012_IIT_0012	MEDDRA 150	서울대학교병원	SNU	NA	2010-03-28	Female	NA	이주영	2013-08-14 00:50:23
SNUPE0262	2012_IIT_0012	MEDDRA 150	서울대학교병원	SNU	NA	2010-03-12	Female	NA	이주영	2013-08-14 11:12:20
SNUPE0263	2012_IIT_0012	MEDDRA 150	서울대학교병원	SNU	NA	2010-03-16	Male	NA	이주영	2013-08-14 11:38:57
SNUPE0264	2012_IIT_0012	MEDDRA 150	서울대학교병원	SNU	NA	2010-03-19	Female	NA	이주영	2013-08-14 13:00:41
SNUPE0265	2012_IIT_0012	MEDDRA 150	서울대학교병원	SNU	NA	2010-03-28	Male	NA	이주영	2013-08-14 13:13:37
SNUPE0266	2012_IIT_0012	MEDDRA 150	서울대학교병원	SNU	NA	2010-04-05	Male	NA	이주영	2013-08-14 14:59:51
SNUPE0267	2012_IIT_0012	MEDDRA 150	서울대학교병원	SNU	NA	2010-04-07	Male	NA	이주영	2013-08-14 16:26:30
SNUPE0268	2012_IIT_0012	MEDDRA 150	서울대학교병원	SNU	NA	2010-04-11	Female	NA	이주영	2013-08-14 17:08:21
SNUPE0269	2012_IIT_0012	MEDDRA 150	서울대학교병원	SNU	NA	2010-04-11	Male	NA	이주영	2013-08-16 12:26:00
SNUPE0270	2012_IIT_0012	MEDDRA 150	서울대학교병원	SNU	NA	2010-05-12	Female	NA	이주영	2013-08-16 13:10:54
SNUPE0271	2012_IIT_0012	MEDDRA 150	서울대학교병원	SNU	NA	2010-05-15	Male	NA	이주영	2013-08-16 13:52:35
SNUPE0272	2012_IIT_0012	MEDDRA 150	서울대학교병원	SNU	NA	2010-05-18	Male	NA	이주영	2013-08-16 14:23:28
SNUPE0273	2012_IIT_0012	MEDDRA 150	서울대학교병원	SNU	NA	2010-05-24	Male	NA	이주영	2013-08-16 14:51:44
SNUPE0274	2012_IIT_0012	MEDDRA 150	서울대학교병원	SNU	NA	2009-01-15	Female	NA	이주영	2013-08-17 19:34:23
SNUPE0275	2012_IIT_0012	MEDDRA 150	서울대학교병원	SNU	NA	2009-01-15	Female	NA	이주영	2013-08-17 20:26:02
SNUPE0276	2012_IIT_0012	MEDDRA 150	서울대학교병원	SNU	NA	2009-01-12	Female	NA	이주영	2013-08-17 21:16:34
SNUPE0277	2012_IIT_0012	MEDDRA 150	서울대학교병원	SNU	NA	2009-01-12	Female	NA	이주영	2013-08-17 22:00:44
SNUPE0278	2012_IIT_0012	MEDDRA 150	서울대학교병원	SNU	NA	2009-01-04	Female	NA	이주영	2013-08-18 13:50:55
SNUPE0279	2012_IIT_0012	MEDDRA 150	서울대학교병원	SNU	NA	2008-12-07	Female	NA	이주영	2013-08-18 14:26:18
SNUPE0280	2012_IIT_0012	MEDDRA 150	서울대학교병원	SNU	NA	2008-11-29	Female	NA	이주영	2013-08-18 19:45:21
SNUPE0282	2012_IIT_0012	MEDDRA 150	서울대학교병원	SNU	NA	2011-10-20	Male	NA	이주영	2013-08-20 21:57:07
SNUPE0283	2012_IIT_0012	MEDDRA 150	서울대학교병원	SNU	NA	2011-11-09	Female	NA	이주영	2013-08-20 22:05:12
SNUPE0284	2012_IIT_0012	MEDDRA 150	서울대학교병원	SNU	NA	2011-11-10	Male	NA	이주영	2013-08-20 23:07:43
SNUPE0285	2012_IIT_0012	MEDDRA 150	서울대학교병원	SNU	NA	2008-07-13	Male	NA	이주영	2013-08-28 21:28:27
SNUPE0286	2012_IIT_0012	MEDDRA 150	서울대학교병원	SNU	NA	2008-07-15	Female	NA	이주영	2013-08-28 22:34:47
SNUPE0287	2012_IIT_0012	MEDDRA 150	서울대학교병원	SNU	NA	2008-07-26	Male	NA	이주영	2013-08-29 21:32:24
SNUPE0288	2012_IIT_0012	MEDDRA 150	서울대학교병원	SNU	NA	2008-08-28	Female	NA	이주영	2013-08-29 22:28:00
SNUPE0289	2012_IIT_0012	MEDDRA 150	서울대학교병원	SNU	NA	2011-11-28	Male	NA	이주영	2013-09-02 15:54:19
SNUPE0290	2012_IIT_0012	MEDDRA 150	서울대학교병원	SNU	NA	2011-12-06	Female	NA	이주영	2013-09-03 16:54:55
SNUPE0291	2012_IIT_0012	MEDDRA 150	서울대학교병원	SNU	NA	2011-12-23	Male	NA	이주영	2013-09-03 17:28:48
SNUPE0292	2012_IIT_0012	MEDDRA 150	서울대학교병원	SNU	NA	2011-12-28	Male	NA	이주영	2013-09-03 17:32:26
SNUPE0293	2012_IIT_0012	MEDDRA 150	서울대학교병원	SNU	NA	2006-12-08	Male	NA	이주영	2013-09-03 18:06:04
SNUPE0294	2012_IIT_0012	MEDDRA 150	서울대학교병원	SNU	NA	2012-01-03	Male	NA	이주영	2013-09-03 18:12:04
SNUPE0295	2012_IIT_0012	MEDDRA 150	서울대학교병원	SNU	NA	2010-01-08	Male	NA	김한석	2013-09-04 12:34:30
SNUPE0296	2012_IIT_0012	MEDDRA 150	서울대학교병원	SNU	NA	2012-01-28	Female	NA	이주영	2013-09-05 14:30:41
SNUPE0297	2012_IIT_0012	MEDDRA 150	서울대학교병원	SNU	NA	2012-02-08	Female	NA	이주영	2013-09-06 16:42:36
SNUPE0298	2012_IIT_0012	MEDDRA 150	서울대학교병원	SNU	NA	2012-02-08	Female	NA	이주영	2013-09-06 17:53:54
SNUPE0299	2012_IIT_0012	MEDDRA 150	서울대학교병원	SNU	NA	2012-02-13	Male	NA	이주영	2013-09-06 18:20:42
SNUPE0300	2012_IIT_0012	MEDDRA 150	서울대학교병원	SNU	NA	2007-03-23	Female	NA	이주영	2013-09-14 13:32:15
SNUPE0301	2012_IIT_0012	MEDDRA 150	서울대학교병원	SNU	NA	2007-03-24	Male	NA	이주영	2013-09-14 14:39:28
SNUPE0302	2012_IIT_0012	MEDDRA 150	서울대학교병원	SNU	NA	2007-03-31	Male	NA	이주영	2013-09-14 15:11:59
SNUPE0303	2012_IIT_0012	MEDDRA 150	서울대학교병원	SNU	NA	2008-08-28	Male	NA	이주영	2013-09-16 21:05:49
SNUPE0304	2012_IIT_0012	MEDDRA 150	서울대학교병원	SNU	NA	2007-04-06	Male	NA	이주영	2013-10-05 14:16:57
SNUPE0305	2012_IIT_0012	MEDDRA 150	서울대학교병원	SNU	NA	2007-04-10	Male	NA	이주영	2013-10-05 15:32:18
SNUPE0306	2012_IIT_0012	MEDDRA 150	서울대학교병원	SNU	NA	2007-04-26	Male	NA	이주영	2013-10-05 16:06:56
SNUPE0307	2012_IIT_0012	MEDDRA 150	서울대학교병원	SNU	NA	2008-09-12	Male	NA	이주영	2013-10-06 19:16:09
SNUPE0308	2012_IIT_0012	MEDDRA 150	서울대학교병원	SNU	NA	2008-10-23	Male	NA	이주영	2013-10-06 19:54:42
SNUPE0309	2012_IIT_0012	MEDDRA 150	서울대학교병원	SNU	NA	2008-09-27	Male	NA	이주영	2013-10-07 20:52:11
SNUPE0310	2012_IIT_0012	MEDDRA 150	서울대학교병원	SNU	NA	2007-05-14	Male	NA	김한석	2013-10-07 21:36:41
SNUPE0311	2012_IIT_0012	MEDDRA 150	서울대학교병원	SNU	NA	2007-05-23	Male	NA	김한석	2013-10-07 22:16:31
SNUPE0313	2012_IIT_0012	MEDDRA 150	서울대학교병원	SNU	NA	2008-10-05	Male	NA	이주영	2013-10-07 22:30:37
SNUPE0314	2012_IIT_0012	MEDDRA 150	서울대학교병원	SNU	NA	2012-02-14	Female	NA	이주영	2013-10-10 16:45:36
SNUPE0315	2012_IIT_0012	MEDDRA 150	서울대학교병원	SNU	NA	2007-06-12	Male	NA	김한석	2013-10-10 16:48:38
SNUPE0316	2012_IIT_0012	MEDDRA 150	서울대학교병원	SNU	NA	2012-02-14	Female	NA	이주영	2013-10-10 17:26:24
SNUPE0317	2012_IIT_0012	MEDDRA 150	서울대학교병원	SNU	NA	2007-06-13	Female	NA	김한석	2013-10-10 18:37:56
SNUPE0318	2012_IIT_0012	MEDDRA 150	서울대학교병원	SNU	NA	2007-06-13	Female	NA	김한석	2013-10-10 22:16:23
SNUPE0319	2012_IIT_0012	MEDDRA 150	서울대학교병원	SNU	NA	2007-06-22	Male	NA	김한석	2013-10-10 22:20:43
SNUPE0320	2012_IIT_0012	MEDDRA 150	서울대학교병원	SNU	NA	2007-06-22	Male	NA	김한석	2013-10-10 23:00:13
SNUPE0321	2012_IIT_0012	MEDDRA 150	서울대학교병원	SNU	NA	2008-10-30	Male	NA	이주영	2013-10-11 19:57:01
SNUPE0322	2012_IIT_0012	MEDDRA 150	서울대학교병원	SNU	NA	2007-07-04	Male	NA	김한석	2013-10-11 20:30:11
SNUPE0323	2012_IIT_0012	MEDDRA 150	서울대학교병원	SNU	NA	2009-11-14	Male	NA	이주영	2013-10-11 21:06:41
SNUPE0324	2012_IIT_0012	MEDDRA 150	서울대학교병원	SNU	NA	2007-07-04	Male	NA	김한석	2013-10-11 21:17:47
SNUPE0325	2012_IIT_0012	MEDDRA 150	서울대학교병원	SNU	NA	2007-07-09	Female	NA	김한석	2013-10-11 21:21:34
SNUPE0326	2012_IIT_0012	MEDDRA 150	서울대학교병원	SNU	NA	2008-11-24	Female	NA	이주영	2013-10-11 21:49:15
SNUPE0327	2012_IIT_0012	MEDDRA 150	서울대학교병원	SNU	NA	2007-07-09	Male	NA	김한석	2013-10-11 22:12:53
SNUPE0328	2012_IIT_0012	MEDDRA 150	서울대학교병원	SNU	NA	2007-07-17	Male	NA	김한석	2013-10-12 16:50:04
SNUPE0329	2012_IIT_0012	MEDDRA 150	서울대학교병원	SNU	NA	2007-07-18	Male	NA	김한석	2013-10-12 17:33:33
SNUPE0330	2012_IIT_0012	MEDDRA 150	서울대학교병원	SNU	NA	2007-07-27	Male	NA	김한석	2013-10-12 18:13:50
SNUPE0331	2012_IIT_0012	MEDDRA 150	서울대학교병원	SNU	NA	2007-08-07	Female	NA	김한석	2013-10-12 18:44:53
SNUPE0332	2012_IIT_0012	MEDDRA 150	서울대학교병원	SNU	NA	2008-11-24	Male	NA	이주영	2013-10-12 19:01:30
SNUPE0333	2012_IIT_0012	MEDDRA 150	서울대학교병원	SNU	NA	2007-08-26	Male	NA	김한석	2013-10-12 19:35:18
SNUPE0334	2012_IIT_0012	MEDDRA 150	서울대학교병원	SNU	NA	2007-09-06	Female	NA	김한석	2013-10-12 21:15:05
SNUPE0335	2012_IIT_0012	MEDDRA 150	서울대학교병원	SNU	NA	2007-09-06	Female	NA	김한석	2013-10-13 17:28:09
SNUPE0336	2012_IIT_0012	MEDDRA 150	서울대학교병원	SNU	NA	2007-09-30	Male	NA	김한석	2013-10-13 18:13:08
SNUPE0337	2012_IIT_0012	MEDDRA 150	서울대학교병원	SNU	NA	2007-10-02	Female	NA	김한석	2013-10-13 19:30:31
SNUPE0338	2012_IIT_0012	MEDDRA 150	서울대학교병원	SNU	NA	2007-10-26	Female	NA	김한석	2013-10-13 19:53:28
SNUPE0339	2012_IIT_0012	MEDDRA 150	서울대학교병원	SNU	NA	2007-10-26	Female	NA	김한석	2013-10-13 20:45:02
SNUPE0340	2012_IIT_0012	MEDDRA 150	서울대학교병원	SNU	NA	2007-10-26	Male	NA	김한석	2013-10-13 21:00:49
SNUPE0341	2012_IIT_0012	MEDDRA 150	서울대학교병원	SNU	NA	2007-11-11	Male	NA	김한석	2013-10-14 18:00:38
SNUPE0342	2012_IIT_0012	MEDDRA 150	서울대학교병원	SNU	NA	2007-11-11	Male	NA	김한석	2013-10-14 19:09:18
SNUPE0343	2012_IIT_0012	MEDDRA 150	서울대학교병원	SNU	NA	2007-11-23	Male	NA	김한석	2013-10-14 19:34:57
SNUPE0344	2012_IIT_0012	MEDDRA 150	서울대학교병원	SNU	NA	2007-11-29	Female	NA	김한석	2013-10-14 20:11:31
SNUPE0345	2012_IIT_0012	MEDDRA 150	서울대학교병원	SNU	NA	2007-12-11	Male	NA	김한석	2013-10-14 20:58:47
SNUPE0346	2012_IIT_0012	MEDDRA 150	서울대학교병원	SNU	NA	2007-12-17	Male	NA	김한석	2013-10-14 21:34:45
SNUPE0347	2012_IIT_0012	MEDDRA 150	서울대학교병원	SNU	NA	2007-12-17	Male	NA	김한석	2013-10-14 22:22:56
SNUPE0348	2012_IIT_0012	MEDDRA 150	서울대학교병원	SNU	NA	2007-12-20	Male	NA	이주영	2013-10-15 17:43:29
SNUPE0349	2012_IIT_0012	MEDDRA 150	서울대학교병원	SNU	NA	2007-12-31	Female	NA	이주영	2013-10-15 18:53:12
SNUPE0350	2012_IIT_0012	MEDDRA 150	서울대학교병원	SNU	NA	2008-01-16	Female	NA	이주영	2013-10-15 19:35:36
SNUPE0351	2012_IIT_0012	MEDDRA 150	서울대학교병원	SNU	NA	2008-02-13	Male	NA	이주영	2013-10-15 20:48:17
SNUPE0352	2012_IIT_0012	MEDDRA 150	서울대학교병원	SNU	NA	2008-02-25	Male	NA	이주영	2013-10-15 21:46:40
SNUPE0353	2012_IIT_0012	MEDDRA 150	서울대학교병원	SNU	NA	2008-02-25	Female	NA	이주영	2013-10-15 22:09:14
SNUPE0354	2012_IIT_0012	MEDDRA 150	서울대학교병원	SNU	NA	2008-03-04	Female	NA	이주영	2013-10-16 17:31:15
SNUPE0355	2012_IIT_0012	MEDDRA 150	서울대학교병원	SNU	NA	2008-03-04	Female	NA	이주영	2013-10-16 20:02:22

## Sheet: FI
Study_No	Subject_No	Visit	Page_ID	Section_ID	Inputseq	Reg Id	Reg Datetime	IF
2012_IIT_0012	SNBPE0004	CRF	FI	FI	1	CHOICW	2013-02-21 19:09:07	2
2012_IIT_0012	SNBPE0006	CRF	FI	FI	1	CHOICW	2013-03-02 15:10:56	2
2012_IIT_0012	SNBPE0007	CRF	FI	FI	1	CHOICW	2013-04-01 21:49:39	2
2012_IIT_0012	SNBPE0008	CRF	FI	FI	1	CHOICW	2013-04-05 13:31:28	2
2012_IIT_0012	SNBPE0009	CRF	FI	FI	1	CHOICW	2013-04-01 22:42:10	2
2012_IIT_0012	SNBPE0010	CRF	FI	FI	1	CHOICW	2013-04-05 14:40:33	2
2012_IIT_0012	SNBPE0012	CRF	FI	FI	1	CHOICW	2013-04-06 14:22:25	2
2012_IIT_0012	SNBPE0013	CRF	FI	FI	1	CHOICW	2013-04-08 14:15:59	2
2012_IIT_0012	SNBPE0014	CRF	FI	FI	1	CHOICW	2013-05-27 14:17:59	2
2012_IIT_0012	SNBPE0015	CRF	FI	FI	1	CHOICW	2013-05-27 20:05:30	2
2012_IIT_0012	SNBPE0016	CRF	FI	FI	1	CHOICW	2013-05-27 21:15:57	2
2012_IIT_0012	SNBPE0017	CRF	FI	FI	1	CHOICW	2013-05-28 15:55:16	2
2012_IIT_0012	SNBPE0018	CRF	FI	FI	1	CHOICW	2013-05-30 15:39:29	2
2012_IIT_0012	SNBPE0019	CRF	FI	FI	1	CHOICW	2013-06-03 14:32:43	2
2012_IIT_0012	SNBPE0020	CRF	FI	FI	1	CHOICW	2013-02-23 14:47:16	2
2012_IIT_0012	SNBPE0021	CRF	FI	FI	1	CHOICW	2013-06-03 15:08:40	2
2012_IIT_0012	SNBPE0022	CRF	FI	FI	1	CHOICW	2013-06-04 14:55:28	2
2012_IIT_0012	SNBPE0023	CRF	FI	FI	1	CHOICW	2013-06-07 18:10:05	2
2012_IIT_0012	SNBPE0024	CRF	FI	FI	1	CHOICW	2013-06-10 15:02:49	2
2012_IIT_0012	SNBPE0027	CRF	FI	FI	1	CHOICW	2013-11-11 14:53:44	2
2012_IIT_0012	SNBPE0030	CRF	FI	FI	1	CHOICW	2013-06-10 18:28:52	2
2012_IIT_0012	SNBPE0031	CRF	FI	FI	1	CHOICW	2013-06-11 18:57:53	1
2012_IIT_0012	SNBPE0032	CRF	FI	FI	1	CHOICW	2013-06-11 19:25:27	2
2012_IIT_0012	SNBPE0033	CRF	FI	FI	1	CHOICW	2013-06-11 20:05:34	2
2012_IIT_0012	SNBPE0034	CRF	FI	FI	1	CHOICW	2013-06-11 20:39:31	2
2012_IIT_0012	SNBPE0035	CRF	FI	FI	1	CHOICW	2013-02-23 15:44:45	2
2012_IIT_0012	SNBPE0037	CRF	FI	FI	1	CHOICW	2013-06-11 21:51:34	2
2012_IIT_0012	SNBPE0038	CRF	FI	FI	1	CHOICW	2013-06-13 11:07:35	2
2012_IIT_0012	SNBPE0039	CRF	FI	FI	1	CHOICW	2013-07-02 19:11:30	2
2012_IIT_0012	SNBPE0040	CRF	FI	FI	1	CHOICW	2013-07-04 18:02:41	2
2012_IIT_0012	SNBPE0041	CRF	FI	FI	1	CHOICW	2013-07-05 14:11:18	2
2012_IIT_0012	SNBPE0042	CRF	FI	FI	1	CHOICW	2013-07-08 13:55:14	2
2012_IIT_0012	SNBPE0044	CRF	FI	FI	1	CHOICW	2013-07-08 14:23:27	2
2012_IIT_0012	SNBPE0045	CRF	FI	FI	1	CHOICW	2013-07-08 14:46:24	2
2012_IIT_0012	SNBPE0047	CRF	FI	FI	1	CHOICW	2013-04-02 20:59:17	3
2012_IIT_0012	SNBPE0048	CRF	FI	FI	1	CHOICW	2013-06-24 16:00:37	3
2012_IIT_0012	SNBPE0049	CRF	FI	FI	1	CHOICW	2013-04-22 15:37:24	2
2012_IIT_0012	SNBPE0050	CRF	FI	FI	1	CHOICW	2013-04-22 18:55:34	2
2012_IIT_0012	SNBPE0051	CRF	FI	FI	1	CHOICW	2013-04-22 20:48:36	2
2012_IIT_0012	SNBPE0052	CRF	FI	FI	1	CHOICW	2013-04-25 18:00:38	2
2012_IIT_0012	SNBPE0053	CRF	FI	FI	1	CHOICW	2013-04-25 18:37:31	2
2012_IIT_0012	SNBPE0054	CRF	FI	FI	1	CHOICW	2013-04-25 20:37:39	2
2012_IIT_0012	SNBPE0055	CRF	FI	FI	1	CHOICW	2013-05-30 20:42:08	2
2012_IIT_0012	SNBPE0056	CRF	FI	FI	1	CHOICW	2013-06-04 13:21:45	2
2012_IIT_0012	SNBPE0057	CRF	FI	FI	1	CHOICW	2013-06-04 14:13:59	2
2012_IIT_0012	SNBPE0058	CRF	FI	FI	1	CHOICW	2013-06-04 14:46:08	2
2012_IIT_0012	SNBPE0059	CRF	FI	FI	1	CHOICW	2013-06-04 15:20:56	2
2012_IIT_0012	SNBPE0061	CRF	FI	FI	1	CHOICW	2013-06-04 15:53:28	2
2012_IIT_0012	SNBPE0062	CRF	FI	FI	1	CHOICW	2013-06-05 15:20:29	2
2012_IIT_0012	SNBPE0063	CRF	FI	FI	1	CHOICW	2013-06-05 16:51:04	3
2012_IIT_0012	SNBPE0064	CRF	FI	FI	1	CHOICW	2013-06-05 20:00:17	3
2012_IIT_0012	SNBPE0065	CRF	FI	FI	1	CHOICW	2013-06-05 20:34:58	3
2012_IIT_0012	SNBPE0066	CRF	FI	FI	1	CHOICW	2013-06-05 21:12:26	3
2012_IIT_0012	SNBPE0067	CRF	FI	FI	1	CHOICW	2013-06-05 21:50:09	3
2012_IIT_0012	SNBPE0068	CRF	FI	FI	1	CHOICW	2013-06-06 13:50:24	3
2012_IIT_0012	SNBPE0069	CRF	FI	FI	1	CHOICW	2013-06-06 14:18:30	3
2012_IIT_0012	SNBPE0070	CRF	FI	FI	1	CHOICW	2013-06-06 14:58:37	2
2012_IIT_0012	SNBPE0071	CRF	FI	FI	1	CHOICW	2013-06-06 15:32:58	3
2012_IIT_0012	SNBPE0072	CRF	FI	FI	1	CHOICW	2013-06-06 16:04:38	3
2012_IIT_0012	SNBPE0073	CRF	FI	FI	1	CHOICW	2013-06-07 14:07:40	3
2012_IIT_0012	SNBPE0074	CRF	FI	FI	1	CHOICW	2013-06-07 14:40:42	3
2012_IIT_0012	SNBPE0075	CRF	FI	FI	1	CHOICW	2013-06-07 15:14:21	3
2012_IIT_0012	SNBPE0076	CRF	FI	FI	1	CHOICW	2013-06-10 17:40:19	3
2012_IIT_0012	SNBPE0078	CRF	FI	FI	1	CHOICW	2013-06-10 20:27:12	3
2012_IIT_0012	SNBPE0079	CRF	FI	FI	1	CHOICW	2013-06-11 12:47:23	3
2012_IIT_0012	SNBPE0080	CRF	FI	FI	1	CHOICW	2013-06-12 12:54:10	3
2012_IIT_0012	SNBPE0084	CRF	FI	FI	1	CHOICW	2013-06-19 13:50:34	3
2012_IIT_0012	SNBPE0086	CRF	FI	FI	1	CHOICW	2013-06-19 14:20:18	3
2012_IIT_0012	SNBPE0087	CRF	FI	FI	1	CHOICW	2013-06-19 14:42:08	3
2012_IIT_0012	SNBPE0089	CRF	FI	FI	1	CHOICW	2013-06-19 15:00:07	3
2012_IIT_0012	SNBPE0091	CRF	FI	FI	1	CHOICW	2013-07-15 12:26:13	2
2012_IIT_0012	SNBPE0092	CRF	FI	FI	1	CHOICW	2013-07-15 15:01:12	2
2012_IIT_0012	SNBPE0093	CRF	FI	FI	1	CHOICW	2013-07-17 15:05:04	2
2012_IIT_0012	SNBPE0094	CRF	FI	FI	1	CHOICW	2013-08-08 13:36:56	2
2012_IIT_0012	SNBPE0096	CRF	FI	FI	1	CHOICW	2013-08-27 12:28:30	2
2012_IIT_0012	SNBPE0097	CRF	FI	FI	1	CHOICW	2013-08-27 12:54:58	2
2012_IIT_0012	SNBPE0098	CRF	FI	FI	1	CHOICW	2013-09-02 18:14:49	2
2012_IIT_0012	SNBPE0100	CRF	FI	FI	1	CHOICW	2013-09-02 19:22:32	2
2012_IIT_0012	SNBPE0101	CRF	FI	FI	1	CHOICW	2013-09-02 20:10:22	2
2012_IIT_0012	SNBPE0102	CRF	FI	FI	1	CHOICW	2013-09-02 20:28:35	2
2012_IIT_0012	SNBPE0104	CRF	FI	FI	1	CHOICW	2013-09-04 15:15:43	2
2012_IIT_0012	SNBPE0105	CRF	FI	FI	1	CHOICW	2013-09-06 15:33:23	2
2012_IIT_0012	SNBPE0106	CRF	FI	FI	1	CHOICW	2013-09-16 14:13:14	2
2012_IIT_0012	SNBPE0107	CRF	FI	FI	1	CHOICW	2013-09-16 14:34:10	2
2012_IIT_0012	SNBPE0108	CRF	FI	FI	1	CHOICW	2013-09-16 15:01:54	2
2012_IIT_0012	SNBPE0109	CRF	FI	FI	1	CHOICW	2013-09-16 15:17:46	2
2012_IIT_0012	SNBPE0110	CRF	FI	FI	1	CHOICW	2013-09-16 15:38:12	2
2012_IIT_0012	SNBPE0111	CRF	FI	FI	1	CHOICW	2013-09-17 22:31:54	2
2012_IIT_0012	SNBPE0112	CRF	FI	FI	1	CHOICW	2013-09-22 11:35:59	2
2012_IIT_0012	SNBPE0113	CRF	FI	FI	1	CHOICW	2013-09-22 11:50:36	2
2012_IIT_0012	SNBPE0114	CRF	FI	FI	1	CHOICW	2013-09-22 12:18:19	2
2012_IIT_0012	SNBPE0115	CRF	FI	FI	1	CHOICW	2013-09-22 12:52:05	2
2012_IIT_0012	SNBPE0116	CRF	FI	FI	1	CHOICW	2013-09-22 13:16:38	1
2012_IIT_0012	SNBPE0117	CRF	FI	FI	1	CHOICW	2013-09-22 13:30:14	2
2012_IIT_0012	SNBPE0118	CRF	FI	FI	1	CHOICW	2013-09-22 13:45:04	2
2012_IIT_0012	SNBPE0119	CRF	FI	FI	1	CHOICW	2013-09-22 14:03:08	2
2012_IIT_0012	SNBPE0120	CRF	FI	FI	1	CHOICW	2013-09-22 14:17:19	2
2012_IIT_0012	SNBPE0121	CRF	FI	FI	1	CHOICW	2013-09-22 14:29:02	2
2012_IIT_0012	SNBPE0124	CRF	FI	FI	1	CHOICW	2013-09-23 12:04:25	2
2012_IIT_0012	SNBPE0125	CRF	FI	FI	1	CHOICW	2013-09-23 12:25:56	2
2012_IIT_0012	SNBPE0126	CRF	FI	FI	1	CHOICW	2013-09-23 12:44:21	2
2012_IIT_0012	SNBPE0127	CRF	FI	FI	1	CHOICW	2013-09-23 13:09:15	2
2012_IIT_0012	SNBPE0128	CRF	FI	FI	1	CHOICW	2013-09-23 13:29:09	2
2012_IIT_0012	SNBPE0129	CRF	FI	FI	1	CHOICW	2013-09-23 13:50:41	2
2012_IIT_0012	SNBPE0130	CRF	FI	FI	1	CHOICW	2013-09-23 14:43:54	2
2012_IIT_0012	SNBPE0131	CRF	FI	FI	1	CHOICW	2013-09-23 14:58:12	2
2012_IIT_0012	SNBPE0132	CRF	FI	FI	1	CHOICW	2013-09-23 15:17:58	2
2012_IIT_0012	SNBPE0133	CRF	FI	FI	1	CHOICW	2013-09-23 15:33:32	2
2012_IIT_0012	SNBPE0134	CRF	FI	FI	1	CHOICW	2013-09-23 15:54:43	2
2012_IIT_0012	SNBPE0135	CRF	FI	FI	1	CHOICW	2013-09-23 17:27:19	2
2012_IIT_0012	SNUPE0001	CRF	FI	FI	1	LEEJUYOUNG	2013-02-05 15:16:42	2
2012_IIT_0012	SNUPE0002	CRF	FI	FI	1	LEEJUYOUNG	2013-02-05 17:31:04	2
2012_IIT_0012	SNUPE0003	CRF	FI	FI	1	LEEJUYOUNG	2013-02-07 21:05:58	2
2012_IIT_0012	SNUPE0004	CRF	FI	FI	1	LEEJUYOUNG	2013-02-12 01:43:44	2
2012_IIT_0012	SNUPE0005	CRF	FI	FI	1	LEEJUYOUNG	2013-02-14 20:21:53	2
2012_IIT_0012	SNUPE0007	CRF	FI	FI	1	LEEJUYOUNG	2013-02-14 20:48:31	2
2012_IIT_0012	SNUPE0009	CRF	FI	FI	1	LEEJUYOUNG	2013-02-21 17:53:16	2
2012_IIT_0012	SNUPE0012	CRF	FI	FI	1	LEEJUYOUNG	2013-02-22 14:48:14	2
2012_IIT_0012	SNUPE0013	CRF	FI	FI	1	LEEJUYOUNG	2013-02-25 12:26:18	1
2012_IIT_0012	SNUPE0014	CRF	FI	FI	1	LEEJUYOUNG	2013-02-25 13:22:06	2
2012_IIT_0012	SNUPE0015	CRF	FI	FI	1	KIMHANS	2013-02-25 15:59:41	2
2012_IIT_0012	SNUPE0016	CRF	FI	FI	1	LEEJUYOUNG	2013-02-25 15:50:15	2
2012_IIT_0012	SNUPE0017	CRF	FI	FI	1	LEEJUYOUNG	2013-02-25 16:52:46	2
2012_IIT_0012	SNUPE0018	CRF	FI	FI	1	KIMHANS	2013-02-25 18:03:35	2
2012_IIT_0012	SNUPE0020	CRF	FI	FI	1	KIMHANS	2013-02-25 18:32:54	2
2012_IIT_0012	SNUPE0021	CRF	FI	FI	1	LEEJUYOUNG	2013-02-26 15:32:33	2
2012_IIT_0012	SNUPE0022	CRF	FI	FI	1	LEEJUYOUNG	2013-02-26 16:44:29	2
2012_IIT_0012	SNUPE0023	CRF	FI	FI	1	LEEJUYOUNG	2013-03-06 21:39:05	2
2012_IIT_0012	SNUPE0024	CRF	FI	FI	1	LEEJUYOUNG	2013-10-29 14:47:33	2
2012_IIT_0012	SNUPE0025	CRF	FI	FI	1	LEEJUYOUNG	2013-03-09 22:10:43	2
2012_IIT_0012	SNUPE0026	CRF	FI	FI	1	LEEJUYOUNG	2013-03-10 18:26:53	2
2012_IIT_0012	SNUPE0027	CRF	FI	FI	1	LEEJUYOUNG	2013-03-11 11:21:57	2
2012_IIT_0012	SNUPE0028	CRF	FI	FI	1	LEEJUYOUNG	2013-03-28 17:20:11	2
2012_IIT_0012	SNUPE0029	CRF	FI	FI	1	LEEJUYOUNG	2013-03-19 19:36:49	2
2012_IIT_0012	SNUPE0030	CRF	FI	FI	1	LEEJUYOUNG	2013-03-19 20:52:04	2
2012_IIT_0012	SNUPE0031	CRF	FI	FI	1	LEEJUYOUNG	2013-03-28 18:43:27	2
2012_IIT_0012	SNUPE0032	CRF	FI	FI	1	LEEJUYOUNG	2013-04-25 14:07:11	2
2012_IIT_0012	SNUPE0033	CRF	FI	FI	1	LEEJUYOUNG	2013-03-29 21:53:42	2
2012_IIT_0012	SNUPE0034	CRF	FI	FI	1	LEEJUYOUNG	2013-03-30 14:08:29	2
2012_IIT_0012	SNUPE0035	CRF	FI	FI	1	LEEJUYOUNG	2013-04-16 21:43:06	2
2012_IIT_0012	SNUPE0037	CRF	FI	FI	1	LEEJUYOUNG	2013-05-07 15:49:25	2
2012_IIT_0012	SNUPE0038	CRF	FI	FI	1	LEEJUYOUNG	2013-04-29 22:27:23	2
2012_IIT_0012	SNUPE0043	CRF	FI	FI	1	LEEJUYOUNG	2013-05-02 20:08:13	2
2012_IIT_0012	SNUPE0044	CRF	FI	FI	1	LEEJUYOUNG	2013-05-02 21:23:31	2
2012_IIT_0012	SNUPE0045	CRF	FI	FI	1	LEEJUYOUNG	2013-05-04 15:57:15	2
2012_IIT_0012	SNUPE0046	CRF	FI	FI	1	LEEJUYOUNG	2013-05-04 16:56:27	2
2012_IIT_0012	SNUPE0047	CRF	FI	FI	1	LEEJUYOUNG	2013-05-04 17:47:52	2
2012_IIT_0012	SNUPE0048	CRF	FI	FI	1	LEEJUYOUNG	2013-05-04 20:14:49	2
2012_IIT_0012	SNUPE0049	CRF	FI	FI	1	LEEJUYOUNG	2013-05-05 11:56:34	2
2012_IIT_0012	SNUPE0050	CRF	FI	FI	1	LEEJUYOUNG	2013-05-05 13:00:53	2
2012_IIT_0012	SNUPE0051	CRF	FI	FI	1	LEEJUYOUNG	2013-05-05 15:41:35	2
2012_IIT_0012	SNUPE0052	CRF	FI	FI	1	LEEJUYOUNG	2013-05-05 16:04:40	2
2012_IIT_0012	SNUPE0056	CRF	FI	FI	1	LEEJUYOUNG	2013-05-06 21:22:00	2
2012_IIT_0012	SNUPE0057	CRF	FI	FI	1	LEEJUYOUNG	2013-05-06 22:26:49	2
2012_IIT_0012	SNUPE0058	CRF	FI	FI	1	LEEJUYOUNG	2013-10-20 13:05:49	2
2012_IIT_0012	SNUPE0059	CRF	FI	FI	1	LEEJUYOUNG	2013-05-08 13:47:02	2
2012_IIT_0012	SNUPE0060	CRF	FI	FI	1	LEEJUYOUNG	2013-05-08 14:48:23	2
2012_IIT_0012	SNUPE0062	CRF	FI	FI	1	LEEJUYOUNG	2013-05-09 11:20:45	2
2012_IIT_0012	SNUPE0063	CRF	FI	FI	1	LEEJUYOUNG	2013-05-11 15:37:15	2
2012_IIT_0012	SNUPE0064	CRF	FI	FI	1	LEEJUYOUNG	2013-05-27 21:49:54	2
2012_IIT_0012	SNUPE0065	CRF	FI	FI	1	LEEJUYOUNG	2013-05-11 16:08:42	2
2012_IIT_0012	SNUPE0066	CRF	FI	FI	1	LEEJUYOUNG	2013-05-11 20:56:16	2
2012_IIT_0012	SNUPE0067	CRF	FI	FI	1	LEEJUYOUNG	2013-05-11 21:51:58	2
2012_IIT_0012	SNUPE0068	CRF	FI	FI	1	LEEJUYOUNG	2013-05-18 20:43:27	2
2012_IIT_0012	SNUPE0069	CRF	FI	FI	1	LEEJUYOUNG	2013-05-13 09:30:41	2
2012_IIT_0012	SNUPE0070	CRF	FI	FI	1	LEEJUYOUNG	2013-05-13 13:03:48	2
2012_IIT_0012	SNUPE0071	CRF	FI	FI	1	LEEJUYOUNG	2013-05-13 13:32:37	2
2012_IIT_0012	SNUPE0072	CRF	FI	FI	1	LEEJUYOUNG	2013-08-12 12:42:57	2
2012_IIT_0012	SNUPE0073	CRF	FI	FI	1	LEEJUYOUNG	2013-05-23 13:49:07	2
2012_IIT_0012	SNUPE0075	CRF	FI	FI	1	LEEJUYOUNG	2013-05-26 20:15:54	2
2012_IIT_0012	SNUPE0076	CRF	FI	FI	1	LEEJUYOUNG	2013-05-20 10:45:49	2
2012_IIT_0012	SNUPE0077	CRF	FI	FI	1	LEEJUYOUNG	2013-05-25 12:48:46	2
2012_IIT_0012	SNUPE0078	CRF	FI	FI	1	LEEJUYOUNG	2013-05-25 13:14:19	2
2012_IIT_0012	SNUPE0080	CRF	FI	FI	1	LEEJUYOUNG	2013-05-26 13:48:49	2
2012_IIT_0012	SNUPE0081	CRF	FI	FI	1	LEEJUYOUNG	2013-05-26 14:10:30	2
2012_IIT_0012	SNUPE0082	CRF	FI	FI	1	LEEJUYOUNG	2013-05-26 14:33:48	2
2012_IIT_0012	SNUPE0083	CRF	FI	FI	1	LEEJUYOUNG	2013-05-26 16:02:21	2
2012_IIT_0012	SNUPE0084	CRF	FI	FI	1	LEEJUYOUNG	2013-05-28 19:29:27	2
2012_IIT_0012	SNUPE0087	CRF	FI	FI	1	LEEJUYOUNG	2013-05-26 20:44:13	2
2012_IIT_0012	SNUPE0088	CRF	FI	FI	1	LEEJUYOUNG	2013-05-27 11:04:21	2
2012_IIT_0012	SNUPE0089	CRF	FI	FI	1	LEEJUYOUNG	2013-05-27 12:34:44	2
2012_IIT_0012	SNUPE0090	CRF	FI	FI	1	LEEJUYOUNG	2013-05-27 12:57:00	2
2012_IIT_0012	SNUPE0091	CRF	FI	FI	1	LEEJUYOUNG	2013-05-27 13:21:46	2
2012_IIT_0012	SNUPE0092	CRF	FI	FI	1	LEEJUYOUNG	2013-05-27 13:38:55	2
2012_IIT_0012	SNUPE0093	CRF	FI	FI	1	LEEJUYOUNG	2013-05-27 17:55:16	2
2012_IIT_0012	SNUPE0094	CRF	FI	FI	1	LEEJUYOUNG	2013-05-27 18:59:16	2
2012_IIT_0012	SNUPE0095	CRF	FI	FI	1	LEEJUYOUNG	2013-05-27 19:24:00	2
2012_IIT_0012	SNUPE0096	CRF	FI	FI	1	KIMHANS	2013-05-29 14:20:25	2
2012_IIT_0012	SNUPE0097	CRF	FI	FI	1	LEEJUYOUNG	2013-05-28 14:26:05	2
2012_IIT_0012	SNUPE0098	CRF	FI	FI	1	LEEJUYOUNG	2013-05-28 15:18:40	2
2012_IIT_0012	SNUPE0100	CRF	FI	FI	1	LEEJUYOUNG	2013-05-28 17:42:38	2
2012_IIT_0012	SNUPE0101	CRF	FI	FI	1	LEEJUYOUNG	2013-05-29 12:52:03	2
2012_IIT_0012	SNUPE0102	CRF	FI	FI	1	LEEJUYOUNG	2013-05-30 18:35:55	2
2012_IIT_0012	SNUPE0103	CRF	FI	FI	1	LEEJUYOUNG	2013-05-29 13:43:06	2
2012_IIT_0012	SNUPE0104	CRF	FI	FI	1	LEEJUYOUNG	2013-05-29 15:01:52	2
2012_IIT_0012	SNUPE0106	CRF	FI	FI	1	LEEJUYOUNG	2013-05-30 19:20:16	2
2012_IIT_0012	SNUPE0107	CRF	FI	FI	1	LEEJUYOUNG	2013-06-04 17:20:08	2
2012_IIT_0012	SNUPE0108	CRF	FI	FI	1	LEEJUYOUNG	2013-06-04 17:54:26	2
2012_IIT_0012	SNUPE0110	CRF	FI	FI	1	LEEJUYOUNG	2013-06-15 13:13:38	2
2012_IIT_0012	SNUPE0111	CRF	FI	FI	1	LEEJUYOUNG	2013-06-26 15:57:47	2
2012_IIT_0012	SNUPE0112	CRF	FI	FI	1	LEEJUYOUNG	2013-06-15 13:43:56	2
2012_IIT_0012	SNUPE0113	CRF	FI	FI	1	LEEJUYOUNG	2014-01-23 14:10:43	1
2012_IIT_0012	SNUPE0115	CRF	FI	FI	1	LEEJUYOUNG	2013-06-15 16:14:12	2
2012_IIT_0012	SNUPE0116	CRF	FI	FI	1	LEEJUYOUNG	2013-06-15 16:41:44	2
2012_IIT_0012	SNUPE0117	CRF	FI	FI	1	LEEJUYOUNG	2013-06-19 17:40:09	2
2012_IIT_0012	SNUPE0118	CRF	FI	FI	1	LEEJUYOUNG	2013-06-20 16:46:53	2
2012_IIT_0012	SNUPE0119	CRF	FI	FI	1	LEEJUYOUNG	2013-06-21 12:53:15	2
2012_IIT_0012	SNUPE0120	CRF	FI	FI	1	LEEJUYOUNG	2013-06-21 16:04:02	2
2012_IIT_0012	SNUPE0121	CRF	FI	FI	1	LEEJUYOUNG	2013-06-25 09:03:23	1
2012_IIT_0012	SNUPE0122	CRF	FI	FI	1	LEEJUYOUNG	2013-06-21 16:41:02	2
2012_IIT_0012	SNUPE0123	CRF	FI	FI	1	LEEJUYOUNG	2013-06-22 20:29:49	2
2012_IIT_0012	SNUPE0124	CRF	FI	FI	1	LEEJUYOUNG	2013-06-22 21:31:30	2
2012_IIT_0012	SNUPE0125	CRF	FI	FI	1	LEEJUYOUNG	2013-06-24 12:39:31	2
2012_IIT_0012	SNUPE0126	CRF	FI	FI	1	LEEJUYOUNG	2013-06-24 15:28:23	2
2012_IIT_0012	SNUPE0127	CRF	FI	FI	1	LEEJUYOUNG	2013-06-24 16:26:01	2
2012_IIT_0012	SNUPE0128	CRF	FI	FI	1	LEEJUYOUNG	2013-06-25 12:30:14	2
2012_IIT_0012	SNUPE0129	CRF	FI	FI	1	LEEJUYOUNG	2013-06-26 16:19:49	2
2012_IIT_0012	SNUPE0130	CRF	FI	FI	1	LEEJUYOUNG	2013-06-26 16:34:08	2
2012_IIT_0012	SNUPE0131	CRF	FI	FI	1	LEEJUYOUNG	2013-06-26 21:26:24	2
2012_IIT_0012	SNUPE0132	CRF	FI	FI	1	LEEJUYOUNG	2013-06-27 09:53:18	2
2012_IIT_0012	SNUPE0133	CRF	FI	FI	1	LEEJUYOUNG	2013-06-27 11:20:08	2
2012_IIT_0012	SNUPE0134	CRF	FI	FI	1	LEEJUYOUNG	2013-06-27 13:16:45	2
2012_IIT_0012	SNUPE0135	CRF	FI	FI	1	LEEJUYOUNG	2013-06-27 16:13:03	2
2012_IIT_0012	SNUPE0136	CRF	FI	FI	1	KIMHANS	2013-06-28 14:50:47	2
2012_IIT_0012	SNUPE0137	CRF	FI	FI	1	LEEJUYOUNG	2013-06-28 13:28:05	2
2012_IIT_0012	SNUPE0138	CRF	FI	FI	1	LEEJUYOUNG	2013-06-28 15:24:35	2
2012_IIT_0012	SNUPE0139	CRF	FI	FI	1	LEEJUYOUNG	2013-06-28 20:32:04	2
2012_IIT_0012	SNUPE0140	CRF	FI	FI	1	LEEJUYOUNG	2013-06-28 17:55:08	2
2012_IIT_0012	SNUPE0141	CRF	FI	FI	1	KIMHANS	2013-06-28 17:55:47	2
2012_IIT_0012	SNUPE0142	CRF	FI	FI	1	LEEJUYOUNG	2013-06-28 18:32:22	2
2012_IIT_0012	SNUPE0143	CRF	FI	FI	1	KIMHANS	2013-06-28 21:12:36	2
2012_IIT_0012	SNUPE0144	CRF	FI	FI	1	LEEJUYOUNG	2013-06-28 20:54:13	2
2012_IIT_0012	SNUPE0145	CRF	FI	FI	1	LEEJUYOUNG	2013-06-28 21:12:19	2
2012_IIT_0012	SNUPE0147	CRF	FI	FI	1	LEEJUYOUNG	2013-12-10 12:30:06	2
2012_IIT_0012	SNUPE0148	CRF	FI	FI	1	LEEJUYOUNG	2013-06-28 22:04:09	2
2012_IIT_0012	SNUPE0149	CRF	FI	FI	1	KIMHANS	2013-06-28 21:53:25	1
2012_IIT_0012	SNUPE0150	CRF	FI	FI	1	LEEJUYOUNG	2013-06-29 09:55:15	2
2012_IIT_0012	SNUPE0151	CRF	FI	FI	1	LEEJUYOUNG	2013-07-04 16:57:13	2
2012_IIT_0012	SNUPE0152	CRF	FI	FI	1	LEEJUYOUNG	2013-07-04 18:01:25	2
2012_IIT_0012	SNUPE0153	CRF	FI	FI	1	LEEJUYOUNG	2013-07-05 14:19:29	2
2012_IIT_0012	SNUPE0154	CRF	FI	FI	1	LEEJUYOUNG	2013-07-06 10:04:11	2
2012_IIT_0012	SNUPE0155	CRF	FI	FI	1	LEEJUYOUNG	2013-07-08 15:45:49	2
2012_IIT_0012	SNUPE0156	CRF	FI	FI	1	LEEJUYOUNG	2013-08-20 21:44:23	1
2012_IIT_0012	SNUPE0157	CRF	FI	FI	1	LEEJUYOUNG	2013-07-12 17:17:12	2
2012_IIT_0012	SNUPE0158	CRF	FI	FI	1	LEEJUYOUNG	2013-07-15 14:14:09	2
2012_IIT_0012	SNUPE0159	CRF	FI	FI	1	LEEJUYOUNG	2013-07-16 11:14:58	2
2012_IIT_0012	SNUPE0160	CRF	FI	FI	1	LEEJUYOUNG	2013-07-16 17:35:46	2
2012_IIT_0012	SNUPE0161	CRF	FI	FI	1	LEEJUYOUNG	2013-07-16 17:58:16	2
2012_IIT_0012	SNUPE0162	CRF	FI	FI	1	LEEJUYOUNG	2013-07-16 19:44:04	2
2012_IIT_0012	SNUPE0163	CRF	FI	FI	1	LEEJUYOUNG	2013-10-28 14:16:43	1
2012_IIT_0012	SNUPE0164	CRF	FI	FI	1	LEEJUYOUNG	2013-07-25 16:03:06	2
2012_IIT_0012	SNUPE0165	CRF	FI	FI	1	LEEJUYOUNG	2013-07-25 16:49:08	2
2012_IIT_0012	SNUPE0166	CRF	FI	FI	1	LEEJUYOUNG	2013-07-25 20:22:18	2
2012_IIT_0012	SNUPE0168	CRF	FI	FI	1	LEEJUYOUNG	2013-07-26 14:49:35	2
2012_IIT_0012	SNUPE0169	CRF	FI	FI	1	LEEJUYOUNG	2013-07-26 17:17:37	2
2012_IIT_0012	SNUPE0170	CRF	FI	FI	1	LEEJUYOUNG	2013-07-26 17:50:12	2
2012_IIT_0012	SNUPE0171	CRF	FI	FI	1	LEEJUYOUNG	2013-07-29 13:27:04	2
2012_IIT_0012	SNUPE0172	CRF	FI	FI	1	LEEJUYOUNG	2013-07-27 20:35:45	2
2012_IIT_0012	SNUPE0173	CRF	FI	FI	1	LEEJUYOUNG	2013-07-28 14:47:00	2
2012_IIT_0012	SNUPE0174	CRF	FI	FI	1	LEEJUYOUNG	2013-07-28 15:23:03	2
2012_IIT_0012	SNUPE0175	CRF	FI	FI	1	LEEJUYOUNG	2013-07-28 15:43:25	2
2012_IIT_0012	SNUPE0176	CRF	FI	FI	1	LEEJUYOUNG	2013-07-30 11:04:28	2
2012_IIT_0012	SNUPE0177	CRF	FI	FI	1	LEEJUYOUNG	2013-07-29 15:10:09	2
2012_IIT_0012	SNUPE0178	CRF	FI	FI	1	LEEJUYOUNG	2013-07-29 15:44:55	2
2012_IIT_0012	SNUPE0179	CRF	FI	FI	1	LEEJUYOUNG	2013-07-29 18:02:40	2
2012_IIT_0012	SNUPE0181	CRF	FI	FI	1	LEEJUYOUNG	2013-07-31 17:42:34	2
2012_IIT_0012	SNUPE0182	CRF	FI	FI	1	LEEJUYOUNG	2013-07-29 18:37:30	2
2012_IIT_0012	SNUPE0183	CRF	FI	FI	1	LEEJUYOUNG	2013-07-29 19:00:51	2
2012_IIT_0012	SNUPE0184	CRF	FI	FI	1	LEEJUYOUNG	2013-07-29 19:10:25	2
2012_IIT_0012	SNUPE0185	CRF	FI	FI	1	LEEJUYOUNG	2013-10-29 14:48:13	2
2012_IIT_0012	SNUPE0186	CRF	FI	FI	1	LEEJUYOUNG	2013-07-30 13:29:34	2
2012_IIT_0012	SNUPE0187	CRF	FI	FI	1	LEEJUYOUNG	2013-07-30 14:58:17	2
2012_IIT_0012	SNUPE0188	CRF	FI	FI	1	LEEJUYOUNG	2013-10-29 14:48:50	2
2012_IIT_0012	SNUPE0189	CRF	FI	FI	1	LEEJUYOUNG	2013-07-30 14:26:48	2
2012_IIT_0012	SNUPE0190	CRF	FI	FI	1	LEEJUYOUNG	2013-07-30 15:28:15	2
2012_IIT_0012	SNUPE0191	CRF	FI	FI	1	LEEJUYOUNG	2013-07-30 16:51:30	2
2012_IIT_0012	SNUPE0192	CRF	FI	FI	1	LEEJUYOUNG	2013-07-30 17:22:42	2
2012_IIT_0012	SNUPE0193	CRF	FI	FI	1	LEEJUYOUNG	2013-07-30 17:46:37	2
2012_IIT_0012	SNUPE0194	CRF	FI	FI	1	LEEJUYOUNG	2013-07-31 12:50:00	2
2012_IIT_0012	SNUPE0195	CRF	FI	FI	1	LEEJUYOUNG	2013-07-31 13:07:18	2
2012_IIT_0012	SNUPE0196	CRF	FI	FI	1	LEEJUYOUNG	2013-07-31 13:56:21	2
2012_IIT_0012	SNUPE0197	CRF	FI	FI	1	LEEJUYOUNG	2013-07-31 14:48:29	2
2012_IIT_0012	SNUPE0198	CRF	FI	FI	1	LEEJUYOUNG	2013-10-28 14:27:17	1
2012_IIT_0012	SNUPE0199	CRF	FI	FI	1	LEEJUYOUNG	2013-07-31 16:38:45	2
2012_IIT_0012	SNUPE0200	CRF	FI	FI	1	LEEJUYOUNG	2013-07-31 16:54:49	2
2012_IIT_0012	SNUPE0201	CRF	FI	FI	1	LEEJUYOUNG	2013-08-02 10:25:41	2
2012_IIT_0012	SNUPE0202	CRF	FI	FI	1	LEEJUYOUNG	2013-08-01 11:26:18	2
2012_IIT_0012	SNUPE0203	CRF	FI	FI	1	LEEJUYOUNG	2013-08-01 12:41:30	2
2012_IIT_0012	SNUPE0204	CRF	FI	FI	1	LEEJUYOUNG	2013-08-01 13:11:36	2
2012_IIT_0012	SNUPE0205	CRF	FI	FI	1	LEEJUYOUNG	2013-08-01 13:45:54	2
2012_IIT_0012	SNUPE0206	CRF	FI	FI	1	LEEJUYOUNG	2013-08-01 19:09:13	2
2012_IIT_0012	SNUPE0207	CRF	FI	FI	1	LEEJUYOUNG	2013-08-01 16:13:37	2
2012_IIT_0012	SNUPE0208	CRF	FI	FI	1	LEEJUYOUNG	2013-08-02 15:12:09	2
2012_IIT_0012	SNUPE0209	CRF	FI	FI	1	LEEJUYOUNG	2013-08-02 10:49:03	2
2012_IIT_0012	SNUPE0210	CRF	FI	FI	1	LEEJUYOUNG	2013-08-02 12:26:22	2
2012_IIT_0012	SNUPE0212	CRF	FI	FI	1	LEEJUYOUNG	2013-08-02 14:29:52	2
2012_IIT_0012	SNUPE0213	CRF	FI	FI	1	LEEJUYOUNG	2013-08-02 14:56:34	2
2012_IIT_0012	SNUPE0214	CRF	FI	FI	1	LEEJUYOUNG	2013-08-03 15:38:54	2
2012_IIT_0012	SNUPE0215	CRF	FI	FI	1	LEEJUYOUNG	2013-08-02 16:24:24	2
2012_IIT_0012	SNUPE0216	CRF	FI	FI	1	LEEJUYOUNG	2013-08-02 17:17:42	2
2012_IIT_0012	SNUPE0217	CRF	FI	FI	1	LEEJUYOUNG	2013-08-02 17:35:33	2
2012_IIT_0012	SNUPE0218	CRF	FI	FI	1	LEEJUYOUNG	2013-08-02 17:55:15	2
2012_IIT_0012	SNUPE0219	CRF	FI	FI	1	LEEJUYOUNG	2013-08-05 19:56:40	2
2012_IIT_0012	SNUPE0220	CRF	FI	FI	1	LEEJUYOUNG	2013-08-05 20:35:01	2
2012_IIT_0012	SNUPE0221	CRF	FI	FI	1	LEEJUYOUNG	2013-08-06 13:02:06	2
2012_IIT_0012	SNUPE0222	CRF	FI	FI	1	LEEJUYOUNG	2013-08-06 13:29:32	2
2012_IIT_0012	SNUPE0224	CRF	FI	FI	1	KIMHANS	2013-08-06 17:44:14	2
2012_IIT_0012	SNUPE0227	CRF	FI	FI	1	LEEJUYOUNG	2013-08-07 20:34:55	1
2012_IIT_0012	SNUPE0228	CRF	FI	FI	1	LEEJUYOUNG	2013-08-09 13:57:01	2
2012_IIT_0012	SNUPE0229	CRF	FI	FI	1	LEEJUYOUNG	2013-08-08 19:43:37	2
2012_IIT_0012	SNUPE0230	CRF	FI	FI	1	LEEJUYOUNG	2013-10-29 14:49:24	2
2012_IIT_0012	SNUPE0231	CRF	FI	FI	1	LEEJUYOUNG	2013-08-09 14:42:49	2
2012_IIT_0012	SNUPE0233	CRF	FI	FI	1	LEEJUYOUNG	2013-08-09 15:09:16	2
2012_IIT_0012	SNUPE0234	CRF	FI	FI	1	LEEJUYOUNG	2013-08-09 15:59:27	2
2012_IIT_0012	SNUPE0237	CRF	FI	FI	1	LEEJUYOUNG	2013-08-09 19:39:28	2
2012_IIT_0012	SNUPE0238	CRF	FI	FI	1	LEEJUYOUNG	2013-08-09 20:01:56	2
2012_IIT_0012	SNUPE0239	CRF	FI	FI	1	LEEJUYOUNG	2013-08-09 20:24:59	2
2012_IIT_0012	SNUPE0240	CRF	FI	FI	1	LEEJUYOUNG	2013-08-09 20:46:47	2
2012_IIT_0012	SNUPE0241	CRF	FI	FI	1	LEEJUYOUNG	2013-08-09 21:11:55	2
2012_IIT_0012	SNUPE0242	CRF	FI	FI	1	LEEJUYOUNG	2013-08-10 14:25:50	2
2012_IIT_0012	SNUPE0243	CRF	FI	FI	1	LEEJUYOUNG	2013-08-10 15:38:19	2
2012_IIT_0012	SNUPE0245	CRF	FI	FI	1	LEEJUYOUNG	2013-08-12 13:23:11	2
2012_IIT_0012	SNUPE0246	CRF	FI	FI	1	LEEJUYOUNG	2013-08-12 13:38:19	2
2012_IIT_0012	SNUPE0247	CRF	FI	FI	1	LEEJUYOUNG	2013-08-12 13:52:32	2
2012_IIT_0012	SNUPE0248	CRF	FI	FI	1	KIMHANS	2013-09-03 17:20:59	1
2012_IIT_0012	SNUPE0249	CRF	FI	FI	1	LEEJUYOUNG	2013-08-13 12:29:26	2
2012_IIT_0012	SNUPE0250	CRF	FI	FI	1	LEEJUYOUNG	2013-08-13 13:08:35	2
2012_IIT_0012	SNUPE0251	CRF	FI	FI	1	LEEJUYOUNG	2013-08-13 12:49:04	2
2012_IIT_0012	SNUPE0253	CRF	FI	FI	1	LEEJUYOUNG	2013-08-13 14:09:41	2
2012_IIT_0012	SNUPE0254	CRF	FI	FI	1	LEEJUYOUNG	2013-08-13 14:44:44	2
2012_IIT_0012	SNUPE0255	CRF	FI	FI	1	LEEJUYOUNG	2013-08-13 14:57:47	2
2012_IIT_0012	SNUPE0256	CRF	FI	FI	1	LEEJUYOUNG	2013-08-13 21:46:50	2
2012_IIT_0012	SNUPE0257	CRF	FI	FI	1	LEEJUYOUNG	2013-08-13 23:52:13	2
2012_IIT_0012	SNUPE0259	CRF	FI	FI	1	LEEJUYOUNG	2013-08-14 00:34:40	2
2012_IIT_0012	SNUPE0260	CRF	FI	FI	1	LEEJUYOUNG	2013-08-14 00:47:56	2
2012_IIT_0012	SNUPE0261	CRF	FI	FI	1	LEEJUYOUNG	2013-08-14 00:58:38	2
2012_IIT_0012	SNUPE0262	CRF	FI	FI	1	LEEJUYOUNG	2013-08-14 11:29:59	2
2012_IIT_0012	SNUPE0263	CRF	FI	FI	1	LEEJUYOUNG	2013-08-14 12:54:22	2
2012_IIT_0012	SNUPE0264	CRF	FI	FI	1	LEEJUYOUNG	2013-08-14 13:10:54	2
2012_IIT_0012	SNUPE0265	CRF	FI	FI	1	LEEJUYOUNG	2013-08-14 14:50:54	2
2012_IIT_0012	SNUPE0266	CRF	FI	FI	1	LEEJUYOUNG	2013-08-14 16:13:40	2
2012_IIT_0012	SNUPE0267	CRF	FI	FI	1	LEEJUYOUNG	2013-08-14 16:49:40	2
2012_IIT_0012	SNUPE0268	CRF	FI	FI	1	LEEJUYOUNG	2013-08-14 17:29:41	1
2012_IIT_0012	SNUPE0269	CRF	FI	FI	1	LEEJUYOUNG	2013-08-16 13:01:32	2
2012_IIT_0012	SNUPE0270	CRF	FI	FI	1	LEEJUYOUNG	2013-08-16 13:44:28	2
2012_IIT_0012	SNUPE0271	CRF	FI	FI	1	LEEJUYOUNG	2013-08-16 14:15:38	2
2012_IIT_0012	SNUPE0272	CRF	FI	FI	1	LEEJUYOUNG	2013-08-16 14:39:37	2
2012_IIT_0012	SNUPE0273	CRF	FI	FI	1	LEEJUYOUNG	2013-08-16 15:14:15	2
2012_IIT_0012	SNUPE0274	CRF	FI	FI	1	LEEJUYOUNG	2013-08-17 20:10:03	2
2012_IIT_0012	SNUPE0275	CRF	FI	FI	1	LEEJUYOUNG	2013-08-17 21:06:09	2
2012_IIT_0012	SNUPE0276	CRF	FI	FI	1	LEEJUYOUNG	2013-08-17 21:42:07	2
2012_IIT_0012	SNUPE0277	CRF	FI	FI	1	LEEJUYOUNG	2013-08-17 22:12:11	2
2012_IIT_0012	SNUPE0278	CRF	FI	FI	1	LEEJUYOUNG	2013-08-18 14:18:13	2
2012_IIT_0012	SNUPE0279	CRF	FI	FI	1	LEEJUYOUNG	2013-08-18 15:11:34	2
2012_IIT_0012	SNUPE0280	CRF	FI	FI	1	LEEJUYOUNG	2013-08-18 20:15:19	2
2012_IIT_0012	SNUPE0283	CRF	FI	FI	1	LEEJUYOUNG	2013-08-20 22:58:45	2
2012_IIT_0012	SNUPE0284	CRF	FI	FI	1	LEEJUYOUNG	2013-09-02 15:45:51	2
2012_IIT_0012	SNUPE0285	CRF	FI	FI	1	LEEJUYOUNG	2013-08-28 21:52:15	2
2012_IIT_0012	SNUPE0286	CRF	FI	FI	1	LEEJUYOUNG	2013-08-28 23:10:02	2
2012_IIT_0012	SNUPE0287	CRF	FI	FI	1	LEEJUYOUNG	2013-08-29 21:45:44	1
2012_IIT_0012	SNUPE0288	CRF	FI	FI	1	LEEJUYOUNG	2013-12-10 12:55:49	2
2012_IIT_0012	SNUPE0289	CRF	FI	FI	1	LEEJUYOUNG	2013-09-02 16:55:49	2
2012_IIT_0012	SNUPE0290	CRF	FI	FI	1	LEEJUYOUNG	2013-09-03 17:17:48	2
2012_IIT_0012	SNUPE0292	CRF	FI	FI	1	LEEJUYOUNG	2013-09-03 17:48:00	2
2012_IIT_0012	SNUPE0293	CRF	FI	FI	1	LEEJUYOUNG	2013-09-03 18:09:39	2
2012_IIT_0012	SNUPE0294	CRF	FI	FI	1	LEEJUYOUNG	2013-09-05 14:23:39	2
2012_IIT_0012	SNUPE0295	CRF	FI	FI	1	KIMHANS	2013-09-04 12:40:51	1
2012_IIT_0012	SNUPE0296	CRF	FI	FI	1	LEEJUYOUNG	2013-09-06 16:38:28	2
2012_IIT_0012	SNUPE0297	CRF	FI	FI	1	LEEJUYOUNG	2013-09-06 17:47:03	2
2012_IIT_0012	SNUPE0298	CRF	FI	FI	1	LEEJUYOUNG	2013-09-06 18:15:32	2
2012_IIT_0012	SNUPE0299	CRF	FI	FI	1	LEEJUYOUNG	2013-10-07 09:31:26	2
2012_IIT_0012	SNUPE0300	CRF	FI	FI	1	LEEJUYOUNG	2013-09-14 14:17:18	2
2012_IIT_0012	SNUPE0301	CRF	FI	FI	1	LEEJUYOUNG	2013-09-14 15:00:12	2
2012_IIT_0012	SNUPE0302	CRF	FI	FI	1	LEEJUYOUNG	2013-09-14 16:28:04	1
2012_IIT_0012	SNUPE0303	CRF	FI	FI	1	LEEJUYOUNG	2013-09-16 21:14:54	2
2012_IIT_0012	SNUPE0304	CRF	FI	FI	1	LEEJUYOUNG	2013-10-05 14:58:39	2
2012_IIT_0012	SNUPE0305	CRF	FI	FI	1	LEEJUYOUNG	2013-10-05 15:56:02	2
2012_IIT_0012	SNUPE0306	CRF	FI	FI	1	LEEJUYOUNG	2013-10-06 17:47:24	2
2012_IIT_0012	SNUPE0307	CRF	FI	FI	1	LEEJUYOUNG	2013-10-06 19:21:36	2
2012_IIT_0012	SNUPE0308	CRF	FI	FI	1	LEEJUYOUNG	2013-10-06 20:17:59	2
2012_IIT_0012	SNUPE0309	CRF	FI	FI	1	LEEJUYOUNG	2013-10-07 21:45:11	2
2012_IIT_0012	SNUPE0310	CRF	FI	FI	1	KIMHANS	2013-10-07 22:03:23	2
2012_IIT_0012	SNUPE0311	CRF	FI	FI	1	KIMHANS	2013-10-08 22:25:55	2
2012_IIT_0012	SNUPE0313	CRF	FI	FI	1	LEEJUYOUNG	2013-10-07 23:03:08	2
2012_IIT_0012	SNUPE0314	CRF	FI	FI	1	LEEJUYOUNG	2013-10-10 17:11:06	2
2012_IIT_0012	SNUPE0315	CRF	FI	FI	1	KIMHANS	2013-10-10 17:43:03	1
2012_IIT_0012	SNUPE0316	CRF	FI	FI	1	LEEJUYOUNG	2013-10-10 17:57:11	2
2012_IIT_0012	SNUPE0317	CRF	FI	FI	1	KIMHANS	2013-10-10 22:00:33	1
2012_IIT_0012	SNUPE0319	CRF	FI	FI	1	KIMHANS	2013-10-10 22:48:10	2
2012_IIT_0012	SNUPE0320	CRF	FI	FI	1	KIMHANS	2013-10-10 23:36:51	1
2012_IIT_0012	SNUPE0321	CRF	FI	FI	1	LEEJUYOUNG	2013-10-11 20:16:20	2
2012_IIT_0012	SNUPE0322	CRF	FI	FI	1	KIMHANS	2013-10-11 21:02:22	2
2012_IIT_0012	SNUPE0323	CRF	FI	FI	1	LEEJUYOUNG	2013-10-11 21:15:49	2
2012_IIT_0012	SNUPE0325	CRF	FI	FI	1	KIMHANS	2013-10-11 21:42:09	2
2012_IIT_0012	SNUPE0326	CRF	FI	FI	1	LEEJUYOUNG	2013-10-11 21:54:05	2
2012_IIT_0012	SNUPE0327	CRF	FI	FI	1	KIMHANS	2013-10-11 22:21:56	2
2012_IIT_0012	SNUPE0328	CRF	FI	FI	1	KIMHANS	2013-10-12 17:18:01	2
2012_IIT_0012	SNUPE0329	CRF	FI	FI	1	KIMHANS	2013-10-12 18:02:16	2
2012_IIT_0012	SNUPE0330	CRF	FI	FI	1	KIMHANS	2013-10-12 18:35:00	2
2012_IIT_0012	SNUPE0331	CRF	FI	FI	1	KIMHANS	2013-10-12 19:23:35	2
2012_IIT_0012	SNUPE0332	CRF	FI	FI	1	LEEJUYOUNG	2013-10-12 19:12:41	1
2012_IIT_0012	SNUPE0333	CRF	FI	FI	1	KIMHANS	2013-10-12 19:46:03	2
2012_IIT_0012	SNUPE0334	CRF	FI	FI	1	KIMHANS	2013-10-12 22:06:13	2
2012_IIT_0012	SNUPE0335	CRF	FI	FI	1	KIMHANS	2013-10-13 17:57:38	2
2012_IIT_0012	SNUPE0336	CRF	FI	FI	1	KIMHANS	2013-10-13 18:50:16	2
2012_IIT_0012	SNUPE0337	CRF	FI	FI	1	KIMHANS	2013-10-13 19:47:45	2
2012_IIT_0012	SNUPE0338	CRF	FI	FI	1	KIMHANS	2013-10-13 20:26:02	2
2012_IIT_0012	SNUPE0339	CRF	FI	FI	1	KIMHANS	2013-10-13 20:55:56	2
2012_IIT_0012	SNUPE0340	CRF	FI	FI	1	KIMHANS	2013-10-13 21:37:31	2
2012_IIT_0012	SNUPE0341	CRF	FI	FI	1	KIMHANS	2013-10-14 18:55:27	2
2012_IIT_0012	SNUPE0342	CRF	FI	FI	1	KIMHANS	2013-10-14 19:24:42	2
2012_IIT_0012	SNUPE0343	CRF	FI	FI	1	KIMHANS	2013-10-14 20:04:38	2
2012_IIT_0012	SNUPE0344	CRF	FI	FI	1	KIMHANS	2013-10-14 20:45:28	2
2012_IIT_0012	SNUPE0345	CRF	FI	FI	1	KIMHANS	2013-10-14 21:23:46	2
2012_IIT_0012	SNUPE0346	CRF	FI	FI	1	KIMHANS	2013-10-14 22:06:31	2
2012_IIT_0012	SNUPE0347	CRF	FI	FI	1	KIMHANS	2013-10-14 22:28:29	2
2012_IIT_0012	SNUPE0348	CRF	FI	FI	1	LEEJUYOUNG	2013-10-15 18:38:59	2
2012_IIT_0012	SNUPE0349	CRF	FI	FI	1	LEEJUYOUNG	2013-10-16 21:11:37	2
2012_IIT_0012	SNUPE0350	CRF	FI	FI	1	LEEJUYOUNG	2013-10-15 19:42:10	2
2012_IIT_0012	SNUPE0351	CRF	FI	FI	1	LEEJUYOUNG	2013-10-15 21:35:57	2
2012_IIT_0012	SNUPE0352	CRF	FI	FI	1	LEEJUYOUNG	2013-10-15 22:01:03	2
2012_IIT_0012	SNUPE0353	CRF	FI	FI	1	LEEJUYOUNG	2013-10-15 22:27:49	2
2012_IIT_0012	SNUPE0354	CRF	FI	FI	1	LEEJUYOUNG	2013-10-16 19:45:09	2
2012_IIT_0012	SNUPE0355	CRF	FI	FI	1	LEEJUYOUNG	2013-10-16 20:27:48	2

## Sheet: FIADD
Study_No	Subject_No	Visit	Page_ID	Section_ID	Inputseq	Reg Id	Reg Datetime	F_N	F_OR	F_O	FY	FM	FD	F_SE
2012_IIT_0012	SNBPE0004	CRF	FI	FIADD	1	CHOICW	2013-02-21 19:09:07
2012_IIT_0012	SNBPE0006	CRF	FI	FIADD	1	CHOICW	2013-03-02 15:10:56
2012_IIT_0012	SNBPE0007	CRF	FI	FIADD	1	CHOICW	2013-04-01 21:49:39
2012_IIT_0012	SNBPE0008	CRF	FI	FIADD	1	CHOICW	2013-04-05 13:31:28
2012_IIT_0012	SNBPE0009	CRF	FI	FIADD	1	CHOICW	2013-04-01 22:42:10
2012_IIT_0012	SNBPE0010	CRF	FI	FIADD	1	CHOICW	2013-04-05 14:40:33
2012_IIT_0012	SNBPE0012	CRF	FI	FIADD	1	CHOICW	2013-04-06 14:22:25
2012_IIT_0012	SNBPE0013	CRF	FI	FIADD	1	CHOICW	2013-04-08 14:15:59
2012_IIT_0012	SNBPE0014	CRF	FI	FIADD	1	CHOICW	2013-05-27 14:17:59
2012_IIT_0012	SNBPE0015	CRF	FI	FIADD	1	CHOICW	2013-05-27 20:05:30
2012_IIT_0012	SNBPE0016	CRF	FI	FIADD	1	CHOICW	2013-05-27 21:15:57
2012_IIT_0012	SNBPE0017	CRF	FI	FIADD	1	CHOICW	2013-05-28 15:55:16
2012_IIT_0012	SNBPE0018	CRF	FI	FIADD	1	CHOICW	2013-05-30 15:39:29
2012_IIT_0012	SNBPE0019	CRF	FI	FIADD	1	CHOICW	2013-06-03 14:32:43
2012_IIT_0012	SNBPE0020	CRF	FI	FIADD	1	CHOICW	2013-02-23 14:47:16
2012_IIT_0012	SNBPE0021	CRF	FI	FIADD	1	CHOICW	2013-06-03 15:08:40
2012_IIT_0012	SNBPE0022	CRF	FI	FIADD	1	CHOICW	2013-06-04 14:55:28
2012_IIT_0012	SNBPE0023	CRF	FI	FIADD	1	CHOICW	2013-06-07 18:10:05
2012_IIT_0012	SNBPE0024	CRF	FI	FIADD	1	CHOICW	2013-06-10 15:02:49
2012_IIT_0012	SNBPE0027	CRF	FI	FIADD	1	CHOICW	2013-11-11 14:53:44
2012_IIT_0012	SNBPE0027	CRF	FI	FIADD	1	CHOICW	2013-11-11 14:53:44
2012_IIT_0012	SNBPE0030	CRF	FI	FIADD	1	CHOICW	2013-06-10 18:28:52
2012_IIT_0012	SNBPE0031	CRF	FI	FIADD	1	CHOICW	2013-06-11 18:57:53	1	1		07	01	19	3
2012_IIT_0012	SNBPE0031	CRF	FI	FIADD	1	CHOICW	2013-06-11 18:57:53	2	1		07	01	20	3
2012_IIT_0012	SNBPE0031	CRF	FI	FIADD	1	CHOICW	2013-06-11 18:57:53	3	1		07	01	22	3
2012_IIT_0012	SNBPE0031	CRF	FI	FIADD	1	CHOICW	2013-06-11 18:57:53	4	1		07	01	24	3
2012_IIT_0012	SNBPE0031	CRF	FI	FIADD	1	CHOICW	2013-06-11 18:57:53	5	1		07	01	25	3
2012_IIT_0012	SNBPE0031	CRF	FI	FIADD	1	CHOICW	2013-06-11 18:57:53	6	1		07	01	27	3
2012_IIT_0012	SNBPE0031	CRF	FI	FIADD	1	CHOICW	2013-06-11 18:57:53	7	1		07	02	10	3
2012_IIT_0012	SNBPE0031	CRF	FI	FIADD	1	CHOICW	2013-06-11 18:57:53	8	1		07	02	15	3
2012_IIT_0012	SNBPE0032	CRF	FI	FIADD	1	CHOICW	2013-06-11 19:25:27
2012_IIT_0012	SNBPE0033	CRF	FI	FIADD	1	CHOICW	2013-06-11 20:05:34
2012_IIT_0012	SNBPE0034	CRF	FI	FIADD	1	CHOICW	2013-06-11 20:39:31
2012_IIT_0012	SNBPE0035	CRF	FI	FIADD	1	CHOICW	2013-02-23 15:44:45
2012_IIT_0012	SNBPE0037	CRF	FI	FIADD	1	CHOICW	2013-06-11 21:51:34
2012_IIT_0012	SNBPE0038	CRF	FI	FIADD	1	CHOICW	2013-06-13 11:07:35
2012_IIT_0012	SNBPE0039	CRF	FI	FIADD	1	CHOICW	2013-07-02 19:11:30
2012_IIT_0012	SNBPE0040	CRF	FI	FIADD	1	CHOICW	2013-07-04 18:02:41
2012_IIT_0012	SNBPE0041	CRF	FI	FIADD	1	CHOICW	2013-07-05 14:11:18
2012_IIT_0012	SNBPE0042	CRF	FI	FIADD	1	CHOICW	2013-07-08 13:55:14
2012_IIT_0012	SNBPE0044	CRF	FI	FIADD	1	CHOICW	2013-07-08 14:23:27
2012_IIT_0012	SNBPE0045	CRF	FI	FIADD	1	CHOICW	2013-07-08 14:46:24
2012_IIT_0012	SNBPE0047	CRF	FI	FIADD	1	CHOICW	2013-04-02 20:59:17
2012_IIT_0012	SNBPE0048	CRF	FI	FIADD	1	CHOICW	2013-06-24 16:00:37
2012_IIT_0012	SNBPE0049	CRF	FI	FIADD	1	CHOICW	2013-04-22 15:37:24
2012_IIT_0012	SNBPE0050	CRF	FI	FIADD	1	CHOICW	2013-04-22 18:55:34
2012_IIT_0012	SNBPE0051	CRF	FI	FIADD	1	CHOICW	2013-04-22 20:48:36
2012_IIT_0012	SNBPE0052	CRF	FI	FIADD	1	CHOICW	2013-04-25 18:00:38
2012_IIT_0012	SNBPE0053	CRF	FI	FIADD	1	CHOICW	2013-04-25 18:37:31
2012_IIT_0012	SNBPE0054	CRF	FI	FIADD	1	CHOICW	2013-04-25 20:37:39
2012_IIT_0012	SNBPE0055	CRF	FI	FIADD	1	CHOICW	2013-05-30 20:42:08
2012_IIT_0012	SNBPE0056	CRF	FI	FIADD	1	CHOICW	2013-06-04 13:21:45
2012_IIT_0012	SNBPE0057	CRF	FI	FIADD	1	CHOICW	2013-06-04 14:13:59
2012_IIT_0012	SNBPE0058	CRF	FI	FIADD	1	CHOICW	2013-06-04 14:46:08
2012_IIT_0012	SNBPE0059	CRF	FI	FIADD	1	CHOICW	2013-06-04 15:20:56
2012_IIT_0012	SNBPE0061	CRF	FI	FIADD	1	CHOICW	2013-06-04 15:53:28
2012_IIT_0012	SNBPE0062	CRF	FI	FIADD	1	CHOICW	2013-06-05 15:20:29
2012_IIT_0012	SNBPE0063	CRF	FI	FIADD	1	CHOICW	2013-06-05 16:51:04
2012_IIT_0012	SNBPE0064	CRF	FI	FIADD	1	CHOICW	2013-06-05 20:00:17
2012_IIT_0012	SNBPE0065	CRF	FI	FIADD	1	CHOICW	2013-06-05 20:34:58
2012_IIT_0012	SNBPE0066	CRF	FI	FIADD	1	CHOICW	2013-06-05 21:12:26
2012_IIT_0012	SNBPE0067	CRF	FI	FIADD	1	CHOICW	2013-06-05 21:50:09
2012_IIT_0012	SNBPE0068	CRF	FI	FIADD	1	CHOICW	2013-06-06 13:50:24
2012_IIT_0012	SNBPE0069	CRF	FI	FIADD	1	CHOICW	2013-06-06 14:18:30
2012_IIT_0012	SNBPE0070	CRF	FI	FIADD	1	CHOICW	2013-06-06 14:58:37
2012_IIT_0012	SNBPE0071	CRF	FI	FIADD	1	CHOICW	2013-06-06 15:32:58
2012_IIT_0012	SNBPE0072	CRF	FI	FIADD	1	CHOICW	2013-06-06 16:04:38
2012_IIT_0012	SNBPE0073	CRF	FI	FIADD	1	CHOICW	2013-06-07 14:07:40
2012_IIT_0012	SNBPE0074	CRF	FI	FIADD	1	CHOICW	2013-06-07 14:40:42
2012_IIT_0012	SNBPE0075	CRF	FI	FIADD	1	CHOICW	2013-06-07 15:14:21
2012_IIT_0012	SNBPE0076	CRF	FI	FIADD	1	CHOICW	2013-06-10 17:40:19
2012_IIT_0012	SNBPE0078	CRF	FI	FIADD	1	CHOICW	2013-06-10 20:27:12
2012_IIT_0012	SNBPE0079	CRF	FI	FIADD	1	CHOICW	2013-06-11 12:47:23
2012_IIT_0012	SNBPE0080	CRF	FI	FIADD	1	CHOICW	2013-06-12 12:54:10
2012_IIT_0012	SNBPE0084	CRF	FI	FIADD	1	CHOICW	2013-06-19 13:50:34
2012_IIT_0012	SNBPE0086	CRF	FI	FIADD	1	CHOICW	2013-06-19 14:20:18
2012_IIT_0012	SNBPE0087	CRF	FI	FIADD	1	CHOICW	2013-06-19 14:42:08
2012_IIT_0012	SNBPE0089	CRF	FI	FIADD	1	CHOICW	2013-06-19 15:00:07
2012_IIT_0012	SNBPE0091	CRF	FI	FIADD	1	CHOICW	2013-07-15 12:26:13
2012_IIT_0012	SNBPE0092	CRF	FI	FIADD	1	CHOICW	2013-07-15 15:01:12
2012_IIT_0012	SNBPE0093	CRF	FI	FIADD	1	CHOICW	2013-07-17 15:05:04
2012_IIT_0012	SNBPE0094	CRF	FI	FIADD	1	CHOICW	2013-08-08 13:36:56
2012_IIT_0012	SNBPE0096	CRF	FI	FIADD	1	CHOICW	2013-08-27 12:28:30
2012_IIT_0012	SNBPE0097	CRF	FI	FIADD	1	CHOICW	2013-08-27 12:54:58
2012_IIT_0012	SNBPE0098	CRF	FI	FIADD	1	CHOICW	2013-09-02 18:14:49
2012_IIT_0012	SNBPE0100	CRF	FI	FIADD	1	CHOICW	2013-09-02 19:22:32
2012_IIT_0012	SNBPE0101	CRF	FI	FIADD	1	CHOICW	2013-09-02 20:10:22
2012_IIT_0012	SNBPE0102	CRF	FI	FIADD	1	CHOICW	2013-09-02 20:28:35
2012_IIT_0012	SNBPE0104	CRF	FI	FIADD	1	CHOICW	2013-09-04 15:15:43
2012_IIT_0012	SNBPE0105	CRF	FI	FIADD	1	CHOICW	2013-09-06 15:33:23
2012_IIT_0012	SNBPE0106	CRF	FI	FIADD	1	CHOICW	2013-09-16 14:13:14
2012_IIT_0012	SNBPE0107	CRF	FI	FIADD	1	CHOICW	2013-09-16 14:34:10
2012_IIT_0012	SNBPE0108	CRF	FI	FIADD	1	CHOICW	2013-09-16 15:01:54
2012_IIT_0012	SNBPE0109	CRF	FI	FIADD	1	CHOICW	2013-09-16 15:17:46
2012_IIT_0012	SNBPE0110	CRF	FI	FIADD	1	CHOICW	2013-09-16 15:38:12
2012_IIT_0012	SNBPE0111	CRF	FI	FIADD	1	CHOICW	2013-09-17 22:31:54
2012_IIT_0012	SNBPE0112	CRF	FI	FIADD	1	CHOICW	2013-09-22 11:35:59
2012_IIT_0012	SNBPE0113	CRF	FI	FIADD	1	CHOICW	2013-09-22 11:50:36
2012_IIT_0012	SNBPE0114	CRF	FI	FIADD	1	CHOICW	2013-09-22 12:18:19
2012_IIT_0012	SNBPE0115	CRF	FI	FIADD	1	CHOICW	2013-09-22 12:52:05
2012_IIT_0012	SNBPE0116	CRF	FI	FIADD	1	CHOICW	2013-09-22 13:16:38	1	3		09	08	28	3
2012_IIT_0012	SNBPE0116	CRF	FI	FIADD	1	CHOICW	2013-09-22 13:16:38	2	3		09	09	16	3
2012_IIT_0012	SNBPE0116	CRF	FI	FIADD	1	CHOICW	2013-09-22 13:16:38	3	3		09	09	22	3
2012_IIT_0012	SNBPE0116	CRF	FI	FIADD	1	CHOICW	2013-09-22 13:16:38	4	3		09	09	27	3
2012_IIT_0012	SNBPE0116	CRF	FI	FIADD	1	CHOICW	2013-09-22 13:16:38	5	3		09	10	01	3
2012_IIT_0012	SNBPE0117	CRF	FI	FIADD	1	CHOICW	2013-09-22 13:30:14
2012_IIT_0012	SNBPE0118	CRF	FI	FIADD	1	CHOICW	2013-09-22 13:45:04
2012_IIT_0012	SNBPE0119	CRF	FI	FIADD	1	CHOICW	2013-09-22 14:03:08
2012_IIT_0012	SNBPE0120	CRF	FI	FIADD	1	CHOICW	2013-09-22 14:17:19
2012_IIT_0012	SNBPE0121	CRF	FI	FIADD	1	CHOICW	2013-09-22 14:29:02
2012_IIT_0012	SNBPE0124	CRF	FI	FIADD	1	CHOICW	2013-09-23 12:04:25
2012_IIT_0012	SNBPE0125	CRF	FI	FIADD	1	CHOICW	2013-09-23 12:25:56
2012_IIT_0012	SNBPE0126	CRF	FI	FIADD	1	CHOICW	2013-09-23 12:44:21
2012_IIT_0012	SNBPE0127	CRF	FI	FIADD	1	CHOICW	2013-09-23 13:09:15
2012_IIT_0012	SNBPE0128	CRF	FI	FIADD	1	CHOICW	2013-09-23 13:29:09
2012_IIT_0012	SNBPE0129	CRF	FI	FIADD	1	CHOICW	2013-09-23 13:50:41
2012_IIT_0012	SNBPE0130	CRF	FI	FIADD	1	CHOICW	2013-09-23 14:43:54
2012_IIT_0012	SNBPE0131	CRF	FI	FIADD	1	CHOICW	2013-09-23 14:58:12
2012_IIT_0012	SNBPE0132	CRF	FI	FIADD	1	CHOICW	2013-09-23 15:17:58
2012_IIT_0012	SNBPE0133	CRF	FI	FIADD	1	CHOICW	2013-09-23 15:33:32
2012_IIT_0012	SNBPE0134	CRF	FI	FIADD	1	CHOICW	2013-09-23 15:54:43
2012_IIT_0012	SNBPE0135	CRF	FI	FIADD	1	CHOICW	2013-09-23 17:27:19
2012_IIT_0012	SNUPE0001	CRF	FI	FIADD	1	LEEJUYOUNG	2013-02-05 15:16:42
2012_IIT_0012	SNUPE0002	CRF	FI	FIADD	1	LEEJUYOUNG	2013-02-05 17:31:04
2012_IIT_0012	SNUPE0003	CRF	FI	FIADD	1	LEEJUYOUNG	2013-02-07 21:05:58
2012_IIT_0012	SNUPE0004	CRF	FI	FIADD	1	LEEJUYOUNG	2013-02-12 01:43:44
2012_IIT_0012	SNUPE0005	CRF	FI	FIADD	1	LEEJUYOUNG	2013-02-14 20:21:53
2012_IIT_0012	SNUPE0007	CRF	FI	FIADD	1	LEEJUYOUNG	2013-02-14 20:48:31
2012_IIT_0012	SNUPE0009	CRF	FI	FIADD	1	LEEJUYOUNG	2013-02-21 17:53:16
2012_IIT_0012	SNUPE0012	CRF	FI	FIADD	1	LEEJUYOUNG	2013-02-22 14:48:14
2012_IIT_0012	SNUPE0013	CRF	FI	FIADD	1	LEEJUYOUNG	2013-02-25 12:26:18	1	3		05	10	20	3
2012_IIT_0012	SNUPE0013	CRF	FI	FIADD	1	LEEJUYOUNG	2013-02-25 12:26:18	2	3		05	10	21	3
2012_IIT_0012	SNUPE0014	CRF	FI	FIADD	1	LEEJUYOUNG	2013-02-25 13:22:06
2012_IIT_0012	SNUPE0015	CRF	FI	FIADD	1	KIMHANS	2013-02-25 15:59:41
2012_IIT_0012	SNUPE0016	CRF	FI	FIADD	1	LEEJUYOUNG	2013-02-25 15:50:15
2012_IIT_0012	SNUPE0017	CRF	FI	FIADD	1	LEEJUYOUNG	2013-02-25 16:52:46
2012_IIT_0012	SNUPE0018	CRF	FI	FIADD	1	KIMHANS	2013-02-25 18:03:35
2012_IIT_0012	SNUPE0020	CRF	FI	FIADD	1	KIMHANS	2013-02-25 18:32:54
2012_IIT_0012	SNUPE0021	CRF	FI	FIADD	1	LEEJUYOUNG	2013-02-26 15:32:33
2012_IIT_0012	SNUPE0022	CRF	FI	FIADD	1	LEEJUYOUNG	2013-02-26 16:44:29
2012_IIT_0012	SNUPE0023	CRF	FI	FIADD	1	LEEJUYOUNG	2013-03-06 21:39:05
2012_IIT_0012	SNUPE0024	CRF	FI	FIADD	1	LEEJUYOUNG	2013-10-29 14:47:33
2012_IIT_0012	SNUPE0025	CRF	FI	FIADD	1	LEEJUYOUNG	2013-03-09 22:10:43
2012_IIT_0012	SNUPE0026	CRF	FI	FIADD	1	LEEJUYOUNG	2013-03-10 18:26:53
2012_IIT_0012	SNUPE0027	CRF	FI	FIADD	1	LEEJUYOUNG	2013-03-11 11:21:57
2012_IIT_0012	SNUPE0028	CRF	FI	FIADD	1	LEEJUYOUNG	2013-03-28 17:20:11
2012_IIT_0012	SNUPE0029	CRF	FI	FIADD	1	LEEJUYOUNG	2013-03-19 19:36:49
2012_IIT_0012	SNUPE0030	CRF	FI	FIADD	1	LEEJUYOUNG	2013-03-19 20:52:04
2012_IIT_0012	SNUPE0031	CRF	FI	FIADD	1	LEEJUYOUNG	2013-03-28 18:43:27
2012_IIT_0012	SNUPE0032	CRF	FI	FIADD	1	LEEJUYOUNG	2013-04-25 14:07:11
2012_IIT_0012	SNUPE0033	CRF	FI	FIADD	1	LEEJUYOUNG	2013-03-29 21:53:42
2012_IIT_0012	SNUPE0034	CRF	FI	FIADD	1	LEEJUYOUNG	2013-03-30 14:08:29
2012_IIT_0012	SNUPE0035	CRF	FI	FIADD	1	LEEJUYOUNG	2013-04-16 21:43:06
2012_IIT_0012	SNUPE0037	CRF	FI	FIADD	1	LEEJUYOUNG	2013-05-07 15:49:25
2012_IIT_0012	SNUPE0038	CRF	FI	FIADD	1	LEEJUYOUNG	2013-04-29 22:27:23
2012_IIT_0012	SNUPE0043	CRF	FI	FIADD	1	LEEJUYOUNG	2013-05-02 20:08:13
2012_IIT_0012	SNUPE0044	CRF	FI	FIADD	1	LEEJUYOUNG	2013-05-02 21:23:31
2012_IIT_0012	SNUPE0045	CRF	FI	FIADD	1	LEEJUYOUNG	2013-05-04 15:57:15
2012_IIT_0012	SNUPE0046	CRF	FI	FIADD	1	LEEJUYOUNG	2013-05-04 16:56:27
2012_IIT_0012	SNUPE0047	CRF	FI	FIADD	1	LEEJUYOUNG	2013-05-04 17:47:52
2012_IIT_0012	SNUPE0048	CRF	FI	FIADD	1	LEEJUYOUNG	2013-05-04 20:14:49
2012_IIT_0012	SNUPE0049	CRF	FI	FIADD	1	LEEJUYOUNG	2013-05-05 11:56:34
2012_IIT_0012	SNUPE0050	CRF	FI	FIADD	1	LEEJUYOUNG	2013-05-05 13:00:53
2012_IIT_0012	SNUPE0051	CRF	FI	FIADD	1	LEEJUYOUNG	2013-05-05 15:41:35
2012_IIT_0012	SNUPE0052	CRF	FI	FIADD	1	LEEJUYOUNG	2013-05-05 16:04:40
2012_IIT_0012	SNUPE0056	CRF	FI	FIADD	1	LEEJUYOUNG	2013-05-06 21:22:00
2012_IIT_0012	SNUPE0057	CRF	FI	FIADD	1	LEEJUYOUNG	2013-05-06 22:26:49
2012_IIT_0012	SNUPE0058	CRF	FI	FIADD	1	LEEJUYOUNG	2013-10-20 13:05:49
2012_IIT_0012	SNUPE0059	CRF	FI	FIADD	1	LEEJUYOUNG	2013-05-08 13:47:02
2012_IIT_0012	SNUPE0060	CRF	FI	FIADD	1	LEEJUYOUNG	2013-05-08 14:48:23
2012_IIT_0012	SNUPE0062	CRF	FI	FIADD	1	LEEJUYOUNG	2013-05-09 11:20:45
2012_IIT_0012	SNUPE0063	CRF	FI	FIADD	1	LEEJUYOUNG	2013-05-11 15:37:15
2012_IIT_0012	SNUPE0064	CRF	FI	FIADD	1	LEEJUYOUNG	2013-05-27 21:49:54
2012_IIT_0012	SNUPE0065	CRF	FI	FIADD	1	LEEJUYOUNG	2013-05-11 16:08:42
2012_IIT_0012	SNUPE0066	CRF	FI	FIADD	1	LEEJUYOUNG	2013-05-11 20:56:16
2012_IIT_0012	SNUPE0067	CRF	FI	FIADD	1	LEEJUYOUNG	2013-05-11 21:51:58
2012_IIT_0012	SNUPE0068	CRF	FI	FIADD	1	LEEJUYOUNG	2013-05-18 20:43:27
2012_IIT_0012	SNUPE0069	CRF	FI	FIADD	1	LEEJUYOUNG	2013-05-13 09:30:41
2012_IIT_0012	SNUPE0070	CRF	FI	FIADD	1	LEEJUYOUNG	2013-05-13 13:03:48
2012_IIT_0012	SNUPE0071	CRF	FI	FIADD	1	LEEJUYOUNG	2013-05-13 13:32:37
2012_IIT_0012	SNUPE0072	CRF	FI	FIADD	1	LEEJUYOUNG	2013-08-12 12:42:57
2012_IIT_0012	SNUPE0073	CRF	FI	FIADD	1	LEEJUYOUNG	2013-05-23 13:49:07
2012_IIT_0012	SNUPE0075	CRF	FI	FIADD	1	LEEJUYOUNG	2013-05-26 20:15:54
2012_IIT_0012	SNUPE0076	CRF	FI	FIADD	1	LEEJUYOUNG	2013-05-20 10:45:49
2012_IIT_0012	SNUPE0077	CRF	FI	FIADD	1	LEEJUYOUNG	2013-05-25 12:48:46
2012_IIT_0012	SNUPE0078	CRF	FI	FIADD	1	LEEJUYOUNG	2013-05-25 13:14:19
2012_IIT_0012	SNUPE0080	CRF	FI	FIADD	1	LEEJUYOUNG	2013-05-26 13:48:49
2012_IIT_0012	SNUPE0081	CRF	FI	FIADD	1	LEEJUYOUNG	2013-05-26 14:10:30
2012_IIT_0012	SNUPE0082	CRF	FI	FIADD	1	LEEJUYOUNG	2013-05-26 14:33:48
2012_IIT_0012	SNUPE0083	CRF	FI	FIADD	1	LEEJUYOUNG	2013-05-26 16:02:21
2012_IIT_0012	SNUPE0084	CRF	FI	FIADD	1	LEEJUYOUNG	2013-05-28 19:29:27
2012_IIT_0012	SNUPE0087	CRF	FI	FIADD	1	LEEJUYOUNG	2013-05-26 20:44:13
2012_IIT_0012	SNUPE0088	CRF	FI	FIADD	1	LEEJUYOUNG	2013-05-27 11:04:21
2012_IIT_0012	SNUPE0089	CRF	FI	FIADD	1	LEEJUYOUNG	2013-05-27 12:34:44
2012_IIT_0012	SNUPE0090	CRF	FI	FIADD	1	LEEJUYOUNG	2013-05-27 12:57:00
2012_IIT_0012	SNUPE0091	CRF	FI	FIADD	1	LEEJUYOUNG	2013-05-27 13:21:46
2012_IIT_0012	SNUPE0092	CRF	FI	FIADD	1	LEEJUYOUNG	2013-05-27 13:38:55
2012_IIT_0012	SNUPE0093	CRF	FI	FIADD	1	LEEJUYOUNG	2013-05-27 17:55:16
2012_IIT_0012	SNUPE0094	CRF	FI	FIADD	1	LEEJUYOUNG	2013-05-27 18:59:16
2012_IIT_0012	SNUPE0095	CRF	FI	FIADD	1	LEEJUYOUNG	2013-05-27 19:24:00
2012_IIT_0012	SNUPE0096	CRF	FI	FIADD	1	KIMHANS	2013-05-29 14:20:25
2012_IIT_0012	SNUPE0097	CRF	FI	FIADD	1	LEEJUYOUNG	2013-05-28 14:26:05
2012_IIT_0012	SNUPE0098	CRF	FI	FIADD	1	LEEJUYOUNG	2013-05-28 15:18:40
2012_IIT_0012	SNUPE0100	CRF	FI	FIADD	1	LEEJUYOUNG	2013-05-28 17:42:38
2012_IIT_0012	SNUPE0101	CRF	FI	FIADD	1	LEEJUYOUNG	2013-05-29 12:52:03
2012_IIT_0012	SNUPE0102	CRF	FI	FIADD	1	LEEJUYOUNG	2013-05-30 18:35:55
2012_IIT_0012	SNUPE0103	CRF	FI	FIADD	1	LEEJUYOUNG	2013-05-29 13:43:06
2012_IIT_0012	SNUPE0104	CRF	FI	FIADD	1	LEEJUYOUNG	2013-05-29 15:01:52
2012_IIT_0012	SNUPE0106	CRF	FI	FIADD	1	LEEJUYOUNG	2013-05-30 19:20:16
2012_IIT_0012	SNUPE0107	CRF	FI	FIADD	1	LEEJUYOUNG	2013-06-04 17:20:08
2012_IIT_0012	SNUPE0108	CRF	FI	FIADD	1	LEEJUYOUNG	2013-06-04 17:54:26
2012_IIT_0012	SNUPE0110	CRF	FI	FIADD	1	LEEJUYOUNG	2013-06-15 13:13:38
2012_IIT_0012	SNUPE0111	CRF	FI	FIADD	1	LEEJUYOUNG	2013-06-26 15:57:47
2012_IIT_0012	SNUPE0112	CRF	FI	FIADD	1	LEEJUYOUNG	2013-06-15 13:43:56
2012_IIT_0012	SNUPE0113	CRF	FI	FIADD	1	LEEJUYOUNG	2014-01-23 14:10:43	1	3		11	07	19	2
2012_IIT_0012	SNUPE0115	CRF	FI	FIADD	1	LEEJUYOUNG	2013-06-15 16:14:12
2012_IIT_0012	SNUPE0116	CRF	FI	FIADD	1	LEEJUYOUNG	2013-06-15 16:41:44
2012_IIT_0012	SNUPE0117	CRF	FI	FIADD	1	LEEJUYOUNG	2013-06-19 17:40:09
2012_IIT_0012	SNUPE0118	CRF	FI	FIADD	1	LEEJUYOUNG	2013-06-20 16:46:53
2012_IIT_0012	SNUPE0119	CRF	FI	FIADD	1	LEEJUYOUNG	2013-06-21 12:53:15
2012_IIT_0012	SNUPE0120	CRF	FI	FIADD	1	LEEJUYOUNG	2013-06-21 16:04:02
2012_IIT_0012	SNUPE0121	CRF	FI	FIADD	1	LEEJUYOUNG	2013-06-25 09:03:23	1	3		11	08	17	3
2012_IIT_0012	SNUPE0122	CRF	FI	FIADD	1	LEEJUYOUNG	2013-06-21 16:41:02
2012_IIT_0012	SNUPE0123	CRF	FI	FIADD	1	LEEJUYOUNG	2013-06-22 20:29:49
2012_IIT_0012	SNUPE0124	CRF	FI	FIADD	1	LEEJUYOUNG	2013-06-22 21:31:30
2012_IIT_0012	SNUPE0125	CRF	FI	FIADD	1	LEEJUYOUNG	2013-06-24 12:39:31
2012_IIT_0012	SNUPE0126	CRF	FI	FIADD	1	LEEJUYOUNG	2013-06-24 15:28:23
2012_IIT_0012	SNUPE0127	CRF	FI	FIADD	1	LEEJUYOUNG	2013-06-24 16:26:01
2012_IIT_0012	SNUPE0128	CRF	FI	FIADD	1	LEEJUYOUNG	2013-06-25 12:30:14
2012_IIT_0012	SNUPE0129	CRF	FI	FIADD	1	LEEJUYOUNG	2013-06-26 16:19:49
2012_IIT_0012	SNUPE0130	CRF	FI	FIADD	1	LEEJUYOUNG	2013-06-26 16:34:08
2012_IIT_0012	SNUPE0131	CRF	FI	FIADD	1	LEEJUYOUNG	2013-06-26 21:26:24
2012_IIT_0012	SNUPE0132	CRF	FI	FIADD	1	LEEJUYOUNG	2013-06-27 09:53:18
2012_IIT_0012	SNUPE0133	CRF	FI	FIADD	1	LEEJUYOUNG	2013-06-27 11:20:08
2012_IIT_0012	SNUPE0134	CRF	FI	FIADD	1	LEEJUYOUNG	2013-06-27 13:16:45
2012_IIT_0012	SNUPE0135	CRF	FI	FIADD	1	LEEJUYOUNG	2013-06-27 16:13:03
2012_IIT_0012	SNUPE0136	CRF	FI	FIADD	1	KIMHANS	2013-06-28 14:50:47
2012_IIT_0012	SNUPE0137	CRF	FI	FIADD	1	LEEJUYOUNG	2013-06-28 13:28:05
2012_IIT_0012	SNUPE0138	CRF	FI	FIADD	1	LEEJUYOUNG	2013-06-28 15:24:35
2012_IIT_0012	SNUPE0139	CRF	FI	FIADD	1	LEEJUYOUNG	2013-06-28 20:32:04
2012_IIT_0012	SNUPE0140	CRF	FI	FIADD	1	LEEJUYOUNG	2013-06-28 17:55:08
2012_IIT_0012	SNUPE0141	CRF	FI	FIADD	1	KIMHANS	2013-06-28 17:55:47
2012_IIT_0012	SNUPE0142	CRF	FI	FIADD	1	LEEJUYOUNG	2013-06-28 18:32:22
2012_IIT_0012	SNUPE0143	CRF	FI	FIADD	1	KIMHANS	2013-06-28 21:12:36
2012_IIT_0012	SNUPE0144	CRF	FI	FIADD	1	LEEJUYOUNG	2013-06-28 20:54:13
2012_IIT_0012	SNUPE0145	CRF	FI	FIADD	1	LEEJUYOUNG	2013-06-28 21:12:19
2012_IIT_0012	SNUPE0147	CRF	FI	FIADD	1	LEEJUYOUNG	2013-12-10 12:30:06
2012_IIT_0012	SNUPE0148	CRF	FI	FIADD	1	LEEJUYOUNG	2013-06-28 22:04:09
2012_IIT_0012	SNUPE0149	CRF	FI	FIADD	1	KIMHANS	2013-06-28 21:53:25	1	1		05	05	04	3
2012_IIT_0012	SNUPE0150	CRF	FI	FIADD	1	LEEJUYOUNG	2013-06-29 09:55:15
2012_IIT_0012	SNUPE0151	CRF	FI	FIADD	1	LEEJUYOUNG	2013-07-04 16:57:13
2012_IIT_0012	SNUPE0152	CRF	FI	FIADD	1	LEEJUYOUNG	2013-07-04 18:01:25
2012_IIT_0012	SNUPE0153	CRF	FI	FIADD	1	LEEJUYOUNG	2013-07-05 14:19:29
2012_IIT_0012	SNUPE0154	CRF	FI	FIADD	1	LEEJUYOUNG	2013-07-06 10:04:11
2012_IIT_0012	SNUPE0155	CRF	FI	FIADD	1	LEEJUYOUNG	2013-07-08 15:45:49
2012_IIT_0012	SNUPE0156	CRF	FI	FIADD	1	LEEJUYOUNG	2013-08-20 21:44:23	1	3		11	12	7	1
2012_IIT_0012	SNUPE0157	CRF	FI	FIADD	1	LEEJUYOUNG	2013-07-12 17:17:12
2012_IIT_0012	SNUPE0158	CRF	FI	FIADD	1	LEEJUYOUNG	2013-07-15 14:14:09
2012_IIT_0012	SNUPE0159	CRF	FI	FIADD	1	LEEJUYOUNG	2013-07-16 11:14:58
2012_IIT_0012	SNUPE0160	CRF	FI	FIADD	1	LEEJUYOUNG	2013-07-16 17:35:46
2012_IIT_0012	SNUPE0161	CRF	FI	FIADD	1	LEEJUYOUNG	2013-07-16 17:58:16
2012_IIT_0012	SNUPE0162	CRF	FI	FIADD	1	LEEJUYOUNG	2013-07-16 19:44:04
2012_IIT_0012	SNUPE0163	CRF	FI	FIADD	1	LEEJUYOUNG	2013-10-28 14:16:43	2	2		11	03	09	1
2012_IIT_0012	SNUPE0163	CRF	FI	FIADD	1	LEEJUYOUNG	2013-10-28 14:16:43	3	2		11	03	12	1
2012_IIT_0012	SNUPE0163	CRF	FI	FIADD	1	LEEJUYOUNG	2013-10-28 14:16:43	4	2		11	03	17	1
2012_IIT_0012	SNUPE0163	CRF	FI	FIADD	1	LEEJUYOUNG	2013-10-28 14:16:43	1	2		11	03	05	1
2012_IIT_0012	SNUPE0164	CRF	FI	FIADD	1	LEEJUYOUNG	2013-07-25 16:03:06
2012_IIT_0012	SNUPE0165	CRF	FI	FIADD	1	LEEJUYOUNG	2013-07-25 16:49:08
2012_IIT_0012	SNUPE0166	CRF	FI	FIADD	1	LEEJUYOUNG	2013-07-25 20:22:18
2012_IIT_0012	SNUPE0168	CRF	FI	FIADD	1	LEEJUYOUNG	2013-07-26 14:49:35
2012_IIT_0012	SNUPE0169	CRF	FI	FIADD	1	LEEJUYOUNG	2013-07-26 17:17:37
2012_IIT_0012	SNUPE0170	CRF	FI	FIADD	1	LEEJUYOUNG	2013-07-26 17:50:12
2012_IIT_0012	SNUPE0171	CRF	FI	FIADD	1	LEEJUYOUNG	2013-07-29 13:27:04
2012_IIT_0012	SNUPE0172	CRF	FI	FIADD	1	LEEJUYOUNG	2013-07-27 20:35:45
2012_IIT_0012	SNUPE0173	CRF	FI	FIADD	1	LEEJUYOUNG	2013-07-28 14:47:00
2012_IIT_0012	SNUPE0174	CRF	FI	FIADD	1	LEEJUYOUNG	2013-07-28 15:23:03
2012_IIT_0012	SNUPE0175	CRF	FI	FIADD	1	LEEJUYOUNG	2013-07-28 15:43:25
2012_IIT_0012	SNUPE0176	CRF	FI	FIADD	1	LEEJUYOUNG	2013-07-30 11:04:28
2012_IIT_0012	SNUPE0177	CRF	FI	FIADD	1	LEEJUYOUNG	2013-07-29 15:10:09
2012_IIT_0012	SNUPE0178	CRF	FI	FIADD	1	LEEJUYOUNG	2013-07-29 15:44:55
2012_IIT_0012	SNUPE0179	CRF	FI	FIADD	1	LEEJUYOUNG	2013-07-29 18:02:40
2012_IIT_0012	SNUPE0181	CRF	FI	FIADD	1	LEEJUYOUNG	2013-07-31 17:42:34
2012_IIT_0012	SNUPE0182	CRF	FI	FIADD	1	LEEJUYOUNG	2013-07-29 18:37:30
2012_IIT_0012	SNUPE0183	CRF	FI	FIADD	1	LEEJUYOUNG	2013-07-29 19:00:51
2012_IIT_0012	SNUPE0184	CRF	FI	FIADD	1	LEEJUYOUNG	2013-07-29 19:10:25
2012_IIT_0012	SNUPE0185	CRF	FI	FIADD	1	LEEJUYOUNG	2013-10-29 14:48:13
2012_IIT_0012	SNUPE0186	CRF	FI	FIADD	1	LEEJUYOUNG	2013-07-30 13:29:34
2012_IIT_0012	SNUPE0187	CRF	FI	FIADD	1	LEEJUYOUNG	2013-07-30 14:58:17
2012_IIT_0012	SNUPE0188	CRF	FI	FIADD	1	LEEJUYOUNG	2013-10-29 14:48:50
2012_IIT_0012	SNUPE0189	CRF	FI	FIADD	1	LEEJUYOUNG	2013-07-30 14:26:48
2012_IIT_0012	SNUPE0190	CRF	FI	FIADD	1	LEEJUYOUNG	2013-07-30 15:28:15
2012_IIT_0012	SNUPE0191	CRF	FI	FIADD	1	LEEJUYOUNG	2013-07-30 16:51:30
2012_IIT_0012	SNUPE0192	CRF	FI	FIADD	1	LEEJUYOUNG	2013-07-30 17:22:42
2012_IIT_0012	SNUPE0193	CRF	FI	FIADD	1	LEEJUYOUNG	2013-07-30 17:46:37
2012_IIT_0012	SNUPE0194	CRF	FI	FIADD	1	LEEJUYOUNG	2013-07-31 12:50:00
2012_IIT_0012	SNUPE0195	CRF	FI	FIADD	1	LEEJUYOUNG	2013-07-31 13:07:18
2012_IIT_0012	SNUPE0196	CRF	FI	FIADD	1	LEEJUYOUNG	2013-07-31 13:56:21
2012_IIT_0012	SNUPE0197	CRF	FI	FIADD	1	LEEJUYOUNG	2013-07-31 14:48:29
2012_IIT_0012	SNUPE0198	CRF	FI	FIADD	1	LEEJUYOUNG	2013-10-28 14:27:17	1	3		10	08	27	2
2012_IIT_0012	SNUPE0199	CRF	FI	FIADD	1	LEEJUYOUNG	2013-07-31 16:38:45
2012_IIT_0012	SNUPE0200	CRF	FI	FIADD	1	LEEJUYOUNG	2013-07-31 16:54:49
2012_IIT_0012	SNUPE0201	CRF	FI	FIADD	1	LEEJUYOUNG	2013-08-02 10:25:41
2012_IIT_0012	SNUPE0202	CRF	FI	FIADD	1	LEEJUYOUNG	2013-08-01 11:26:18
2012_IIT_0012	SNUPE0203	CRF	FI	FIADD	1	LEEJUYOUNG	2013-08-01 12:41:30
2012_IIT_0012	SNUPE0204	CRF	FI	FIADD	1	LEEJUYOUNG	2013-08-01 13:11:36
2012_IIT_0012	SNUPE0205	CRF	FI	FIADD	1	LEEJUYOUNG	2013-08-01 13:45:54
2012_IIT_0012	SNUPE0206	CRF	FI	FIADD	1	LEEJUYOUNG	2013-08-01 19:09:13
2012_IIT_0012	SNUPE0207	CRF	FI	FIADD	1	LEEJUYOUNG	2013-08-01 16:13:37
2012_IIT_0012	SNUPE0208	CRF	FI	FIADD	1	LEEJUYOUNG	2013-08-02 15:12:09
2012_IIT_0012	SNUPE0209	CRF	FI	FIADD	1	LEEJUYOUNG	2013-08-02 10:49:03
2012_IIT_0012	SNUPE0210	CRF	FI	FIADD	1	LEEJUYOUNG	2013-08-02 12:26:22
2012_IIT_0012	SNUPE0212	CRF	FI	FIADD	1	LEEJUYOUNG	2013-08-02 14:29:52
2012_IIT_0012	SNUPE0213	CRF	FI	FIADD	1	LEEJUYOUNG	2013-08-02 14:56:34
2012_IIT_0012	SNUPE0214	CRF	FI	FIADD	1	LEEJUYOUNG	2013-08-03 15:38:54
2012_IIT_0012	SNUPE0215	CRF	FI	FIADD	1	LEEJUYOUNG	2013-08-02 16:24:24
2012_IIT_0012	SNUPE0216	CRF	FI	FIADD	1	LEEJUYOUNG	2013-08-02 17:17:42
2012_IIT_0012	SNUPE0217	CRF	FI	FIADD	1	LEEJUYOUNG	2013-08-02 17:35:33
2012_IIT_0012	SNUPE0218	CRF	FI	FIADD	1	LEEJUYOUNG	2013-08-02 17:55:15
2012_IIT_0012	SNUPE0219	CRF	FI	FIADD	1	LEEJUYOUNG	2013-08-05 19:56:40
2012_IIT_0012	SNUPE0220	CRF	FI	FIADD	1	LEEJUYOUNG	2013-08-05 20:35:01
2012_IIT_0012	SNUPE0221	CRF	FI	FIADD	1	LEEJUYOUNG	2013-08-06 13:02:06
2012_IIT_0012	SNUPE0222	CRF	FI	FIADD	1	LEEJUYOUNG	2013-08-06 13:29:32
2012_IIT_0012	SNUPE0224	CRF	FI	FIADD	1	KIMHANS	2013-08-06 17:44:14
2012_IIT_0012	SNUPE0227	CRF	FI	FIADD	1	LEEJUYOUNG	2013-08-07 20:34:55	1	3		10	11	1	2
2012_IIT_0012	SNUPE0227	CRF	FI	FIADD	1	LEEJUYOUNG	2013-08-07 20:34:55	2	3		10	11	3	2
2012_IIT_0012	SNUPE0228	CRF	FI	FIADD	1	LEEJUYOUNG	2013-08-09 13:57:01
2012_IIT_0012	SNUPE0229	CRF	FI	FIADD	1	LEEJUYOUNG	2013-08-08 19:43:37
2012_IIT_0012	SNUPE0230	CRF	FI	FIADD	1	LEEJUYOUNG	2013-10-29 14:49:24
2012_IIT_0012	SNUPE0231	CRF	FI	FIADD	1	LEEJUYOUNG	2013-08-09 14:42:49
2012_IIT_0012	SNUPE0233	CRF	FI	FIADD	1	LEEJUYOUNG	2013-08-09 15:09:16
2012_IIT_0012	SNUPE0234	CRF	FI	FIADD	1	LEEJUYOUNG	2013-08-09 15:59:27
2012_IIT_0012	SNUPE0237	CRF	FI	FIADD	1	LEEJUYOUNG	2013-08-09 19:39:28
2012_IIT_0012	SNUPE0238	CRF	FI	FIADD	1	LEEJUYOUNG	2013-08-09 20:01:56
2012_IIT_0012	SNUPE0239	CRF	FI	FIADD	1	LEEJUYOUNG	2013-08-09 20:24:59
2012_IIT_0012	SNUPE0240	CRF	FI	FIADD	1	LEEJUYOUNG	2013-08-09 20:46:47
2012_IIT_0012	SNUPE0241	CRF	FI	FIADD	1	LEEJUYOUNG	2013-08-09 21:11:55
2012_IIT_0012	SNUPE0242	CRF	FI	FIADD	1	LEEJUYOUNG	2013-08-10 14:25:50
2012_IIT_0012	SNUPE0243	CRF	FI	FIADD	1	LEEJUYOUNG	2013-08-10 15:38:19
2012_IIT_0012	SNUPE0245	CRF	FI	FIADD	1	LEEJUYOUNG	2013-08-12 13:23:11
2012_IIT_0012	SNUPE0246	CRF	FI	FIADD	1	LEEJUYOUNG	2013-08-12 13:38:19
2012_IIT_0012	SNUPE0247	CRF	FI	FIADD	1	LEEJUYOUNG	2013-08-12 13:52:32
2012_IIT_0012	SNUPE0248	CRF	FI	FIADD	1	KIMHANS	2013-09-03 17:20:59	1	2		09	12	24	1
2012_IIT_0012	SNUPE0248	CRF	FI	FIADD	1	KIMHANS	2013-09-03 17:20:59	2	2		09	12	25	1
2012_IIT_0012	SNUPE0248	CRF	FI	FIADD	1	KIMHANS	2013-09-03 17:20:59	3	2		09	12	29	1
2012_IIT_0012	SNUPE0248	CRF	FI	FIADD	1	KIMHANS	2013-09-03 17:20:59	4	2		10	01	09	2
2012_IIT_0012	SNUPE0249	CRF	FI	FIADD	1	LEEJUYOUNG	2013-08-13 12:29:26
2012_IIT_0012	SNUPE0250	CRF	FI	FIADD	1	LEEJUYOUNG	2013-08-13 13:08:35
2012_IIT_0012	SNUPE0251	CRF	FI	FIADD	1	LEEJUYOUNG	2013-08-13 12:49:04
2012_IIT_0012	SNUPE0253	CRF	FI	FIADD	1	LEEJUYOUNG	2013-08-13 14:09:41
2012_IIT_0012	SNUPE0254	CRF	FI	FIADD	1	LEEJUYOUNG	2013-08-13 14:44:44
2012_IIT_0012	SNUPE0255	CRF	FI	FIADD	1	LEEJUYOUNG	2013-08-13 14:57:47
2012_IIT_0012	SNUPE0256	CRF	FI	FIADD	1	LEEJUYOUNG	2013-08-13 21:46:50
2012_IIT_0012	SNUPE0257	CRF	FI	FIADD	1	LEEJUYOUNG	2013-08-13 23:52:13
2012_IIT_0012	SNUPE0259	CRF	FI	FIADD	1	LEEJUYOUNG	2013-08-14 00:34:40
2012_IIT_0012	SNUPE0260	CRF	FI	FIADD	1	LEEJUYOUNG	2013-08-14 00:47:56
2012_IIT_0012	SNUPE0261	CRF	FI	FIADD	1	LEEJUYOUNG	2013-08-14 00:58:38
2012_IIT_0012	SNUPE0262	CRF	FI	FIADD	1	LEEJUYOUNG	2013-08-14 11:29:59
2012_IIT_0012	SNUPE0263	CRF	FI	FIADD	1	LEEJUYOUNG	2013-08-14 12:54:22
2012_IIT_0012	SNUPE0264	CRF	FI	FIADD	1	LEEJUYOUNG	2013-08-14 13:10:54
2012_IIT_0012	SNUPE0265	CRF	FI	FIADD	1	LEEJUYOUNG	2013-08-14 14:50:54
2012_IIT_0012	SNUPE0266	CRF	FI	FIADD	1	LEEJUYOUNG	2013-08-14 16:13:40
2012_IIT_0012	SNUPE0267	CRF	FI	FIADD	1	LEEJUYOUNG	2013-08-14 16:49:40
2012_IIT_0012	SNUPE0268	CRF	FI	FIADD	1	LEEJUYOUNG	2013-08-14 17:29:41	1	3		10	05	02	1
2012_IIT_0012	SNUPE0268	CRF	FI	FIADD	1	LEEJUYOUNG	2013-08-14 17:29:41	2	3		10	05	04	1
2012_IIT_0012	SNUPE0269	CRF	FI	FIADD	1	LEEJUYOUNG	2013-08-16 13:01:32
2012_IIT_0012	SNUPE0270	CRF	FI	FIADD	1	LEEJUYOUNG	2013-08-16 13:44:28
2012_IIT_0012	SNUPE0271	CRF	FI	FIADD	1	LEEJUYOUNG	2013-08-16 14:15:38
2012_IIT_0012	SNUPE0272	CRF	FI	FIADD	1	LEEJUYOUNG	2013-08-16 14:39:37
2012_IIT_0012	SNUPE0273	CRF	FI	FIADD	1	LEEJUYOUNG	2013-08-16 15:14:15
2012_IIT_0012	SNUPE0274	CRF	FI	FIADD	1	LEEJUYOUNG	2013-08-17 20:10:03
2012_IIT_0012	SNUPE0275	CRF	FI	FIADD	1	LEEJUYOUNG	2013-08-17 21:06:09
2012_IIT_0012	SNUPE0276	CRF	FI	FIADD	1	LEEJUYOUNG	2013-08-17 21:42:07
2012_IIT_0012	SNUPE0277	CRF	FI	FIADD	1	LEEJUYOUNG	2013-08-17 22:12:11
2012_IIT_0012	SNUPE0278	CRF	FI	FIADD	1	LEEJUYOUNG	2013-08-18 14:18:13
2012_IIT_0012	SNUPE0279	CRF	FI	FIADD	1	LEEJUYOUNG	2013-08-18 15:11:34
2012_IIT_0012	SNUPE0280	CRF	FI	FIADD	1	LEEJUYOUNG	2013-08-18 20:15:19
2012_IIT_0012	SNUPE0283	CRF	FI	FIADD	1	LEEJUYOUNG	2013-08-20 22:58:45
2012_IIT_0012	SNUPE0284	CRF	FI	FIADD	1	LEEJUYOUNG	2013-09-02 15:45:51
2012_IIT_0012	SNUPE0285	CRF	FI	FIADD	1	LEEJUYOUNG	2013-08-28 21:52:15
2012_IIT_0012	SNUPE0286	CRF	FI	FIADD	1	LEEJUYOUNG	2013-08-28 23:10:02
2012_IIT_0012	SNUPE0287	CRF	FI	FIADD	1	LEEJUYOUNG	2013-08-29 21:45:44	1	3		08	08	01	1
2012_IIT_0012	SNUPE0288	CRF	FI	FIADD	1	LEEJUYOUNG	2013-12-10 12:55:49
2012_IIT_0012	SNUPE0289	CRF	FI	FIADD	1	LEEJUYOUNG	2013-09-02 16:55:49
2012_IIT_0012	SNUPE0290	CRF	FI	FIADD	1	LEEJUYOUNG	2013-09-03 17:17:48
2012_IIT_0012	SNUPE0292	CRF	FI	FIADD	1	LEEJUYOUNG	2013-09-03 17:48:00
2012_IIT_0012	SNUPE0293	CRF	FI	FIADD	1	LEEJUYOUNG	2013-09-03 18:09:39
2012_IIT_0012	SNUPE0294	CRF	FI	FIADD	1	LEEJUYOUNG	2013-09-05 14:23:39
2012_IIT_0012	SNUPE0295	CRF	FI	FIADD	1	KIMHANS	2013-09-04 12:40:51	1	1		10	01	29	1
2012_IIT_0012	SNUPE0295	CRF	FI	FIADD	1	KIMHANS	2013-09-04 12:40:51	2	1		10	01	31	1
2012_IIT_0012	SNUPE0295	CRF	FI	FIADD	1	KIMHANS	2013-09-04 12:40:51	3	1		10	02	02	1
2012_IIT_0012	SNUPE0295	CRF	FI	FIADD	1	KIMHANS	2013-09-04 12:40:51	4	1		10	02	12	1
2012_IIT_0012	SNUPE0295	CRF	FI	FIADD	1	KIMHANS	2013-09-04 12:40:51	5	1		10	02	20	1
2012_IIT_0012	SNUPE0296	CRF	FI	FIADD	1	LEEJUYOUNG	2013-09-06 16:38:28
2012_IIT_0012	SNUPE0297	CRF	FI	FIADD	1	LEEJUYOUNG	2013-09-06 17:47:03
2012_IIT_0012	SNUPE0298	CRF	FI	FIADD	1	LEEJUYOUNG	2013-09-06 18:15:32
2012_IIT_0012	SNUPE0299	CRF	FI	FIADD	1	LEEJUYOUNG	2013-10-07 09:31:26
2012_IIT_0012	SNUPE0300	CRF	FI	FIADD	1	LEEJUYOUNG	2013-09-14 14:17:18
2012_IIT_0012	SNUPE0301	CRF	FI	FIADD	1	LEEJUYOUNG	2013-09-14 15:00:12
2012_IIT_0012	SNUPE0302	CRF	FI	FIADD	1	LEEJUYOUNG	2013-09-14 16:28:04	1	3		07	04	07	1
2012_IIT_0012	SNUPE0303	CRF	FI	FIADD	1	LEEJUYOUNG	2013-09-16 21:14:54
2012_IIT_0012	SNUPE0304	CRF	FI	FIADD	1	LEEJUYOUNG	2013-10-05 14:58:39
2012_IIT_0012	SNUPE0305	CRF	FI	FIADD	1	LEEJUYOUNG	2013-10-05 15:56:02
2012_IIT_0012	SNUPE0306	CRF	FI	FIADD	1	LEEJUYOUNG	2013-10-06 17:47:24
2012_IIT_0012	SNUPE0307	CRF	FI	FIADD	1	LEEJUYOUNG	2013-10-06 19:21:36
2012_IIT_0012	SNUPE0308	CRF	FI	FIADD	1	LEEJUYOUNG	2013-10-06 20:17:59
2012_IIT_0012	SNUPE0309	CRF	FI	FIADD	1	LEEJUYOUNG	2013-10-07 21:45:11
2012_IIT_0012	SNUPE0310	CRF	FI	FIADD	1	KIMHANS	2013-10-07 22:03:23
2012_IIT_0012	SNUPE0311	CRF	FI	FIADD	1	KIMHANS	2013-10-08 22:25:55
2012_IIT_0012	SNUPE0313	CRF	FI	FIADD	1	LEEJUYOUNG	2013-10-07 23:03:08
2012_IIT_0012	SNUPE0314	CRF	FI	FIADD	1	LEEJUYOUNG	2013-10-10 17:11:06
2012_IIT_0012	SNUPE0315	CRF	FI	FIADD	1	KIMHANS	2013-10-10 17:43:03	1	3		07	06	25	1
2012_IIT_0012	SNUPE0316	CRF	FI	FIADD	1	LEEJUYOUNG	2013-10-10 17:57:11
2012_IIT_0012	SNUPE0317	CRF	FI	FIADD	1	KIMHANS	2013-10-10 22:00:33	1	2		07	06	26	2
2012_IIT_0012	SNUPE0319	CRF	FI	FIADD	1	KIMHANS	2013-10-10 22:48:10
2012_IIT_0012	SNUPE0320	CRF	FI	FIADD	1	KIMHANS	2013-10-10 23:36:51	1	2		07	07	03	1
2012_IIT_0012	SNUPE0321	CRF	FI	FIADD	1	LEEJUYOUNG	2013-10-11 20:16:20
2012_IIT_0012	SNUPE0322	CRF	FI	FIADD	1	KIMHANS	2013-10-11 21:02:22
2012_IIT_0012	SNUPE0323	CRF	FI	FIADD	1	LEEJUYOUNG	2013-10-11 21:15:49
2012_IIT_0012	SNUPE0325	CRF	FI	FIADD	1	KIMHANS	2013-10-11 21:42:09
2012_IIT_0012	SNUPE0326	CRF	FI	FIADD	1	LEEJUYOUNG	2013-10-11 21:54:05
2012_IIT_0012	SNUPE0327	CRF	FI	FIADD	1	KIMHANS	2013-10-11 22:21:56
2012_IIT_0012	SNUPE0328	CRF	FI	FIADD	1	KIMHANS	2013-10-12 17:18:01
2012_IIT_0012	SNUPE0329	CRF	FI	FIADD	1	KIMHANS	2013-10-12 18:02:16
2012_IIT_0012	SNUPE0330	CRF	FI	FIADD	1	KIMHANS	2013-10-12 18:35:00
2012_IIT_0012	SNUPE0331	CRF	FI	FIADD	1	KIMHANS	2013-10-12 19:23:35
2012_IIT_0012	SNUPE0332	CRF	FI	FIADD	1	LEEJUYOUNG	2013-10-12 19:12:41	1	3		08	12	06	1
2012_IIT_0012	SNUPE0333	CRF	FI	FIADD	1	KIMHANS	2013-10-12 19:46:03
2012_IIT_0012	SNUPE0334	CRF	FI	FIADD	1	KIMHANS	2013-10-12 22:06:13
2012_IIT_0012	SNUPE0335	CRF	FI	FIADD	1	KIMHANS	2013-10-13 17:57:38
2012_IIT_0012	SNUPE0336	CRF	FI	FIADD	1	KIMHANS	2013-10-13 18:50:16
2012_IIT_0012	SNUPE0337	CRF	FI	FIADD	1	KIMHANS	2013-10-13 19:47:45
2012_IIT_0012	SNUPE0338	CRF	FI	FIADD	1	KIMHANS	2013-10-13 20:26:02
2012_IIT_0012	SNUPE0339	CRF	FI	FIADD	1	KIMHANS	2013-10-13 20:55:56
2012_IIT_0012	SNUPE0340	CRF	FI	FIADD	1	KIMHANS	2013-10-13 21:37:31
2012_IIT_0012	SNUPE0341	CRF	FI	FIADD	1	KIMHANS	2013-10-14 18:55:27
2012_IIT_0012	SNUPE0342	CRF	FI	FIADD	1	KIMHANS	2013-10-14 19:24:42
2012_IIT_0012	SNUPE0343	CRF	FI	FIADD	1	KIMHANS	2013-10-14 20:04:38
2012_IIT_0012	SNUPE0344	CRF	FI	FIADD	1	KIMHANS	2013-10-14 20:45:28
2012_IIT_0012	SNUPE0345	CRF	FI	FIADD	1	KIMHANS	2013-10-14 21:23:46
2012_IIT_0012	SNUPE0346	CRF	FI	FIADD	1	KIMHANS	2013-10-14 22:06:31
2012_IIT_0012	SNUPE0347	CRF	FI	FIADD	1	KIMHANS	2013-10-14 22:28:29
2012_IIT_0012	SNUPE0348	CRF	FI	FIADD	1	LEEJUYOUNG	2013-10-15 18:38:59
2012_IIT_0012	SNUPE0349	CRF	FI	FIADD	1	LEEJUYOUNG	2013-10-16 21:11:37
2012_IIT_0012	SNUPE0350	CRF	FI	FIADD	1	LEEJUYOUNG	2013-10-15 19:42:10
2012_IIT_0012	SNUPE0351	CRF	FI	FIADD	1	LEEJUYOUNG	2013-10-15 21:35:57
2012_IIT_0012	SNUPE0352	CRF	FI	FIADD	1	LEEJUYOUNG	2013-10-15 22:01:03
2012_IIT_0012	SNUPE0353	CRF	FI	FIADD	1	LEEJUYOUNG	2013-10-15 22:27:49
2012_IIT_0012	SNUPE0354	CRF	FI	FIADD	1	LEEJUYOUNG	2013-10-16 19:45:09
2012_IIT_0012	SNUPE0355	CRF	FI	FIADD	1	LEEJUYOUNG	2013-10-16 20:27:48

## Sheet: HOS1
Study_No	Subject_No	Visit	Page_ID	Section_ID	Inputseq	Reg Id	Reg Datetime	SUR	BPD	NEC	IVH	ROP	LOP	INC	TPN	FED	NPO	H2B	NEU
2012_IIT_0012	SNBPE0004	CRF	HOS	HOS1	1	CHOICW	2013-02-21 19:07:19	1	1	1	2	2		70	1	95	30	1	2
2012_IIT_0012	SNBPE0006	CRF	HOS	HOS1	1	CHOICW	2013-03-02 15:10:39	2	2	1	2	1	1	79	1	29	21	2	2
2012_IIT_0012	SNBPE0007	CRF	HOS	HOS1	1	CHOICW	2013-04-01 21:48:41	1	1	2	1	1	1	68	1	38	13	1	2
2012_IIT_0012	SNBPE0008	CRF	HOS	HOS1	1	CHOICW	2013-04-04 17:47:48	1	1	2	2	1	1	55	1	23	4	1	2
2012_IIT_0012	SNBPE0009	CRF	HOS	HOS1	1	CHOICW	2013-11-08 14:32:11	1	1	3	1	3		37	1	NA	17	1	1
2012_IIT_0012	SNBPE0010	CRF	HOS	HOS1	1	CHOICW	2013-11-08 14:32:40	1	1	2	2	3		28	1	NA	18	1	1
2012_IIT_0012	SNBPE0012	CRF	HOS	HOS1	1	CHOICW	2013-04-06 14:20:52	1	2	1	1	1	1	58	1	29	16	1	2
2012_IIT_0012	SNBPE0013	CRF	HOS	HOS1	1	CHOICW	2013-04-08 14:14:51	2	2	2	2	2		55	1	16	3	2	2
2012_IIT_0012	SNBPE0014	CRF	HOS	HOS1	1	CHOICW	2013-05-27 14:17:06	2	3	1	2	3		19	1	18	4	2	2
2012_IIT_0012	SNBPE0015	CRF	HOS	HOS1	1	CHOICW	2013-05-27 20:36:48	2	2	2	1	1	1	92	1	64	13	1	2
2012_IIT_0012	SNBPE0016	CRF	HOS	HOS1	1	CHOICW	2013-05-27 21:13:28	2	2	2	2	1	2	66	1	43	15	2	2
2012_IIT_0012	SNBPE0017	CRF	HOS	HOS1	1	CHOICW	2013-05-30 15:19:38	1	1	2	1	1	1	63	1	29	8	1	2
2012_IIT_0012	SNBPE0018	CRF	HOS	HOS1	1	CHOICW	2013-06-03 14:11:21	1	2	2	2	2		45	1	20	7	2	1
2012_IIT_0012	SNBPE0019	CRF	HOS	HOS1	1	CHOICW	2013-06-03 14:32:25	2	1	2	2	1	1	60	1	17	5	2	2
2012_IIT_0012	SNBPE0020	CRF	HOS	HOS1	1	CHOICW	2013-02-23 14:46:23	2	1	2	1	1	2	45	1	31	3	1	2
2012_IIT_0012	SNBPE0021	CRF	HOS	HOS1	1	CHOICW	2013-06-03 15:22:49	1	1	2	1	1	2	61	1	24	5	1	1
2012_IIT_0012	SNBPE0022	CRF	HOS	HOS1	1	CHOICW	2013-06-04 14:46:19	1	1	2	1	2		52	1	65	49	1	1
2012_IIT_0012	SNBPE0023	CRF	HOS	HOS1	1	CHOICW	2013-06-07 15:58:05	2	2	2	2	2		41	1	37	17	2	2
2012_IIT_0012	SNBPE0024	CRF	HOS	HOS1	1	CHOICW	2013-06-10 15:00:29	1	1	2	1	1	1	71	1	62	26	1	2
2012_IIT_0012	SNBPE0027	CRF	HOS	HOS1	1	CHOICW	2013-04-08 15:08:49	1	1	2	1	1	1	62	1	27	8	2	2
2012_IIT_0012	SNBPE0030	CRF	HOS	HOS1	1	CHOICW	2013-06-10 18:27:24	1	2	2	2	1	2	64	1	22	11	2	2
2012_IIT_0012	SNBPE0031	CRF	HOS	HOS1	1	CHOICW	2013-11-08 14:33:15	1	1	2	1	3		50	1	NA	25	1	2
2012_IIT_0012	SNBPE0032	CRF	HOS	HOS1	1	CHOICW	2013-06-11 19:24:15	2	2	2	2	1	2	46	1	14	6	2	2
2012_IIT_0012	SNBPE0033	CRF	HOS	HOS1	1	CHOICW	2013-07-09 12:09:59	1	1	2	2	1	1	62	1	13	10	1	2
2012_IIT_0012	SNBPE0034	CRF	HOS	HOS1	1	CHOICW	2013-07-09 12:10:32	2	1	2	2	1	1	51	1	17	10	1	2
2012_IIT_0012	SNBPE0035	CRF	HOS	HOS1	1	CHOICW	2013-11-08 14:33:41	1	3	2	1	3		11	1	NA	11	2	2
2012_IIT_0012	SNBPE0037	CRF	HOS	HOS1	1	CHOICW	2013-07-09 12:11:31	1	1	1	2	1	2	41	1	16	42	1	1
2012_IIT_0012	SNBPE0038	CRF	HOS	HOS1	1	CHOICW	2013-11-08 14:34:18	1	3	3	3	3		5	1	NA	5	2	2
2012_IIT_0012	SNBPE0039	CRF	HOS	HOS1	1	CHOICW	2013-11-08 14:34:42	2	3	3	3	3		5	1	NA	5	1	2
2012_IIT_0012	SNBPE0040	CRF	HOS	HOS1	1	CHOICW	2013-07-04 18:02:25	1	2	2	2	2		38	1	13	4	2	2
2012_IIT_0012	SNBPE0041	CRF	HOS	HOS1	1	CHOICW	2013-07-05 14:33:46	2	2	2	2	1	2	53	1	22	6	2	2
2012_IIT_0012	SNBPE0042	CRF	HOS	HOS1	1	CHOICW	2013-11-08 14:35:08	1	3	3	1	3		11	1	NA	11	1	2
2012_IIT_0012	SNBPE0044	CRF	HOS	HOS1	1	CHOICW	2013-07-09 12:14:07	1	2	2	2	2		46	1	12	17	1	2
2012_IIT_0012	SNBPE0045	CRF	HOS	HOS1	1	CHOICW	2013-11-08 14:35:34	2	3	3	3	3		10	1	NA	4	1	1
2012_IIT_0012	SNBPE0047	CRF	HOS	HOS1	1	CHOICW	2014-01-24 12:23:46	1	3	3	2	3		5	1	NA	2	2	2
2012_IIT_0012	SNBPE0048	CRF	HOS	HOS1	1	CHOICW	2013-06-24 15:59:59	2	2	2	2	2		41	1	14	2	2	2
2012_IIT_0012	SNBPE0049	CRF	HOS	HOS1	1	CHOICW	2013-04-22 15:37:09	1	2	2	2	1	2	51	1	10	1	2	2
2012_IIT_0012	SNBPE0050	CRF	HOS	HOS1	1	CHOICW	2013-04-22 18:51:20	1	1	2	2	1	1	66	1	51	24	2	2
2012_IIT_0012	SNBPE0051	CRF	HOS	HOS1	1	CHOICW	2014-01-24 12:15:10	1	1	2	2	1	1	48	1	18	3	2	1
2012_IIT_0012	SNBPE0052	CRF	HOS	HOS1	1	CHOICW	2013-04-25 17:58:12	1	1	2	2	1	1	53	1	13	2	2	2
2012_IIT_0012	SNBPE0053	CRF	HOS	HOS1	1	CHOICW	2014-01-24 12:11:26	1	2	2	2	2		49	1	18	1	2	1
2012_IIT_0012	SNBPE0054	CRF	HOS	HOS1	1	CHOICW	2013-04-25 20:36:18	1	1	2	1	2		50	1	19	0	2	1
2012_IIT_0012	SNBPE0055	CRF	HOS	HOS1	1	CHOICW	2013-05-30 20:38:57	1	1	2	2	1	1	84	1	82	24	1	1
2012_IIT_0012	SNBPE0056	CRF	HOS	HOS1	1	CHOICW	2013-06-04 14:21:36	1	2	2	2	2		53	1	36	6	2	1
2012_IIT_0012	SNBPE0057	CRF	HOS	HOS1	1	CHOICW	2013-06-04 14:13:15	2	1	2	2	2		54	1	29	15	1	1
2012_IIT_0012	SNBPE0058	CRF	HOS	HOS1	1	CHOICW	2013-11-08 14:31:47	1	3	2	2	3		7	1	NA	7	1	2
2012_IIT_0012	SNBPE0059	CRF	HOS	HOS1	1	CHOICW	2013-06-04 15:19:20	1	2	2	2	2		84	1	41	20	2	2
2012_IIT_0012	SNBPE0061	CRF	HOS	HOS1	1	CHOICW	2013-11-08 14:31:19	1	3	3	1	3		8	1	NA	8	2	2
2012_IIT_0012	SNBPE0062	CRF	HOS	HOS1	1	CHOICW	2013-06-05 15:20:14	2	2	2	2	1	1	58	1	13	4	1	1
2012_IIT_0012	SNBPE0063	CRF	HOS	HOS1	1	CHOICW	2013-06-05 15:55:32	1	1	2	1	1	1	77	1	35	15	1	2
2012_IIT_0012	SNBPE0064	CRF	HOS	HOS1	1	CHOICW	2013-06-05 19:59:26	1	2	2	2	1	1	85	1	25	11	2	1
2012_IIT_0012	SNBPE0065	CRF	HOS	HOS1	1	CHOICW	2013-06-05 20:34:25	2	1	2	2	1	2	45	1	18	2	2	1
2012_IIT_0012	SNBPE0066	CRF	HOS	HOS1	1	CHOICW	2013-06-05 21:11:58	1	2	2	1	1	2	40	1	17	2	2	1
2012_IIT_0012	SNBPE0067	CRF	HOS	HOS1	1	CHOICW	2013-06-05 21:48:00	1	1	2	1	1	2	84	1	38	24	2	1
2012_IIT_0012	SNBPE0068	CRF	HOS	HOS1	1	CHOICW	2013-06-06 13:48:09	2	2	2	2	2		49	1	12	2	2	1
2012_IIT_0012	SNBPE0069	CRF	HOS	HOS1	1	CHOICW	2013-06-06 14:17:17	1	1	2	1	1	1	75	1	39	12	1	2
2012_IIT_0012	SNBPE0070	CRF	HOS	HOS1	1	CHOICW	2013-06-06 14:52:30	1	1	2	2	1	1	83	1	72	15	1	1
2012_IIT_0012	SNBPE0071	CRF	HOS	HOS1	1	CHOICW	2013-06-06 15:31:51	1	1	2	2	1	2	42	1	62	24	1	1
2012_IIT_0012	SNBPE0072	CRF	HOS	HOS1	1	CHOICW	2013-06-06 16:03:58	1	1	2	2	1	1	67	1	24	8	2	1
2012_IIT_0012	SNBPE0073	CRF	HOS	HOS1	1	CHOICW	2013-06-07 14:06:25	1	2	2	2	1	2	83	1	30	16	1	2
2012_IIT_0012	SNBPE0074	CRF	HOS	HOS1	1	CHOICW	2013-06-07 14:40:10	1	1	2	1	1	2	74	1	21	11	1	1
2012_IIT_0012	SNBPE0075	CRF	HOS	HOS1	1	CHOICW	2013-06-07 15:14:07	1	1	2	1	1	2	70	1	20	11	1	1
2012_IIT_0012	SNBPE0076	CRF	HOS	HOS1	1	CHOICW	2013-06-10 17:39:01	1	2	2	2	2		56	1	14	8	2	1
2012_IIT_0012	SNBPE0078	CRF	HOS	HOS1	1	CHOICW	2013-06-10 20:25:58	1	1	2	1	1	1	63	1	36	15	1	2
2012_IIT_0012	SNBPE0079	CRF	HOS	HOS1	1	CHOICW	2013-06-11 12:46:45	1	1	2	1	1	1	67	1	16	5	2	2
2012_IIT_0012	SNBPE0080	CRF	HOS	HOS1	1	CHOICW	2013-06-12 12:53:55	1	2	2	2	2		45	1	21	8	2	1
2012_IIT_0012	SNBPE0084	CRF	HOS	HOS1	1	CHOICW	2013-06-19 13:49:56	1	2	2	1	1	1	91	1	28	20	1	1
2012_IIT_0012	SNBPE0086	CRF	HOS	HOS1	1	CHOICW	2013-06-19 14:19:34	1	2	2	2	1	1	86	1	21	7	1	1
2012_IIT_0012	SNBPE0087	CRF	HOS	HOS1	1	CHOICW	2013-06-19 14:41:25	1	1	2	2	2		78	1	33	13	2	1
2012_IIT_0012	SNBPE0089	CRF	HOS	HOS1	1	CHOICW	2013-11-08 14:30:28	1	3	1	2	3		10	1	NA	5	2	1
2012_IIT_0012	SNBPE0091	CRF	HOS	HOS1	1	CHOICW	2013-07-15 12:23:56	1	1	2	2	1	1	60	1	24	8	1	1
2012_IIT_0012	SNBPE0092	CRF	HOS	HOS1	1	CHOICW	2013-07-15 14:57:14	1	1	2	2	2		62	1	30	8	2	2
2012_IIT_0012	SNBPE0093	CRF	HOS	HOS1	1	CHOICW	2013-07-17 15:04:11	1	1	2	2	2		60	1	46	14	2	1
2012_IIT_0012	SNBPE0094	CRF	HOS	HOS1	1	CHOICW	2013-08-08 13:36:00	1	1	2	1	1	1	67	1	47	13	2	1
2012_IIT_0012	SNBPE0096	CRF	HOS	HOS1	1	CHOICW	2013-11-08 14:27:46	1	2	2	2	2		40	1	14	3	2	1
2012_IIT_0012	SNBPE0097	CRF	HOS	HOS1	1	CHOICW	2013-12-13 14:36:48	1	3	2	2	3		17	1	NA	3	2	1
2012_IIT_0012	SNBPE0098	CRF	HOS	HOS1	1	CHOICW	2013-12-13 14:35:40	1	3	3	3	3		6	1	NA	6	2	1
2012_IIT_0012	SNBPE0100	CRF	HOS	HOS1	1	CHOICW	2013-09-02 19:22:05	1	1	2	1	1	1	73	1	26	10	1	2
2012_IIT_0012	SNBPE0101	CRF	HOS	HOS1	1	CHOICW	2013-09-02 20:09:53	2	3	2	2	3		25	1	20	3	1	1
2012_IIT_0012	SNBPE0102	CRF	HOS	HOS1	1	CHOICW	2013-09-02 20:28:10	1	2	2	2	1	2	49	1	19	8	1	1
2012_IIT_0012	SNBPE0104	CRF	HOS	HOS1	1	CHOICW	2013-09-04 15:14:14	1	1	2	2	2		76	1	28	12	1	1
2012_IIT_0012	SNBPE0105	CRF	HOS	HOS1	1	CHOICW	2013-09-06 15:33:08	1	2	2	2	1	2	44	1	11	1	2	2
2012_IIT_0012	SNBPE0106	CRF	HOS	HOS1	1	CHOICW	2013-09-16 14:12:56	1	2	2	2	2		50	1	12	1	2	2
2012_IIT_0012	SNBPE0107	CRF	HOS	HOS1	1	CHOICW	2013-09-16 14:33:41	1	1	2	2	1	2	57	1	38	8	1	2
2012_IIT_0012	SNBPE0108	CRF	HOS	HOS1	1	CHOICW	2013-09-16 15:00:21	1	1	2	2	2		52	1	13	6	1	2
2012_IIT_0012	SNBPE0109	CRF	HOS	HOS1	1	CHOICW	2013-09-16 15:17:13	2	1	2	2	1	1	60	1	20	5	1	2
2012_IIT_0012	SNBPE0110	CRF	HOS	HOS1	1	CHOICW	2013-09-16 15:34:29	1	3	1	2	3		24	1	15	3	1	2
2012_IIT_0012	SNBPE0111	CRF	HOS	HOS1	1	CHOICW	2013-09-17 22:31:29	1	1	2	2	1	2	47	1	34	12	1	2
2012_IIT_0012	SNBPE0112	CRF	HOS	HOS1	1	CHOICW	2013-09-22 11:32:08	1	1	2	1	1	2	39	1	63	30	1	1
2012_IIT_0012	SNBPE0113	CRF	HOS	HOS1	1	CHOICW	2013-09-22 11:47:59	1	2	2	2	1	1	48	1	13	9	1	1
2012_IIT_0012	SNBPE0114	CRF	HOS	HOS1	1	CHOICW	2013-09-22 12:15:01	1	2	2	2	1	1	62	1	21	11	1	1
2012_IIT_0012	SNBPE0115	CRF	HOS	HOS1	1	CHOICW	2013-09-22 12:46:27	1	1	2	1	1	2	50	1	79	23	1	2
2012_IIT_0012	SNBPE0116	CRF	HOS	HOS1	1	CHOICW	2013-11-11 14:39:00	1	1	2	1	1	1	91	1	79	56	1	2
2012_IIT_0012	SNBPE0117	CRF	HOS	HOS1	1	CHOICW	2013-12-13 14:32:17	1	3	2	1	3		7	1	NA	7	1	2
2012_IIT_0012	SNBPE0118	CRF	HOS	HOS1	1	CHOICW	2013-09-22 13:44:43	1	2	2	2	1	1	39	1	14	2	1	1
2012_IIT_0012	SNBPE0119	CRF	HOS	HOS1	1	CHOICW	2013-09-22 14:02:13	1	1	2	1	1	1	62	1	13	13	1	2
2012_IIT_0012	SNBPE0120	CRF	HOS	HOS1	1	CHOICW	2013-09-22 14:17:05	1	2	2	2	1	2	47	1	27	7	1	2
2012_IIT_0012	SNBPE0121	CRF	HOS	HOS1	1	CHOICW	2013-09-22 14:28:47	1	1	2	2	2		59	1	15	5	1	1
2012_IIT_0012	SNBPE0124	CRF	HOS	HOS1	1	CHOICW	2013-09-23 12:02:59	1	1	2	2	1	2	45	1	11	1	1	1
2012_IIT_0012	SNBPE0125	CRF	HOS	HOS1	1	CHOICW	2013-09-23 12:24:48	2	1	2	2	1	2	42	1	11	2	2	1
2012_IIT_0012	SNBPE0126	CRF	HOS	HOS1	1	CHOICW	2013-09-23 12:44:04	1	2	2	2	2		45	1	12	1	1	1
2012_IIT_0012	SNBPE0127	CRF	HOS	HOS1	1	CHOICW	2013-09-23 13:08:01	2	1	2	2	1	1	82	1	12	2	2	1
2012_IIT_0012	SNBPE0128	CRF	HOS	HOS1	1	CHOICW	2013-09-23 13:28:45	1	1	2	2	1	1	61	1	39	32	1	2
2012_IIT_0012	SNBPE0129	CRF	HOS	HOS1	1	CHOICW	2013-09-23 13:50:17	1	1	2	1	1	1	58	1	23	8	1	1
2012_IIT_0012	SNBPE0130	CRF	HOS	HOS1	1	CHOICW	2013-09-23 14:43:39	2	2	2	2	2		34	1	13	5	2	2
2012_IIT_0012	SNBPE0131	CRF	HOS	HOS1	1	CHOICW	2013-12-13 14:27:22	1	3	2	2	3		14	1	NA	13	1	1
2012_IIT_0012	SNBPE0132	CRF	HOS	HOS1	1	CHOICW	2013-09-23 15:16:37	1	1	2	2	1	1	82	1	44	16	1	2
2012_IIT_0012	SNBPE0133	CRF	HOS	HOS1	1	CHOICW	2013-12-10 12:05:34	1	3	2	2	3		6	1	NA	1	1	2
2012_IIT_0012	SNBPE0134	CRF	HOS	HOS1	1	CHOICW	2013-09-23 15:50:06	1	1	2	1	1	1	93	1	34	62	1	1
2012_IIT_0012	SNBPE0135	CRF	HOS	HOS1	1	CHOICW	2013-09-23 17:25:53	1	1	2	2	1	1	88	1	61	7	1	1
2012_IIT_0012	SNUPE0001	CRF	HOS	HOS1	1	LEEJUYOUNG	2013-02-05 15:15:15	1	2	2	2	1	1	47	1	21	9	2	2
2012_IIT_0012	SNUPE0002	CRF	HOS	HOS1	1	LEEJUYOUNG	2014-01-24 10:52:43	1	2	2	3	3	2	2	2	NA	2	2	2
2012_IIT_0012	SNUPE0003	CRF	HOS	HOS1	1	LEEJUYOUNG	2013-02-07 21:02:45	1	1	2	1	1	2	43	1	36	10	2	2
2012_IIT_0012	SNUPE0004	CRF	HOS	HOS1	1	LEEJUYOUNG	2014-01-24 10:48:24	2	2	2	2	2		39	1	11	1	2	2
2012_IIT_0012	SNUPE0005	CRF	HOS	HOS1	1	LEEJUYOUNG	2013-02-14 20:14:42	1	1	2	2	1	2	62	1	18	6	2	2
2012_IIT_0012	SNUPE0007	CRF	HOS	HOS1	1	LEEJUYOUNG	2013-11-05 09:06:07	1	2	2	1	2		2	1	NA	2	2	2
2012_IIT_0012	SNUPE0009	CRF	HOS	HOS1	1	KIMHANS	2013-10-29 10:52:59	2	2	2	2	2		39	1	9	1	2	2
2012_IIT_0012	SNUPE0012	CRF	HOS	HOS1	1	LEEJUYOUNG	2013-09-03 17:25:05	1	2	2	2	2		52	1	12	8	1	1
2012_IIT_0012	SNUPE0013	CRF	HOS	HOS1	1	LEEJUYOUNG	2013-02-25 12:20:35	1	1	1	1	1	1	72	1	52	37	1	1
2012_IIT_0012	SNUPE0014	CRF	HOS	HOS1	1	LEEJUYOUNG	2013-02-25 13:19:22	1	1	1	2	1	2	71	1	42	29	1	1
2012_IIT_0012	SNUPE0015	CRF	HOS	HOS1	1	KIMHANS	2013-02-25 15:57:50	2	2	2	2	1	2	60	1	17	4	1	1
2012_IIT_0012	SNUPE0016	CRF	HOS	HOS1	1	LEEJUYOUNG	2013-02-25 15:48:59	1	1	2	2	2		38	1	24	8	2	2
2012_IIT_0012	SNUPE0017	CRF	HOS	HOS1	1	LEEJUYOUNG	2013-02-25 16:51:28	2	1	2	2	2		50	1	22	7	2	2
2012_IIT_0012	SNUPE0018	CRF	HOS	HOS1	1	KIMHANS	2013-02-25 18:02:38	2	2	2	2	2		47	1	13	3	1	1
2012_IIT_0012	SNUPE0020	CRF	HOS	HOS1	1	KIMHANS	2013-02-25 18:29:11	2	2	2	2	2		40	1	12	3	2	1
2012_IIT_0012	SNUPE0021	CRF	HOS	HOS1	1	LEEJUYOUNG	2013-02-26 15:30:20	2	1	2	2	1	1	63	1	13	9	1	2
2012_IIT_0012	SNUPE0022	CRF	HOS	HOS1	1	LEEJUYOUNG	2013-02-26 16:42:08	2	1	2	2	1	1	62	1	13	23	1	2
2012_IIT_0012	SNUPE0023	CRF	HOS	HOS1	1	LEEJUYOUNG	2013-03-06 21:28:44	2	1	2	2	2		64	1	19	8	1	2
2012_IIT_0012	SNUPE0024	CRF	HOS	HOS1	1	LEEJUYOUNG	2013-03-09 21:14:38	2	1	2	2	1	2	59	1	9	1	2	2
2012_IIT_0012	SNUPE0025	CRF	HOS	HOS1	1	LEEJUYOUNG	2013-03-09 22:08:15	2	2	2	2	1	2	56	1	6	3	1	2
2012_IIT_0012	SNUPE0026	CRF	HOS	HOS1	1	LEEJUYOUNG	2013-03-10 18:18:47	2	1	2	1	1	1	71	1	25	7	1	1
2012_IIT_0012	SNUPE0027	CRF	HOS	HOS1	1	LEEJUYOUNG	2013-03-11 11:20:55	1	1	2	2	1	1	54	1	25	8	2	2
2012_IIT_0012	SNUPE0028	CRF	HOS	HOS1	1	LEEJUYOUNG	2013-03-28 17:18:04	1	1	2	2	1	1	73	1	29	4	2	2
2012_IIT_0012	SNUPE0029	CRF	HOS	HOS1	1	LEEJUYOUNG	2013-03-19 19:33:45	1	1	2	1	2		65	1	37	10	1	1
2012_IIT_0012	SNUPE0030	CRF	HOS	HOS1	1	LEEJUYOUNG	2013-03-19 20:42:43	1	1	1	2	1	2	72	1	38	20	1	1
2012_IIT_0012	SNUPE0031	CRF	HOS	HOS1	1	LEEJUYOUNG	2013-03-28 18:41:54	1	1	2	2	1	2	68	1	20	8	1	2
2012_IIT_0012	SNUPE0032	CRF	HOS	HOS1	1	LEEJUYOUNG	2013-04-25 14:04:44	1	1	2	2	2		49	1	47	12	1	1
2012_IIT_0012	SNUPE0033	CRF	HOS	HOS1	1	LEEJUYOUNG	2013-03-29 21:44:59	1	1	2	2	1	2	60	1	30	12	2	1
2012_IIT_0012	SNUPE0034	CRF	HOS	HOS1	1	KIMHANS	2013-10-29 11:09:05	1	1	2	2	2		43	1	25	12	2	2
2012_IIT_0012	SNUPE0035	CRF	HOS	HOS1	1	LEEJUYOUNG	2013-04-16 21:41:46	2	1	2	2	1	2	37	1	16	5	2	2
2012_IIT_0012	SNUPE0037	CRF	HOS	HOS1	1	LEEJUYOUNG	2013-05-07 15:48:22	2	1	2	2	2		42	1	20	10	2	2
2012_IIT_0012	SNUPE0038	CRF	HOS	HOS1	1	LEEJUYOUNG	2014-01-24 10:47:12	2	2	2	2	2		35	1	10	1	2	2
2012_IIT_0012	SNUPE0043	CRF	HOS	HOS1	1	LEEJUYOUNG	2013-05-02 20:06:05	1	1	2	2	2		64	1	31	22	2	1
2012_IIT_0012	SNUPE0044	CRF	HOS	HOS1	1	LEEJUYOUNG	2013-05-03 22:22:19	2	1	2	2	2		42	1	46	18	1	1
2012_IIT_0012	SNUPE0045	CRF	HOS	HOS1	1	LEEJUYOUNG	2013-05-04 16:26:18	2	1	2	2	2		71	1	31	24	1	1
2012_IIT_0012	SNUPE0046	CRF	HOS	HOS1	1	LEEJUYOUNG	2013-11-01 13:15:18	2	2	2	2	2		8	1	NA	7	2	1
2012_IIT_0012	SNUPE0047	CRF	HOS	HOS1	1	LEEJUYOUNG	2013-05-04 19:52:52	1	1	2	2	1	2	77	1	20	42	1	1
2012_IIT_0012	SNUPE0048	CRF	HOS	HOS1	1	LEEJUYOUNG	2013-05-06 20:43:00	1	1	2	1	2		73	1	62	20	2	1
2012_IIT_0012	SNUPE0049	CRF	HOS	HOS1	1	KIMHANS	2013-10-28 13:43:13	2	1	1	2	2		52	1	47	3	2	2
2012_IIT_0012	SNUPE0050	CRF	HOS	HOS1	1	KIMHANS	2013-10-28 13:58:53	2	2	2	2	2		43	1	18	2	2	2
2012_IIT_0012	SNUPE0051	CRF	HOS	HOS1	1	LEEJUYOUNG	2013-11-05 09:20:18	2	1	2	2	1	1	83	1	36	30	2	2
2012_IIT_0012	SNUPE0052	CRF	HOS	HOS1	1	LEEJUYOUNG	2013-11-05 09:19:26	2	1	2	2	1	1	48	1	42	12	2	2
2012_IIT_0012	SNUPE0056	CRF	HOS	HOS1	1	LEEJUYOUNG	2013-05-06 21:55:36	1	1	2	2	1	2	85	1	24	13	1	2
2012_IIT_0012	SNUPE0057	CRF	HOS	HOS1	1	LEEJUYOUNG	2013-05-11 20:44:32	2	1	2	2	2		74	1	19	6	2	1
2012_IIT_0012	SNUPE0058	CRF	HOS	HOS1	1	LEEJUYOUNG	2013-10-20 13:05:00	1	2	2	2	1	2	46	1	21	6	2	2
2012_IIT_0012	SNUPE0059	CRF	HOS	HOS1	1	LEEJUYOUNG	2013-05-08 13:44:11	2	1	2	2	1	1	72	1	20	8	2	2
2012_IIT_0012	SNUPE0060	CRF	HOS	HOS1	1	LEEJUYOUNG	2013-05-08 14:47:31	2	1	2	2	2		43	1	16	3	1	1
2012_IIT_0012	SNUPE0062	CRF	HOS	HOS1	1	LEEJUYOUNG	2014-01-24 10:51:10	1	1	2	2	2		107	1	NA	52	1	1
2012_IIT_0012	SNUPE0063	CRF	HOS	HOS1	1	LEEJUYOUNG	2013-05-09 14:23:35	1	1	2	2	1	2	79	1	42	14	1	1
2012_IIT_0012	SNUPE0064	CRF	HOS	HOS1	1	LEEJUYOUNG	2013-05-27 18:11:05	2	1	2	2	2		55	1	55	13	1	2
2012_IIT_0012	SNUPE0065	CRF	HOS	HOS1	1	LEEJUYOUNG	2013-05-11 16:06:32	1	2	2	2	2		64	1	26	6	2	2
2012_IIT_0012	SNUPE0066	CRF	HOS	HOS1	1	LEEJUYOUNG	2013-05-11 21:32:54	1	2	2	2	1	2	50	1	42	16	2	2
2012_IIT_0012	SNUPE0067	CRF	HOS	HOS1	1	LEEJUYOUNG	2013-05-11 22:53:21	1	1	2	2	2		57	1	17	6	2	1
2012_IIT_0012	SNUPE0068	CRF	HOS	HOS1	1	LEEJUYOUNG	2013-05-18 20:59:33	2	2	2	2	2		51	1	14	4	2	2
2012_IIT_0012	SNUPE0069	CRF	HOS	HOS1	1	LEEJUYOUNG	2013-09-03 17:45:40	1	1	1	1	1	2	95	1	37	26	1	2
2012_IIT_0012	SNUPE0070	CRF	HOS	HOS1	1	LEEJUYOUNG	2013-05-13 13:23:49	1	1	1	2	1	2	88	1	33	22	1	1
2012_IIT_0012	SNUPE0071	CRF	HOS	HOS1	1	LEEJUYOUNG	2013-05-13 18:02:56	1	1	2	2	1	2	63	1	26	6	2	2
2012_IIT_0012	SNUPE0072	CRF	HOS	HOS1	1	LEEJUYOUNG	2013-08-12 12:41:00	2	1	1	2	1	2	96	1	26	7	2	2
2012_IIT_0012	SNUPE0073	CRF	HOS	HOS1	1	LEEJUYOUNG	2013-05-23 13:24:54	2	1	2	2	1	2	69	1	75	35	1	1
2012_IIT_0012	SNUPE0075	CRF	HOS	HOS1	1	LEEJUYOUNG	2013-11-05 17:44:28	1	3	2	2	3		5	1	NA	5	1	1
2012_IIT_0012	SNUPE0076	CRF	HOS	HOS1	1	LEEJUYOUNG	2013-05-20 10:44:25	2	2	2	2	1	2	50	1	17	1	2	1
2012_IIT_0012	SNUPE0077	CRF	HOS	HOS1	1	LEEJUYOUNG	2013-05-25 12:46:47	1	2	2	2	2		56	1	31	31	1	1
2012_IIT_0012	SNUPE0078	CRF	HOS	HOS1	1	LEEJUYOUNG	2013-05-25 13:12:13	1	1	1	2	1	1	64	1	82	75	1	1
2012_IIT_0012	SNUPE0080	CRF	HOS	HOS1	1	LEEJUYOUNG	2013-05-26 12:40:31	1	1	2	1	1	1	72	1	40	14	2	1
2012_IIT_0012	SNUPE0081	CRF	HOS	HOS1	1	LEEJUYOUNG	2013-05-26 14:09:09	1	1	2	2	2		50	1	18	8	1	1
2012_IIT_0012	SNUPE0082	CRF	HOS	HOS1	1	LEEJUYOUNG	2013-05-26 14:32:22	1	1	2	2	2		56	1	23	9	1	1
2012_IIT_0012	SNUPE0083	CRF	HOS	HOS1	1	LEEJUYOUNG	2013-05-26 16:01:29	2	2	2	2	2		50	1	20	9	2	1
2012_IIT_0012	SNUPE0084	CRF	HOS	HOS1	1	LEEJUYOUNG	2013-05-26 17:00:26	1	1	2	1	2		63	1	21	5	2	1
2012_IIT_0012	SNUPE0087	CRF	HOS	HOS1	1	LEEJUYOUNG	2013-05-26 20:53:38	1	3	3	1	3		7	1	7	7	1	1
2012_IIT_0012	SNUPE0088	CRF	HOS	HOS1	1	LEEJUYOUNG	2013-05-27 11:03:23	1	1	2	2	1	1	55	1	19	6	1	1
2012_IIT_0012	SNUPE0089	CRF	HOS	HOS1	1	LEEJUYOUNG	2013-11-05 17:45:28	1	3	2	1	3		15	1	NA	9	2	2
2012_IIT_0012	SNUPE0090	CRF	HOS	HOS1	1	LEEJUYOUNG	2013-05-27 12:56:25	2	1	2	2	1	2	63	1	32	10	2	2
2012_IIT_0012	SNUPE0091	CRF	HOS	HOS1	1	LEEJUYOUNG	2013-05-27 13:19:41	2	2	2	2	1	1	76	1	33	15	2	2
2012_IIT_0012	SNUPE0092	CRF	HOS	HOS1	1	LEEJUYOUNG	2013-05-27 13:38:02	2	2	2	2	2		42	1	16	3	2	2
2012_IIT_0012	SNUPE0093	CRF	HOS	HOS1	1	LEEJUYOUNG	2013-05-27 14:03:00	2	1	2	2	2		41	1	14	1	2	2
2012_IIT_0012	SNUPE0094	CRF	HOS	HOS1	1	LEEJUYOUNG	2013-05-27 18:58:09	2	1	2	2	3		69	1	57	19	2	2
2012_IIT_0012	SNUPE0095	CRF	HOS	HOS1	1	LEEJUYOUNG	2013-11-05 17:47:19	2	3	2	2	3		8	1	NA	8	2	2
2012_IIT_0012	SNUPE0096	CRF	HOS	HOS1	1	LEEJUYOUNG	2014-01-24 10:45:51	2	2	2	2	2		29	1	9	1	2	2
2012_IIT_0012	SNUPE0097	CRF	HOS	HOS1	1	LEEJUYOUNG	2013-05-28 12:59:25	2	1	2	2	1	2	69	1	19	4	1	2
2012_IIT_0012	SNUPE0098	CRF	HOS	HOS1	1	LEEJUYOUNG	2013-05-28 15:14:46	2	1	2	2	2		53	1	23	13	1	2
2012_IIT_0012	SNUPE0100	CRF	HOS	HOS1	1	LEEJUYOUNG	2013-05-28 17:41:32	1	2	2	2	2		42	1	20	4	2	2
2012_IIT_0012	SNUPE0101	CRF	HOS	HOS1	1	LEEJUYOUNG	2013-05-29 12:49:13	2	1	2	2	2		55	1	82	19	1	1
2012_IIT_0012	SNUPE0102	CRF	HOS	HOS1	1	LEEJUYOUNG	2013-05-30 18:33:21	1	1	2	2	2		51	1	15	4	2	1
2012_IIT_0012	SNUPE0103	CRF	HOS	HOS1	1	LEEJUYOUNG	2013-05-29 13:40:40	1	2	2	2	1	2	86	1	19	6	2	2
2012_IIT_0012	SNUPE0104	CRF	HOS	HOS1	1	LEEJUYOUNG	2013-05-29 14:37:56	2	1	2	2	2		63	1	12	5	2	2
2012_IIT_0012	SNUPE0106	CRF	HOS	HOS1	1	LEEJUYOUNG	2013-05-30 19:19:09	1	1	2	2	2		37	1	13	2	2	2
2012_IIT_0012	SNUPE0107	CRF	HOS	HOS1	1	LEEJUYOUNG	2013-05-31 11:33:39	1	1	2	1	1	2	64	1	21	8	1	2
2012_IIT_0012	SNUPE0108	CRF	HOS	HOS1	1	LEEJUYOUNG	2013-06-04 17:53:41	1	2	2	2	1	2	63	1	22	12	2	1
2012_IIT_0012	SNUPE0110	CRF	HOS	HOS1	1	LEEJUYOUNG	2013-06-04 18:30:16	1	1	2	2	2		59	1	32	19	2	1
2012_IIT_0012	SNUPE0111	CRF	HOS	HOS1	1	LEEJUYOUNG	2013-06-26 15:57:29	1	2	2	2	2		49	1	18	6	2	2
2012_IIT_0012	SNUPE0112	CRF	HOS	HOS1	1	LEEJUYOUNG	2013-06-15 13:43:03	1	2	2	2	2		46	1	11	8	2	2
2012_IIT_0012	SNUPE0113	CRF	HOS	HOS1	1	LEEJUYOUNG	2013-06-15 15:11:30	1	2	2	1	1	1	64	1	44	25	1	1
2012_IIT_0012	SNUPE0115	CRF	HOS	HOS1	1	LEEJUYOUNG	2013-06-15 16:13:20	1	1	2	2	2		51	1	17	7	2	2
2012_IIT_0012	SNUPE0116	CRF	HOS	HOS1	1	LEEJUYOUNG	2013-06-15 16:40:39	1	2	1	2	1	1	51	1	14	6	2	2
2012_IIT_0012	SNUPE0117	CRF	HOS	HOS1	1	LEEJUYOUNG	2013-06-19 17:39:18	2	1	2	2	2		44	1	35	7	2	2
2012_IIT_0012	SNUPE0118	CRF	HOS	HOS1	1	LEEJUYOUNG	2013-11-04 13:02:32	1	1	2	1	1	1	59	1	32	4	1	2
2012_IIT_0012	SNUPE0119	CRF	HOS	HOS1	1	LEEJUYOUNG	2013-06-21 12:52:04	1	1	2	1	1	2	67	1	33	18	1	1
2012_IIT_0012	SNUPE0120	CRF	HOS	HOS1	1	KIMHANS	2013-11-04 14:41:34	2	2	2	2	2		36	1	16	2	2	2
2012_IIT_0012	SNUPE0121	CRF	HOS	HOS1	1	LEEJUYOUNG	2013-06-25 08:53:16	1	1	1	2	1	1	68	1	39	27	1	2
2012_IIT_0012	SNUPE0122	CRF	HOS	HOS1	1	LEEJUYOUNG	2013-06-21 16:39:27	2	1	2	2	2		50	1	17	1	2	1
2012_IIT_0012	SNUPE0123	CRF	HOS	HOS1	1	LEEJUYOUNG	2013-06-22 21:23:48	2	1	2	2	2		64	1	21	9	1	1
2012_IIT_0012	SNUPE0124	CRF	HOS	HOS1	1	LEEJUYOUNG	2013-08-28 21:06:35	2	1	2	2	2		50	1	14	3	2	2
2012_IIT_0012	SNUPE0125	CRF	HOS	HOS1	1	LEEJUYOUNG	2013-06-24 12:38:44	1	1	2	2	1	1	66	1	51	6	2	2
2012_IIT_0012	SNUPE0126	CRF	HOS	HOS1	1	LEEJUYOUNG	2013-06-24 15:27:51	2	1	2	2	2		32	1	26	14	2	1
2012_IIT_0012	SNUPE0127	CRF	HOS	HOS1	1	LEEJUYOUNG	2013-12-10 11:14:23	2	1	2	2	2		55	1	20	3	2	2
2012_IIT_0012	SNUPE0128	CRF	HOS	HOS1	1	LEEJUYOUNG	2013-06-25 12:29:41	1	1	2	2	1	1	50	1	22	1	2	2
2012_IIT_0012	SNUPE0129	CRF	HOS	HOS1	1	LEEJUYOUNG	2013-06-25 16:43:44	2	2	1	2	1	1	48	1	32	10	1	1
2012_IIT_0012	SNUPE0130	CRF	HOS	HOS1	1	LEEJUYOUNG	2013-06-26 16:32:43	1	2	2	2	1	2	76	1	16	3	2	1
2012_IIT_0012	SNUPE0131	CRF	HOS	HOS1	1	LEEJUYOUNG	2013-06-26 21:23:54	1	2	2	2	1	2	75	1	44	8	2	2
2012_IIT_0012	SNUPE0132	CRF	HOS	HOS1	1	LEEJUYOUNG	2014-01-23 16:03:18	2	2	2	2	2		42	1	14	3	2	1
2012_IIT_0012	SNUPE0133	CRF	HOS	HOS1	1	LEEJUYOUNG	2013-06-27 11:17:01	2	2	2	2	2		43	1	16	4	2	2
2012_IIT_0012	SNUPE0134	CRF	HOS	HOS1	1	LEEJUYOUNG	2013-06-27 13:13:00	2	1	2	2	2		74	1	23	8	2	2
2012_IIT_0012	SNUPE0135	CRF	HOS	HOS1	1	LEEJUYOUNG	2013-06-27 16:11:34	1	2	2	2	2		62	1	30	11	2	1
2012_IIT_0012	SNUPE0136	CRF	HOS	HOS1	1	KIMHANS	2013-06-28 14:48:58	1	2	2	2	2		53	1	16	6	2	1
2012_IIT_0012	SNUPE0137	CRF	HOS	HOS1	1	LEEJUYOUNG	2013-06-28 13:22:16	1	1	1	1	1	1	65	1	29	43	1	2
2012_IIT_0012	SNUPE0138	CRF	HOS	HOS1	1	LEEJUYOUNG	2014-01-23 15:58:45	1	1	2	2	1	1	48	1	23	13	2	1
2012_IIT_0012	SNUPE0139	CRF	HOS	HOS1	1	LEEJUYOUNG	2013-06-28 20:26:52	1	1	1	2	1	1	85	1	56	37	1	2
2012_IIT_0012	SNUPE0140	CRF	HOS	HOS1	1	LEEJUYOUNG	2013-06-28 17:53:25	1	1	2	2	1	2	52	1	21	7	1	1
2012_IIT_0012	SNUPE0141	CRF	HOS	HOS1	1	KIMHANS	2013-06-28 17:54:20	1	2	2	2	1	2	42	1	18	4	1	1
2012_IIT_0012	SNUPE0142	CRF	HOS	HOS1	1	LEEJUYOUNG	2013-06-28 18:30:28	1	2	2	2	1	1	44	1	38	16	1	2
2012_IIT_0012	SNUPE0143	CRF	HOS	HOS1	1	KIMHANS	2013-06-28 21:09:27	1	2	2	2	1	1	60	1	46	20	1	1
2012_IIT_0012	SNUPE0144	CRF	HOS	HOS1	1	LEEJUYOUNG	2013-11-05 17:48:31	1	3	2	2	3		17	1	NA	17	2	2
2012_IIT_0012	SNUPE0145	CRF	HOS	HOS1	1	LEEJUYOUNG	2013-06-28 21:11:48	2	2	2	2	2		38	1	10	2	2	2
2012_IIT_0012	SNUPE0147	CRF	HOS	HOS1	1	LEEJUYOUNG	2013-12-10 12:29:23	1	3	2	1	3		4	1	NA	4	1	1
2012_IIT_0012	SNUPE0148	CRF	HOS	HOS1	1	LEEJUYOUNG	2013-06-28 22:02:12	1	1	1	2	1	1	52	1	42	38	2	1
2012_IIT_0012	SNUPE0149	CRF	HOS	HOS1	1	LEEJUYOUNG	2013-11-05 17:49:04	1	3	2	2	3		16	1	NA	16	1	1
2012_IIT_0012	SNUPE0150	CRF	HOS	HOS1	1	LEEJUYOUNG	2013-06-29 09:54:21	2	2	2	2	1	2	58	1	32	11	1	2
2012_IIT_0012	SNUPE0151	CRF	HOS	HOS1	1	LEEJUYOUNG	2013-07-03 17:03:22	1	1	1	2	1	1	87	1	32	18	1	2
2012_IIT_0012	SNUPE0152	CRF	HOS	HOS1	1	LEEJUYOUNG	2013-07-04 18:00:47	1	2	2	2	2		45	2	17	0	2	2
2012_IIT_0012	SNUPE0153	CRF	HOS	HOS1	1	LEEJUYOUNG	2013-07-05 14:18:18	1	1	2	2	2		58	1	16	9	2	2
2012_IIT_0012	SNUPE0154	CRF	HOS	HOS1	1	LEEJUYOUNG	2013-11-05 17:49:52	1	3	2	1	3		17	1	NA	17	2	2
2012_IIT_0012	SNUPE0155	CRF	HOS	HOS1	1	LEEJUYOUNG	2013-07-08 15:44:16	1	1	2	2	1	2	53	1	28	7	1	2
2012_IIT_0012	SNUPE0156	CRF	HOS	HOS1	1	LEEJUYOUNG	2013-08-20 21:25:43	1	2	2	2	1	2	64	1	25	2	2	2
2012_IIT_0012	SNUPE0157	CRF	HOS	HOS1	1	LEEJUYOUNG	2013-07-12 17:15:04	1	1	2	2	1	1	67	1	36	13	1	2
2012_IIT_0012	SNUPE0158	CRF	HOS	HOS1	1	LEEJUYOUNG	2013-07-15 14:13:00	1	1	2	1	2		71	1	37	8	1	1
2012_IIT_0012	SNUPE0159	CRF	HOS	HOS1	1	LEEJUYOUNG	2013-07-16 11:12:16	1	1	2	2	1	2	51	1	19	5	2	2
2012_IIT_0012	SNUPE0160	CRF	HOS	HOS1	1	LEEJUYOUNG	2013-07-16 17:34:56	1	1	1	2	1	2	49	1	7	8	2	1
2012_IIT_0012	SNUPE0161	CRF	HOS	HOS1	1	LEEJUYOUNG	2013-07-16 17:57:25	2	2	2	2	1	2	48	1	9	1	2	1
2012_IIT_0012	SNUPE0162	CRF	HOS	HOS1	1	LEEJUYOUNG	2013-10-29 14:33:13	2	2	2	2	2		8	1	16	8	2	2
2012_IIT_0012	SNUPE0163	CRF	HOS	HOS1	1	LEEJUYOUNG	2013-11-05 09:01:04	1	1	2	1	2		58	1	NA	58	1	1
2012_IIT_0012	SNUPE0164	CRF	HOS	HOS1	1	LEEJUYOUNG	2013-07-25 15:54:44	1	1	1	1	1	1	69	1	49	47	1	2
2012_IIT_0012	SNUPE0165	CRF	HOS	HOS1	1	LEEJUYOUNG	2013-07-25 16:47:47	2	1	2	2	1	2	36	1	10	0	2	1
2012_IIT_0012	SNUPE0166	CRF	HOS	HOS1	1	LEEJUYOUNG	2013-07-25 20:20:02	1	1	2	2	1	1	64	1	64	53	2	2
2012_IIT_0012	SNUPE0168	CRF	HOS	HOS1	1	LEEJUYOUNG	2013-07-26 14:48:33	2	2	2	2	2		40	1	19	9	1	2
2012_IIT_0012	SNUPE0169	CRF	HOS	HOS1	1	LEEJUYOUNG	2013-07-26 17:10:50	2	1	2	2	1	2	68	1	48	18	1	1
2012_IIT_0012	SNUPE0170	CRF	HOS	HOS1	1	LEEJUYOUNG	2013-07-26 17:43:28	2	1	2	2	1	2	71	1	43	11	1	1
2012_IIT_0012	SNUPE0171	CRF	HOS	HOS1	1	LEEJUYOUNG	2013-07-29 13:12:05	1	1	2	1	1	1	93	1	19	16	1	1
2012_IIT_0012	SNUPE0172	CRF	HOS	HOS1	1	LEEJUYOUNG	2013-10-29 14:34:27	2	1	2	2	2		55	1	14	4	2	2
2012_IIT_0012	SNUPE0173	CRF	HOS	HOS1	1	LEEJUYOUNG	2013-10-29 14:35:00	2	1	2	2	2		56	1	27	19	2	2
2012_IIT_0012	SNUPE0174	CRF	HOS	HOS1	1	LEEJUYOUNG	2013-07-28 15:20:53	2	1	2	2	1	1	53	1	19	13	2	2
2012_IIT_0012	SNUPE0175	CRF	HOS	HOS1	1	LEEJUYOUNG	2013-07-28 15:41:52	1	1	2	1	1	1	56	1	22	14	2	2
2012_IIT_0012	SNUPE0176	CRF	HOS	HOS1	1	LEEJUYOUNG	2013-10-29 14:35:30	2	2	2	1	2		49	1	19	12	1	2
2012_IIT_0012	SNUPE0177	CRF	HOS	HOS1	1	LEEJUYOUNG	2013-07-29 14:21:18	1	1	2	2	2		42	1	32	7	2	2
2012_IIT_0012	SNUPE0178	CRF	HOS	HOS1	1	LEEJUYOUNG	2013-07-29 15:39:47	2	2	2	2	1	2	43	1	15	15	1	1
2012_IIT_0012	SNUPE0179	CRF	HOS	HOS1	1	LEEJUYOUNG	2013-07-29 17:52:42	1	2	2	2	1	2	57	1	57	22	1	1
2012_IIT_0012	SNUPE0181	CRF	HOS	HOS1	1	LEEJUYOUNG	2013-07-31 17:38:31	1	1	2	2	1	1	79	1	27	10	2	2
2012_IIT_0012	SNUPE0182	CRF	HOS	HOS1	1	LEEJUYOUNG	2013-07-29 18:29:18	1	1	2	2	1	1	92	1	46	23	1	1
2012_IIT_0012	SNUPE0183	CRF	HOS	HOS1	1	LEEJUYOUNG	2013-07-29 18:56:07	1	2	2	2	2		48	1	30	5	1	2
2012_IIT_0012	SNUPE0184	CRF	HOS	HOS1	1	LEEJUYOUNG	2013-11-18 13:51:29	1	2	2	2	3		20	1	NA	20	1	2
2012_IIT_0012	SNUPE0185	CRF	HOS	HOS1	1	LEEJUYOUNG	2013-11-18 13:52:05	1	1	2	2	1	2	63	1	NA	51	1	1
2012_IIT_0012	SNUPE0186	CRF	HOS	HOS1	1	LEEJUYOUNG	2013-10-29 14:35:57	2	2	2	2	2		50	1	15	10	1	2
2012_IIT_0012	SNUPE0187	CRF	HOS	HOS1	1	LEEJUYOUNG	2013-07-30 14:57:34	2	2	2	2	2		52	1	16	5	1	1
2012_IIT_0012	SNUPE0188	CRF	HOS	HOS1	1	LEEJUYOUNG	2013-07-30 13:52:13	2	1	2	2	2		36	1	14	6	2	2
2012_IIT_0012	SNUPE0189	CRF	HOS	HOS1	1	LEEJUYOUNG	2013-11-05 17:46:26	2	1	1	2	3		39	1	NA	18	1	2
2012_IIT_0012	SNUPE0190	CRF	HOS	HOS1	1	LEEJUYOUNG	2013-11-18 12:23:34	2	1	2	2	2		59	1	35	36	1	1
2012_IIT_0012	SNUPE0191	CRF	HOS	HOS1	1	LEEJUYOUNG	2013-11-18 13:53:24	1	1	2	1	1	1	76	1	NA	62	1	1
2012_IIT_0012	SNUPE0192	CRF	HOS	HOS1	1	LEEJUYOUNG	2013-07-30 17:16:35	2	2	2	2	1	2	49	1	19	12	2	2
2012_IIT_0012	SNUPE0193	CRF	HOS	HOS1	1	LEEJUYOUNG	2013-07-30 17:39:31	2	1	2	2	1	2	53	1	23	3	1	1
2012_IIT_0012	SNUPE0194	CRF	HOS	HOS1	1	LEEJUYOUNG	2013-07-30 17:59:55	2	2	2	1	2		56	1	30	7	1	1
2012_IIT_0012	SNUPE0195	CRF	HOS	HOS1	1	LEEJUYOUNG	2013-11-18 13:54:00	1	2	2	2	3		17	1	NA	17	1	1
2012_IIT_0012	SNUPE0196	CRF	HOS	HOS1	1	LEEJUYOUNG	2013-07-31 13:48:04	2	1	2	2	2		53	1	28	3	1	2
2012_IIT_0012	SNUPE0197	CRF	HOS	HOS1	1	LEEJUYOUNG	2014-01-29 17:09:05	2	3	2	2	2		UK	1	NA	4	1	1
2012_IIT_0012	SNUPE0198	CRF	HOS	HOS1	1	LEEJUYOUNG	2013-11-05 09:49:36	2	3	1	2	3		26	1	NA	5	2	2
2012_IIT_0012	SNUPE0199	CRF	HOS	HOS1	1	LEEJUYOUNG	2013-07-31 16:32:30	1	1	2	2	2		69	1	47	10	1	1
2012_IIT_0012	SNUPE0200	CRF	HOS	HOS1	1	LEEJUYOUNG	2013-07-31 16:53:45	2	2	2	2	2		45	1	33	4	1	1
2012_IIT_0012	SNUPE0201	CRF	HOS	HOS1	1	LEEJUYOUNG	2013-08-02 10:24:17	2	2	2	2	2		36	1	11	0	2	2
2012_IIT_0012	SNUPE0202	CRF	HOS	HOS1	1	LEEJUYOUNG	2013-08-01 11:21:40	1	2	2	2	2		50	1	43	5	1	1
2012_IIT_0012	SNUPE0203	CRF	HOS	HOS1	1	LEEJUYOUNG	2013-08-01 12:37:00	2	1	2	2	2		43	1	65	21	1	1
2012_IIT_0012	SNUPE0204	CRF	HOS	HOS1	1	LEEJUYOUNG	2013-08-01 13:04:24	2	2	1	2	2		88	1	67	41	1	1
2012_IIT_0012	SNUPE0205	CRF	HOS	HOS1	1	LEEJUYOUNG	2013-08-01 13:40:55	2	2	2	2	2		44	1	23	5	2	1
2012_IIT_0012	SNUPE0206	CRF	HOS	HOS1	1	LEEJUYOUNG	2013-08-01 19:02:49	2	1	2	2	2		46	1	52	8	1	1
2012_IIT_0012	SNUPE0207	CRF	HOS	HOS1	1	LEEJUYOUNG	2013-11-05 09:46:33	1	3	2	1	3		10	1	NA	10	1	1
2012_IIT_0012	SNUPE0208	CRF	HOS	HOS1	1	LEEJUYOUNG	2013-11-05 09:44:17	2	3	2	2	3		13	1	NA	13	1	1
2012_IIT_0012	SNUPE0209	CRF	HOS	HOS1	1	LEEJUYOUNG	2013-08-02 10:47:06	2	2	2	2	2		59	1	15	2	2	1
2012_IIT_0012	SNUPE0210	CRF	HOS	HOS1	1	LEEJUYOUNG	2013-08-02 12:21:14	1	2	2	2	2		50	1	22	2	2	1
2012_IIT_0012	SNUPE0212	CRF	HOS	HOS1	1	LEEJUYOUNG	2013-08-02 14:28:11	2	2	2	2	1	1	56	1	21	7	2	1
2012_IIT_0012	SNUPE0213	CRF	HOS	HOS1	1	LEEJUYOUNG	2013-08-02 14:54:22	2	2	2	2	2		54	1	22	9	2	1
2012_IIT_0012	SNUPE0214	CRF	HOS	HOS1	1	LEEJUYOUNG	2013-08-03 15:33:21	2	2	2	2	1	2	76	1	26	56	2	1
2012_IIT_0012	SNUPE0215	CRF	HOS	HOS1	1	LEEJUYOUNG	2013-08-02 16:21:09	2	2	2	2	2		29	1	10	0	2	2
2012_IIT_0012	SNUPE0216	CRF	HOS	HOS1	1	LEEJUYOUNG	2013-08-02 17:12:48	1	1	2	2	2		75	1	33	5	2	2
2012_IIT_0012	SNUPE0217	CRF	HOS	HOS1	1	LEEJUYOUNG	2013-08-02 17:28:48	2	2	2	2	2		55	1	35	8	1	1
2012_IIT_0012	SNUPE0218	CRF	HOS	HOS1	1	LEEJUYOUNG	2013-08-02 17:53:11	1	1	1	2	1	1	99	1	35	6	2	2
2012_IIT_0012	SNUPE0219	CRF	HOS	HOS1	1	LEEJUYOUNG	2013-11-05 09:39:47	1	1	2	2	1	1	71	1	20	3	2	2
2012_IIT_0012	SNUPE0220	CRF	HOS	HOS1	1	LEEJUYOUNG	2013-08-05 20:31:18	1	1	2	2	1	1	94	1	24	14	2	2
2012_IIT_0012	SNUPE0221	CRF	HOS	HOS1	1	LEEJUYOUNG	2014-01-24 10:49:59	1	2	2	1	2		11	1	NA	11	1	1
2012_IIT_0012	SNUPE0222	CRF	HOS	HOS1	1	LEEJUYOUNG	2013-08-06 13:27:54	2	1	2	2	1	2	50	1	13	3	1	2
2012_IIT_0012	SNUPE0224	CRF	HOS	HOS1	1	LEEJUYOUNG	2013-08-06 15:59:16	1	2	2	2	1	1	72	1	28	8	2	2
2012_IIT_0012	SNUPE0227	CRF	HOS	HOS1	1	LEEJUYOUNG	2013-11-05 09:31:26	1	1	2	2	2		47	1	NA	38	1	1
2012_IIT_0012	SNUPE0228	CRF	HOS	HOS1	1	LEEJUYOUNG	2013-08-09 13:55:45	2	2	2	2	2		50	2	29	4	2	1
2012_IIT_0012	SNUPE0229	CRF	HOS	HOS1	1	LEEJUYOUNG	2013-11-05 09:18:08	2	1	2	2	1	1	47	1	14	3	1	2
2012_IIT_0012	SNUPE0230	CRF	HOS	HOS1	1	LEEJUYOUNG	2013-08-08 20:10:09	1	1	2	2	2		51	1	21	30	1	2
2012_IIT_0012	SNUPE0231	CRF	HOS	HOS1	1	LEEJUYOUNG	2013-08-09 14:39:02	1	1	1	1	1	1	65	1	69	43	1	1
2012_IIT_0012	SNUPE0233	CRF	HOS	HOS1	1	LEEJUYOUNG	2013-08-09 15:06:58	2	2	2	2	1	2	52	1	12	4	2	1
2012_IIT_0012	SNUPE0234	CRF	HOS	HOS1	1	LEEJUYOUNG	2013-08-09 15:58:34	1	1	2	2	2		64	1	37	12	2	2
2012_IIT_0012	SNUPE0237	CRF	HOS	HOS1	1	LEEJUYOUNG	2013-11-05 09:24:38	1	1	1	1	2		61	1	NA	22	1	1
2012_IIT_0012	SNUPE0238	CRF	HOS	HOS1	1	LEEJUYOUNG	2013-08-09 20:00:59	1	1	2	2	1	2	57	1	16	3	1	2
2012_IIT_0012	SNUPE0239	CRF	HOS	HOS1	1	LEEJUYOUNG	2013-08-09 20:23:36	2	1	2	1	1	1	123	1	34	13	1	1
2012_IIT_0012	SNUPE0240	CRF	HOS	HOS1	1	LEEJUYOUNG	2013-11-05 09:15:37	2	1	2	2	1	2	54	1	11	2	2	1
2012_IIT_0012	SNUPE0241	CRF	HOS	HOS1	1	LEEJUYOUNG	2013-11-05 09:23:19	2	1	2	2	2		85	1	24	5	1	1
2012_IIT_0012	SNUPE0242	CRF	HOS	HOS1	1	LEEJUYOUNG	2013-08-10 14:24:34	2	2	2	1	1	2	45	1	14	6	2	2
2012_IIT_0012	SNUPE0243	CRF	HOS	HOS1	1	LEEJUYOUNG	2013-11-05 09:21:53	1	1	2	2	1	1	60	1	30	18	2	1
2012_IIT_0012	SNUPE0245	CRF	HOS	HOS1	1	LEEJUYOUNG	2013-08-12 13:22:38	2	2	2	2	2		44	1	15	3	2	2
2012_IIT_0012	SNUPE0246	CRF	HOS	HOS1	1	LEEJUYOUNG	2013-08-12 13:37:32	2	2	2	2	2		32	1	12	1	2	1
2012_IIT_0012	SNUPE0247	CRF	HOS	HOS1	1	LEEJUYOUNG	2013-08-12 13:51:43	2	2	2	2	2		30	1	12	3	2	1
2012_IIT_0012	SNUPE0248	CRF	HOS	HOS1	1	LEEJUYOUNG	2013-08-13 10:52:57	1	1	1	1	1	1	86	1	46	32	1	1
2012_IIT_0012	SNUPE0249	CRF	HOS	HOS1	1	LEEJUYOUNG	2013-08-13 12:28:35	1	2	2	2	1	2	70	1	17	3	2	2
2012_IIT_0012	SNUPE0250	CRF	HOS	HOS1	1	LEEJUYOUNG	2013-08-13 13:07:28	2	1	2	2	1	1	50	1	16	2	2	2
2012_IIT_0012	SNUPE0251	CRF	HOS	HOS1	1	LEEJUYOUNG	2013-08-13 12:47:10	1	2	2	2	1	1	73	1	19	4	2	1
2012_IIT_0012	SNUPE0253	CRF	HOS	HOS1	1	LEEJUYOUNG	2013-08-13 14:08:34	1	1	2	2	1	2	41	1	21	4	2	2
2012_IIT_0012	SNUPE0254	CRF	HOS	HOS1	1	LEEJUYOUNG	2013-08-13 14:42:23	2	2	2	2	1	2	52	1	16	4	2	2
2012_IIT_0012	SNUPE0255	CRF	HOS	HOS1	1	LEEJUYOUNG	2013-08-13 14:57:16	2	2	2	2	2		44	1	15	3	2	2
2012_IIT_0012	SNUPE0256	CRF	HOS	HOS1	1	LEEJUYOUNG	2013-08-13 21:46:02	1	1	2	2	2		64	1	41	7	2	2
2012_IIT_0012	SNUPE0257	CRF	HOS	HOS1	1	LEEJUYOUNG	2013-08-13 23:51:08	1	2	2	2	2		77	1	17	15	2	1
2012_IIT_0012	SNUPE0259	CRF	HOS	HOS1	1	LEEJUYOUNG	2013-08-14 00:32:48	1	1	2	2	1	2	92	1	28	1	2	1
2012_IIT_0012	SNUPE0260	CRF	HOS	HOS1	1	LEEJUYOUNG	2013-08-14 00:47:20	1	2	2	2	2		37	1	16	3	2	1
2012_IIT_0012	SNUPE0261	CRF	HOS	HOS1	1	LEEJUYOUNG	2014-01-24 10:49:15	1	3	2	1	2		6	1	NA	6	2	2
2012_IIT_0012	SNUPE0262	CRF	HOS	HOS1	1	LEEJUYOUNG	2013-08-14 11:26:40	2	2	2	2	1	1	99	1	22	9	1	1
2012_IIT_0012	SNUPE0263	CRF	HOS	HOS1	1	LEEJUYOUNG	2013-08-14 12:53:17	2	2	2	2	1	1	52	1	11	1	2	1
2012_IIT_0012	SNUPE0264	CRF	HOS	HOS1	1	LEEJUYOUNG	2013-08-14 13:10:06	1	2	2	2	2		44	1	8	0	2	1
2012_IIT_0012	SNUPE0265	CRF	HOS	HOS1	1	LEEJUYOUNG	2013-08-14 14:48:23	2	1	2	2	1	1	87	1	31	12	1	2
2012_IIT_0012	SNUPE0266	CRF	HOS	HOS1	1	LEEJUYOUNG	2013-08-14 16:09:18	2	1	2	2	2		76	1	86	53	1	1
2012_IIT_0012	SNUPE0267	CRF	HOS	HOS1	1	LEEJUYOUNG	2013-08-14 16:48:56	2	1	2	1	1	1	64	1	35	11	1	1
2012_IIT_0012	SNUPE0268	CRF	HOS	HOS1	1	LEEJUYOUNG	2013-08-14 17:26:30	1	1	2	1	1	1	76	1	46	30	2	2
2012_IIT_0012	SNUPE0269	CRF	HOS	HOS1	1	LEEJUYOUNG	2013-08-16 13:00:01	2	1	2	1	1	1	60	1	21	8	2	1
2012_IIT_0012	SNUPE0270	CRF	HOS	HOS1	1	LEEJUYOUNG	2013-08-16 13:43:10	2	1	2	2	2		76	1	24	4	2	2
2012_IIT_0012	SNUPE0271	CRF	HOS	HOS1	1	LEEJUYOUNG	2013-08-16 14:14:30	1	1	2	1	1	2	83	1	33	15	1	2
2012_IIT_0012	SNUPE0272	CRF	HOS	HOS1	1	LEEJUYOUNG	2013-08-16 14:38:32	2	1	2	1	1	2	68	1	29	6	2	2
2012_IIT_0012	SNUPE0273	CRF	HOS	HOS1	1	LEEJUYOUNG	2013-08-16 15:09:39	2	2	1	2	2		48	1	22	8	2	1
2012_IIT_0012	SNUPE0274	CRF	HOS	HOS1	1	LEEJUYOUNG	2013-11-05 09:07:24	1	1	2	1	1	1	61	1	60	35	2	2
2012_IIT_0012	SNUPE0275	CRF	HOS	HOS1	1	LEEJUYOUNG	2013-11-05 08:55:36	1	1	2	1	1	2	65	2	58	65	1	2
2012_IIT_0012	SNUPE0276	CRF	HOS	HOS1	1	LEEJUYOUNG	2013-08-17 21:38:22	1	1	2	1	1	1	61	1	25	14	1	2
2012_IIT_0012	SNUPE0277	CRF	HOS	HOS1	1	LEEJUYOUNG	2013-08-17 22:10:48	2	1	2	2	2		56	2	13	3	2	2
2012_IIT_0012	SNUPE0278	CRF	HOS	HOS1	1	LEEJUYOUNG	2013-08-18 14:16:26	2	1	2	2	1	1	70	1	15	3	2	2
2012_IIT_0012	SNUPE0279	CRF	HOS	HOS1	1	LEEJUYOUNG	2013-08-18 15:09:35	1	1	2	1	1	2	65	1	32	19	2	2
2012_IIT_0012	SNUPE0280	CRF	HOS	HOS1	1	LEEJUYOUNG	2013-08-18 20:12:16	2	1	2	2	2		55	1	14	7	2	2
2012_IIT_0012	SNUPE0283	CRF	HOS	HOS1	1	LEEJUYOUNG	2013-08-20 22:56:34	2	2	2	2	2		37	1	22	5	2	2
2012_IIT_0012	SNUPE0284	CRF	HOS	HOS1	1	LEEJUYOUNG	2013-09-02 15:44:54	1	1	2	2	2		37	1	17	8	2	2
2012_IIT_0012	SNUPE0285	CRF	HOS	HOS1	1	LEEJUYOUNG	2013-08-28 22:14:06	2	2	2	1	2		58	1	13	3	2	2
2012_IIT_0012	SNUPE0286	CRF	HOS	HOS1	1	LEEJUYOUNG	2013-08-28 23:09:27	2	2	2	1	2		49	1	12	4	2	2
2012_IIT_0012	SNUPE0287	CRF	HOS	HOS1	1	LEEJUYOUNG	2013-08-29 22:09:43	2	1	1	2	2		71	1	49	21	2	2
2012_IIT_0012	SNUPE0288	CRF	HOS	HOS1	1	LEEJUYOUNG	2013-09-09 21:45:09	1	1	2	2	1	1	80	1	40	89	1	1
2012_IIT_0012	SNUPE0289	CRF	HOS	HOS1	1	LEEJUYOUNG	2013-09-02 16:52:20	1	1	2	2	1	1	58	1	26	4	2	2
2012_IIT_0012	SNUPE0290	CRF	HOS	HOS1	1	LEEJUYOUNG	2013-12-10 11:10:51	1	2	2	2	2		27	1	15	1	2	2
2012_IIT_0012	SNUPE0292	CRF	HOS	HOS1	1	LEEJUYOUNG	2013-09-03 17:47:31	2	2	2	2	2		29	1	10	0	2	2
2012_IIT_0012	SNUPE0293	CRF	HOS	HOS1	1	LEEJUYOUNG	2013-12-10 11:08:09	1	2	2	2	3		5	1	NA	3	1	1
2012_IIT_0012	SNUPE0294	CRF	HOS	HOS1	1	LEEJUYOUNG	2013-09-05 14:22:37	1	1	2	2	1	1	49	1	18	3	2	1
2012_IIT_0012	SNUPE0295	CRF	HOS	HOS1	1	KIMHANS	2013-09-04 12:37:13	1	1	2	2	1	2	50	1	116	38	1	2
2012_IIT_0012	SNUPE0296	CRF	HOS	HOS1	1	LEEJUYOUNG	2013-09-06 16:37:57	1	2	2	2	2		40	1	17	8	1	2
2012_IIT_0012	SNUPE0297	CRF	HOS	HOS1	1	LEEJUYOUNG	2013-09-06 17:45:52	1	2	2	2	2		43	1	19	3	1	2
2012_IIT_0012	SNUPE0298	CRF	HOS	HOS1	1	LEEJUYOUNG	2013-09-06 18:13:55	1	1	2	2	2		71	1	36	17	1	2
2012_IIT_0012	SNUPE0299	CRF	HOS	HOS1	1	LEEJUYOUNG	2013-10-07 08:55:59	1	1	2	2	2		36	1	30	4	1	1
2012_IIT_0012	SNUPE0300	CRF	HOS	HOS1	1	LEEJUYOUNG	2013-12-10 11:07:13	2	1	2	2	2		71	1	49	19	2	2
2012_IIT_0012	SNUPE0301	CRF	HOS	HOS1	1	LEEJUYOUNG	2013-09-14 14:59:32	2	2	2	2	3		22	1	6	1	2	2
2012_IIT_0012	SNUPE0302	CRF	HOS	HOS1	1	LEEJUYOUNG	2013-09-14 16:20:36	2	2	1	2	1	1	81	1	30	19	1	2
2012_IIT_0012	SNUPE0303	CRF	HOS	HOS1	1	LEEJUYOUNG	2013-09-16 21:44:20	1	1	2	2	2		79	1	31	20	1	1
2012_IIT_0012	SNUPE0304	CRF	HOS	HOS1	1	LEEJUYOUNG	2013-10-05 14:56:23	1	1	2	2	2		64	1	45	6	1	2
2012_IIT_0012	SNUPE0305	CRF	HOS	HOS1	1	LEEJUYOUNG	2013-10-05 15:54:17	1	1	2	2	2		50	1	18	7	1	1
2012_IIT_0012	SNUPE0306	CRF	HOS	HOS1	1	LEEJUYOUNG	2013-10-05 16:58:38	1	1	1	2	2		60	1	27	25	1	2
2012_IIT_0012	SNUPE0307	CRF	HOS	HOS1	1	LEEJUYOUNG	2013-10-06 19:34:13	2	2	2	2	2		32	1	11	2	2	2
2012_IIT_0012	SNUPE0308	CRF	HOS	HOS1	1	LEEJUYOUNG	2013-10-06 20:17:24	1	2	2	2	2		50	1	18	5	2	1
2012_IIT_0012	SNUPE0309	CRF	HOS	HOS1	1	LEEJUYOUNG	2013-10-07 21:41:13	1	1	2	2	1	1	78	1	50	34	1	1
2012_IIT_0012	SNUPE0310	CRF	HOS	HOS1	1	KIMHANS	2013-10-07 22:01:28	2	2	2	2	2		57	1	13	5	1	1
2012_IIT_0012	SNUPE0311	CRF	HOS	HOS1	1	KIMHANS	2013-10-08 22:21:11	2	2	2	2	2		43	1	18	6	1	1
2012_IIT_0012	SNUPE0313	CRF	HOS	HOS1	1	LEEJUYOUNG	2013-10-07 22:59:23	1	1	2	2	1	1	72	1	36	29	1	1
2012_IIT_0012	SNUPE0314	CRF	HOS	HOS1	1	LEEJUYOUNG	2013-12-10 11:04:04	1	3	1	2	3		32	1	NA	24	2	2
2012_IIT_0012	SNUPE0315	CRF	HOS	HOS1	1	KIMHANS	2013-10-10 17:34:24	1	1	1	1	1	1	90	1	61	36	1	2
2012_IIT_0012	SNUPE0316	CRF	HOS	HOS1	1	LEEJUYOUNG	2013-10-10 17:49:56	2	1	2	2	1	1	45	1	15	0	2	2
2012_IIT_0012	SNUPE0317	CRF	HOS	HOS1	1	LEEJUYOUNG	2013-12-10 11:03:28	2	3	2	1	2		14	1	NA	14	1	2
2012_IIT_0012	SNUPE0319	CRF	HOS	HOS1	1	KIMHANS	2013-10-10 22:46:21	2	1	2	2	1	2	68	1	52	26	1	2
2012_IIT_0012	SNUPE0320	CRF	HOS	HOS1	1	KIMHANS	2013-10-10 23:30:04	1	1	1	1	1	1	74	1	46	26	1	2
2012_IIT_0012	SNUPE0321	CRF	HOS	HOS1	1	LEEJUYOUNG	2013-10-11 20:38:14	1	2	2	2	1	1	64	1	28	26	1	2
2012_IIT_0012	SNUPE0322	CRF	HOS	HOS1	1	KIMHANS	2013-10-11 20:59:29	1	1	2	2	2		57	1	19	5	1	1
2012_IIT_0012	SNUPE0323	CRF	HOS	HOS1	1	LEEJUYOUNG	2013-10-11 21:42:52	2	1	2	2	2		43	1	9	1	2	1
2012_IIT_0012	SNUPE0325	CRF	HOS	HOS1	1	KIMHANS	2013-10-11 22:02:04	2	1	2	2	2		71	1	26	11	1	2
2012_IIT_0012	SNUPE0326	CRF	HOS	HOS1	1	LEEJUYOUNG	2013-10-11 22:17:26	2	2	2	2	2		48	1	12	1	2	2
2012_IIT_0012	SNUPE0327	CRF	HOS	HOS1	1	KIMHANS	2013-10-11 22:45:44	1	1	2	2	2		64	1	29	8	1	1
2012_IIT_0012	SNUPE0328	CRF	HOS	HOS1	1	KIMHANS	2013-10-12 17:13:27	1	2	2	2	1	1	50	1	13	6	1	1
2012_IIT_0012	SNUPE0329	CRF	HOS	HOS1	1	KIMHANS	2013-10-12 18:00:59	2	1	2	2	2		58	1	28	12	1	1
2012_IIT_0012	SNUPE0330	CRF	HOS	HOS1	1	KIMHANS	2013-10-12 18:33:31	2	2	2	2	2		36	1	12	2	2	1
2012_IIT_0012	SNUPE0331	CRF	HOS	HOS1	1	KIMHANS	2013-10-12 19:16:38	2	1	2	2	2		70	1	41	29	1	1
2012_IIT_0012	SNUPE0332	CRF	HOS	HOS1	1	LEEJUYOUNG	2013-10-12 20:19:49	1	1	2	1	1	2	70	1	21	6	1	2
2012_IIT_0012	SNUPE0333	CRF	HOS	HOS1	1	KIMHANS	2013-10-12 21:09:00	2	1	2	2	2		50	1	15	5	2	2
2012_IIT_0012	SNUPE0334	CRF	HOS	HOS1	1	KIMHANS	2013-10-12 22:03:43	2	1	2	2	1	1	85	1	15	9	1	1
2012_IIT_0012	SNUPE0335	CRF	HOS	HOS1	1	KIMHANS	2013-10-13 17:51:59	2	1	2	2	1	1	75	1	13	9	1	2
2012_IIT_0012	SNUPE0336	CRF	HOS	HOS1	1	KIMHANS	2013-10-13 18:48:10	1	1	2	2	1	1	63	1	45	19	1	1
2012_IIT_0012	SNUPE0337	CRF	HOS	HOS1	1	KIMHANS	2013-10-13 19:47:01	2	2	2	2	2		43	1	11	4	1	2
2012_IIT_0012	SNUPE0338	CRF	HOS	HOS1	1	KIMHANS	2013-10-13 20:20:31	1	1	2	2	1	1	84	1	28	9	1	1
2012_IIT_0012	SNUPE0339	CRF	HOS	HOS1	1	LEEJUYOUNG	2013-12-10 11:02:57	1	3	2	1	3		4	1	NA	4	1	1
2012_IIT_0012	SNUPE0340	CRF	HOS	HOS1	1	KIMHANS	2013-10-13 21:36:15	1	1	2	1	1	1	78	1	41	17	1	1
2012_IIT_0012	SNUPE0341	CRF	HOS	HOS1	1	KIMHANS	2013-10-14 18:50:20	2	2	2	2	2		62	1	16	4	2	1
2012_IIT_0012	SNUPE0342	CRF	HOS	HOS1	1	KIMHANS	2013-10-14 19:23:27	1	1	2	2	2		57	1	22	9	1	1
2012_IIT_0012	SNUPE0343	CRF	HOS	HOS1	1	KIMHANS	2013-10-14 20:00:41	2	2	2	2	2		36	1	17	3	2	2
2012_IIT_0012	SNUPE0344	CRF	HOS	HOS1	1	KIMHANS	2013-10-14 20:41:58	2	1	2	2	2		50	1	11	23	1	1
2012_IIT_0012	SNUPE0345	CRF	HOS	HOS1	1	KIMHANS	2013-10-14 21:21:43	2	2	2	2	2		36	1	18	5	2	1
2012_IIT_0012	SNUPE0346	CRF	HOS	HOS1	1	KIMHANS	2013-10-14 22:03:52	1	1	2	1	1	1	57	1	31	10	1	1
2012_IIT_0012	SNUPE0347	CRF	HOS	HOS1	1	KIMHANS	2013-10-14 22:48:20	1	2	2	2	1	2	67	1	37	15	1	1
2012_IIT_0012	SNUPE0348	CRF	HOS	HOS1	1	LEEJUYOUNG	2013-10-15 18:37:41	1	1	2	2	2		43	1	39	26	1	2
2012_IIT_0012	SNUPE0349	CRF	HOS	HOS1	1	LEEJUYOUNG	2013-10-16 21:07:03	1	1	2	2	1	2	73	1	29	7	1	2
2012_IIT_0012	SNUPE0350	CRF	HOS	HOS1	1	LEEJUYOUNG	2013-10-15 20:47:03	2	2	2	2	2		56	1	18	4	1	2
2012_IIT_0012	SNUPE0351	CRF	HOS	HOS1	1	LEEJUYOUNG	2013-10-15 21:25:21	1	1	1	2	2		69	1	44	25	1	2
2012_IIT_0012	SNUPE0352	CRF	HOS	HOS1	1	LEEJUYOUNG	2013-10-15 22:00:01	1	1	2	2	2		50	1	22	10	2	2
2012_IIT_0012	SNUPE0353	CRF	HOS	HOS1	1	LEEJUYOUNG	2013-12-10 11:02:28	1	3	2	1	3		27	1	NA	23	1	1
2012_IIT_0012	SNUPE0354	CRF	HOS	HOS1	1	LEEJUYOUNG	2013-10-16 19:19:46	1	1	2	2	1	2	68	1	34	3	2	2
2012_IIT_0012	SNUPE0355	CRF	HOS	HOS1	1	LEEJUYOUNG	2013-10-16 20:23:21	1	2	2	2	2		60	1	34	15	1	1

## Sheet: HOS2
Study_No	Subject_No	Visit	Page_ID	Section_ID	Inputseq	Reg Id	Reg Datetime	INT	OXY	STR	UAV	PCV	BTX	CEP	VAN	FTX
2012_IIT_0012	SNBPE0004	CRF	HOS	HOS2	1	CHOICW	2013-02-21 19:07:19	1	1	1	2	1	96	1	1	2
2012_IIT_0012	SNBPE0006	CRF	HOS	HOS2	1	CHOICW	2013-03-02 15:10:39	2	1	1	2	1	45	1	1	2
2012_IIT_0012	SNBPE0007	CRF	HOS	HOS2	1	CHOICW	2013-04-01 21:48:41	1	1	1	2	1	19	1	1	2
2012_IIT_0012	SNBPE0008	CRF	HOS	HOS2	1	CHOICW	2013-04-04 17:47:48	1	1	1	2	1	15	1	1	2
2012_IIT_0012	SNBPE0009	CRF	HOS	HOS2	1	CHOICW	2013-11-08 14:32:11	1	1	1	1	1	31	1	1	2
2012_IIT_0012	SNBPE0010	CRF	HOS	HOS2	1	CHOICW	2013-11-08 14:32:40	1	1	2	2	1	24	2	1	2
2012_IIT_0012	SNBPE0012	CRF	HOS	HOS2	1	CHOICW	2013-04-06 14:20:52	1	1	1	2	1	19	2	2	2
2012_IIT_0012	SNBPE0013	CRF	HOS	HOS2	1	CHOICW	2013-04-08 14:14:51	2	1	2	2	1	7	2	2	2
2012_IIT_0012	SNBPE0014	CRF	HOS	HOS2	1	CHOICW	2013-05-27 14:17:06	1	1	2	2	1	19	2	2	2
2012_IIT_0012	SNBPE0015	CRF	HOS	HOS2	1	CHOICW	2013-05-27 20:36:48	1	1	1	2	1	37	2	2	2
2012_IIT_0012	SNBPE0016	CRF	HOS	HOS2	1	CHOICW	2013-05-27 21:13:28	2	1	2	2	1	10	1	2	2
2012_IIT_0012	SNBPE0017	CRF	HOS	HOS2	1	CHOICW	2013-05-30 15:19:38	1	1	1	2	1	17	1	1	2
2012_IIT_0012	SNBPE0018	CRF	HOS	HOS2	1	CHOICW	2013-06-03 14:11:21	1	1	2	2	1	13	2	2	2
2012_IIT_0012	SNBPE0019	CRF	HOS	HOS2	1	CHOICW	2013-06-03 14:32:25	1	1	2	2	1	0	2	2	2
2012_IIT_0012	SNBPE0020	CRF	HOS	HOS2	1	CHOICW	2013-02-23 14:46:23	1	1	1	2	1	57	2	1	2
2012_IIT_0012	SNBPE0021	CRF	HOS	HOS2	1	CHOICW	2013-06-03 15:22:49	1	1	1	2	1	25	2	2	2
2012_IIT_0012	SNBPE0022	CRF	HOS	HOS2	1	CHOICW	2013-06-04 14:46:19	1	1	1	2	1	65	2	1	2
2012_IIT_0012	SNBPE0023	CRF	HOS	HOS2	1	CHOICW	2013-06-07 15:58:05	2	2	2	2	1	10	2	2	2
2012_IIT_0012	SNBPE0024	CRF	HOS	HOS2	1	CHOICW	2013-06-10 15:00:29	1	1	1	2	1	53	1	1	2
2012_IIT_0012	SNBPE0027	CRF	HOS	HOS2	1	CHOICW	2013-04-08 15:08:49	1	1	2	2	1	23	2	1	3
2012_IIT_0012	SNBPE0030	CRF	HOS	HOS2	1	CHOICW	2013-06-10 18:27:24	1	1	2	2	1	8	2	2	2
2012_IIT_0012	SNBPE0031	CRF	HOS	HOS2	1	CHOICW	2013-11-08 14:33:15	1	1	1	2	1	50	1	1	2
2012_IIT_0012	SNBPE0032	CRF	HOS	HOS2	1	CHOICW	2013-06-11 19:24:15	2	2	2	2	1	5	2	2	2
2012_IIT_0012	SNBPE0033	CRF	HOS	HOS2	1	CHOICW	2013-07-09 12:09:59	2	1	1	2	1	66	1	1	2
2012_IIT_0012	SNBPE0034	CRF	HOS	HOS2	1	CHOICW	2013-07-09 12:10:32	2	2	1	2	1	49	1	1	2
2012_IIT_0012	SNBPE0035	CRF	HOS	HOS2	1	CHOICW	2013-11-08 14:33:41	1	1	2	1	1	11	2	1	2
2012_IIT_0012	SNBPE0037	CRF	HOS	HOS2	1	CHOICW	2013-07-09 12:11:31	1	1	2	2	1	51	2	1	2
2012_IIT_0012	SNBPE0038	CRF	HOS	HOS2	1	CHOICW	2013-11-08 14:34:18	1	1	2	2	1	5	2	1	2
2012_IIT_0012	SNBPE0039	CRF	HOS	HOS2	1	CHOICW	2013-11-08 14:34:42	1	1	1	2	1	5	2	1	2
2012_IIT_0012	SNBPE0040	CRF	HOS	HOS2	1	CHOICW	2013-07-04 18:02:25	1	1	2	2	1	5	2	2	2
2012_IIT_0012	SNBPE0041	CRF	HOS	HOS2	1	CHOICW	2013-07-05 14:33:46	2	2	2	2	1	18	2	1	2
2012_IIT_0012	SNBPE0042	CRF	HOS	HOS2	1	CHOICW	2013-11-08 14:35:08	1	1	2	2	1	11	2	1	2
2012_IIT_0012	SNBPE0044	CRF	HOS	HOS2	1	CHOICW	2013-07-09 12:14:07	1	1	2	2	1	18	2	2	2
2012_IIT_0012	SNBPE0045	CRF	HOS	HOS2	1	CHOICW	2013-11-08 14:35:34	1	1	2	2	1	10	2	1	2
2012_IIT_0012	SNBPE0047	CRF	HOS	HOS2	1	CHOICW	2014-01-24 12:23:46	1	1	2	2	1	5	2	2	2
2012_IIT_0012	SNBPE0048	CRF	HOS	HOS2	1	CHOICW	2013-06-24 15:59:59	2	1	2	2	1	4	2	2	2
2012_IIT_0012	SNBPE0049	CRF	HOS	HOS2	1	CHOICW	2013-04-22 15:37:09	2	1	2	2	1	5	2	2	2
2012_IIT_0012	SNBPE0050	CRF	HOS	HOS2	1	CHOICW	2013-04-22 18:51:20	1	1	1	2	1	55	2	1	2
2012_IIT_0012	SNBPE0051	CRF	HOS	HOS2	1	CHOICW	2014-01-24 12:15:10	1	1	1	2	1	26	2	1	2
2012_IIT_0012	SNBPE0052	CRF	HOS	HOS2	1	CHOICW	2013-04-25 17:58:12	1	1	2	2	1	7	2	2	2
2012_IIT_0012	SNBPE0053	CRF	HOS	HOS2	1	CHOICW	2014-01-24 12:11:26	1	1	1	2	1	12	2	2	2
2012_IIT_0012	SNBPE0054	CRF	HOS	HOS2	1	CHOICW	2013-04-25 20:36:18	1	1	1	2	1	16	2	2	2
2012_IIT_0012	SNBPE0055	CRF	HOS	HOS2	1	CHOICW	2013-05-30 20:38:57	1	1	1	2	1	32	2	1	2
2012_IIT_0012	SNBPE0056	CRF	HOS	HOS2	1	CHOICW	2013-06-04 14:21:36	1	1	1	2	1	19	2	1	2
2012_IIT_0012	SNBPE0057	CRF	HOS	HOS2	1	CHOICW	2013-06-04 14:13:15	1	1	1	2	1	18	2	1	2
2012_IIT_0012	SNBPE0058	CRF	HOS	HOS2	1	CHOICW	2013-11-08 14:31:47	1	1	2	2	1	6	2	1	2
2012_IIT_0012	SNBPE0059	CRF	HOS	HOS2	1	CHOICW	2013-06-04 15:19:20	1	1	1	2	1	18	2	2	2
2012_IIT_0012	SNBPE0061	CRF	HOS	HOS2	1	CHOICW	2013-11-08 14:31:19	1	1	2	2	1	8	2	2	2
2012_IIT_0012	SNBPE0062	CRF	HOS	HOS2	1	CHOICW	2013-06-05 15:20:14	2	1	1	2	1	14	2	2	2
2012_IIT_0012	SNBPE0063	CRF	HOS	HOS2	1	CHOICW	2013-06-05 15:55:32	1	1	1	2	1	11	2	2	2
2012_IIT_0012	SNBPE0064	CRF	HOS	HOS2	1	CHOICW	2013-06-05 19:59:26	1	1	1	2	1	4	2	1	2
2012_IIT_0012	SNBPE0065	CRF	HOS	HOS2	1	CHOICW	2013-06-05 20:34:25	1	1	2	2	1	4	2	1	2
2012_IIT_0012	SNBPE0066	CRF	HOS	HOS2	1	CHOICW	2013-06-05 21:11:58	2	1	2	2	1	0	2	2	2
2012_IIT_0012	SNBPE0067	CRF	HOS	HOS2	1	CHOICW	2013-06-05 21:48:00	1	1	1	2	1	28	2	1	2
2012_IIT_0012	SNBPE0068	CRF	HOS	HOS2	1	CHOICW	2013-06-06 13:48:09	2	2	2	2	1	0	2	2	2
2012_IIT_0012	SNBPE0069	CRF	HOS	HOS2	1	CHOICW	2013-06-06 14:17:17	1	1	1	2	1	18	2	2	2
2012_IIT_0012	SNBPE0070	CRF	HOS	HOS2	1	CHOICW	2013-06-06 14:52:30	1	1	1	2	1	26	2	2	2
2012_IIT_0012	SNBPE0071	CRF	HOS	HOS2	1	CHOICW	2013-06-06 15:31:51	1	1	1	2	1	25	2	1	2
2012_IIT_0012	SNBPE0072	CRF	HOS	HOS2	1	CHOICW	2013-06-06 16:03:58	1	1	1	2	1	15	2	2	2
2012_IIT_0012	SNBPE0073	CRF	HOS	HOS2	1	CHOICW	2013-06-07 14:06:25	1	1	1	2	1	17	2	2	2
2012_IIT_0012	SNBPE0074	CRF	HOS	HOS2	1	CHOICW	2013-06-07 14:40:10	1	1	1	2	1	18	2	2	2
2012_IIT_0012	SNBPE0075	CRF	HOS	HOS2	1	CHOICW	2013-06-07 15:14:07	1	1	1	1	1	23	2	2	2
2012_IIT_0012	SNBPE0076	CRF	HOS	HOS2	1	CHOICW	2013-06-10 17:39:01	1	1	2	2	1	16	2	1	2
2012_IIT_0012	SNBPE0078	CRF	HOS	HOS2	1	CHOICW	2013-06-10 20:25:58	1	1	1	1	1	30	2	2	2
2012_IIT_0012	SNBPE0079	CRF	HOS	HOS2	1	CHOICW	2013-06-11 12:46:45	1	1	1	1	1	8	2	2	2
2012_IIT_0012	SNBPE0080	CRF	HOS	HOS2	1	CHOICW	2013-06-12 12:53:55	1	1	1	1	1	13	2	2	2
2012_IIT_0012	SNBPE0084	CRF	HOS	HOS2	1	CHOICW	2013-06-19 13:49:56	1	1	1	1	1	12	2	2	2
2012_IIT_0012	SNBPE0086	CRF	HOS	HOS2	1	CHOICW	2013-06-19 14:19:34	1	1	1	1	1	13	2	2	2
2012_IIT_0012	SNBPE0087	CRF	HOS	HOS2	1	CHOICW	2013-06-19 14:41:25	1	1	1	1	1	12	2	1	2
2012_IIT_0012	SNBPE0089	CRF	HOS	HOS2	1	CHOICW	2013-11-08 14:30:28	1	1	2	1	1	10	2	2	2
2012_IIT_0012	SNBPE0091	CRF	HOS	HOS2	1	CHOICW	2013-07-15 12:23:56	1	1	2	2	1	20	2	1	2
2012_IIT_0012	SNBPE0092	CRF	HOS	HOS2	1	CHOICW	2013-07-15 14:57:14	1	1	1	2	1	10	2	1	2
2012_IIT_0012	SNBPE0093	CRF	HOS	HOS2	1	CHOICW	2013-07-17 15:04:11	1	1	1	2	1	33	2	1	2
2012_IIT_0012	SNBPE0094	CRF	HOS	HOS2	1	CHOICW	2013-08-08 13:36:00	1	1	1	2	1	33	2	1	2
2012_IIT_0012	SNBPE0096	CRF	HOS	HOS2	1	CHOICW	2013-11-08 14:27:46	1	1	2	2	1	4	2	2	2
2012_IIT_0012	SNBPE0097	CRF	HOS	HOS2	1	CHOICW	2013-12-13 14:36:48	1	1	1	2	1	13	2	1	2
2012_IIT_0012	SNBPE0098	CRF	HOS	HOS2	1	CHOICW	2013-12-13 14:35:40	2	2	2	2	1	6	2	2	2
2012_IIT_0012	SNBPE0100	CRF	HOS	HOS2	1	CHOICW	2013-09-02 19:22:05	1	1	1	2	1	30	2	1	2
2012_IIT_0012	SNBPE0101	CRF	HOS	HOS2	1	CHOICW	2013-09-02 20:09:53	2	2	2	2	1	10	2	2	2
2012_IIT_0012	SNBPE0102	CRF	HOS	HOS2	1	CHOICW	2013-09-02 20:28:10	1	2	2	2	1	6	2	2	2
2012_IIT_0012	SNBPE0104	CRF	HOS	HOS2	1	CHOICW	2013-09-04 15:14:14	1	1	1	2	1	28	2	1	2
2012_IIT_0012	SNBPE0105	CRF	HOS	HOS2	1	CHOICW	2013-09-06 15:33:08	2	1	2	2	1	5	2	2	2
2012_IIT_0012	SNBPE0106	CRF	HOS	HOS2	1	CHOICW	2013-09-16 14:12:56	2	1	2	2	1	3	2	2	2
2012_IIT_0012	SNBPE0107	CRF	HOS	HOS2	1	CHOICW	2013-09-16 14:33:41	1	1	1	2	1	10	2	1	2
2012_IIT_0012	SNBPE0108	CRF	HOS	HOS2	1	CHOICW	2013-09-16 15:00:21	1	1	1	2	1	25	2	1	2
2012_IIT_0012	SNBPE0109	CRF	HOS	HOS2	1	CHOICW	2013-09-16 15:17:13	1	1	1	2	1	13	2	2	2
2012_IIT_0012	SNBPE0110	CRF	HOS	HOS2	1	CHOICW	2013-09-16 15:34:29	1	1	1	2	1	12	2	1	2
2012_IIT_0012	SNBPE0111	CRF	HOS	HOS2	1	CHOICW	2013-09-17 22:31:29	1	1	1	2	1	19	2	1	2
2012_IIT_0012	SNBPE0112	CRF	HOS	HOS2	1	CHOICW	2013-09-22 11:32:08	1	1	2	2	1	31	2	1	2
2012_IIT_0012	SNBPE0113	CRF	HOS	HOS2	1	CHOICW	2013-09-22 11:47:59	2	2	2	2	1	7	2	2	2
2012_IIT_0012	SNBPE0114	CRF	HOS	HOS2	1	CHOICW	2013-09-22 12:15:01	1	1	2	2	1	17	2	1	2
2012_IIT_0012	SNBPE0115	CRF	HOS	HOS2	1	CHOICW	2013-09-22 12:46:27	1	1	1	2	1	165	2	1	2
2012_IIT_0012	SNBPE0116	CRF	HOS	HOS2	1	CHOICW	2013-11-11 14:39:00	1	1	1	1	1	75	2	1	2
2012_IIT_0012	SNBPE0117	CRF	HOS	HOS2	1	CHOICW	2013-12-13 14:32:17	1	1	2	2	1	7	2	1	2
2012_IIT_0012	SNBPE0118	CRF	HOS	HOS2	1	CHOICW	2013-09-22 13:44:43	2	1	2	2	1	13	2	2	2
2012_IIT_0012	SNBPE0119	CRF	HOS	HOS2	1	CHOICW	2013-09-22 14:02:13	1	1	1	2	1	39	2	1	2
2012_IIT_0012	SNBPE0120	CRF	HOS	HOS2	1	CHOICW	2013-09-22 14:17:05	2	1	1	2	1	10	2	2	2
2012_IIT_0012	SNBPE0121	CRF	HOS	HOS2	1	CHOICW	2013-09-22 14:28:47	1	1	2	2	1	14	2	2	2
2012_IIT_0012	SNBPE0124	CRF	HOS	HOS2	1	CHOICW	2013-09-23 12:02:59	2	1	2	2	1	13	2	2	2
2012_IIT_0012	SNBPE0125	CRF	HOS	HOS2	1	CHOICW	2013-09-23 12:24:48	1	1	2	2	1	20	2	2	2
2012_IIT_0012	SNBPE0126	CRF	HOS	HOS2	1	CHOICW	2013-09-23 12:44:04	1	1	2	2	1	5	2	2	2
2012_IIT_0012	SNBPE0127	CRF	HOS	HOS2	1	CHOICW	2013-09-23 13:08:01	1	1	1	2	1	26	2	1	2
2012_IIT_0012	SNBPE0128	CRF	HOS	HOS2	1	CHOICW	2013-09-23 13:28:45	1	1	1	2	1	23	2	2	2
2012_IIT_0012	SNBPE0129	CRF	HOS	HOS2	1	CHOICW	2013-09-23 13:50:17	1	1	1	2	1	22	2	2	2
2012_IIT_0012	SNBPE0130	CRF	HOS	HOS2	1	CHOICW	2013-09-23 14:43:39	2	1	2	2	1	10	2	2	2
2012_IIT_0012	SNBPE0131	CRF	HOS	HOS2	1	CHOICW	2013-12-13 14:27:22	1	1	2	2	1	14	2	2	2
2012_IIT_0012	SNBPE0132	CRF	HOS	HOS2	1	CHOICW	2013-09-23 15:16:37	1	1	2	2	1	31	1	1	2
2012_IIT_0012	SNBPE0133	CRF	HOS	HOS2	1	CHOICW	2013-12-10 12:05:34	1	1	1	2	1	6	2	2	2
2012_IIT_0012	SNBPE0134	CRF	HOS	HOS2	1	CHOICW	2013-09-23 15:50:06	1	1	1	1	1	87	2	1	2
2012_IIT_0012	SNBPE0135	CRF	HOS	HOS2	1	CHOICW	2013-09-23 17:25:53	1	1	1	2	1	42	2	1	2
2012_IIT_0012	SNUPE0001	CRF	HOS	HOS2	1	LEEJUYOUNG	2013-02-05 15:15:15	1	1	2	1	1	17	2	2	2
2012_IIT_0012	SNUPE0002	CRF	HOS	HOS2	1	LEEJUYOUNG	2014-01-24 10:52:43	2	2	2	2	1	1	2	2	2
2012_IIT_0012	SNUPE0003	CRF	HOS	HOS2	1	LEEJUYOUNG	2013-02-07 21:02:45	1	1	2	1	1	10	2	1	2
2012_IIT_0012	SNUPE0004	CRF	HOS	HOS2	1	LEEJUYOUNG	2014-01-24 10:48:24	2	2	2	2	1	0	2	2	2
2012_IIT_0012	SNUPE0005	CRF	HOS	HOS2	1	LEEJUYOUNG	2013-02-14 20:14:42	1	1	2	2	1	16	2	1	2
2012_IIT_0012	SNUPE0007	CRF	HOS	HOS2	1	LEEJUYOUNG	2013-11-05 09:06:07	1	2	2	2	1	2	2	1	2
2012_IIT_0012	SNUPE0009	CRF	HOS	HOS2	1	KIMHANS	2013-10-29 10:52:59	2	1	2	2	1	2	2	2	2
2012_IIT_0012	SNUPE0012	CRF	HOS	HOS2	1	LEEJUYOUNG	2013-09-03 17:25:05	1	1	2	2	1	18	2	2	2
2012_IIT_0012	SNUPE0013	CRF	HOS	HOS2	1	LEEJUYOUNG	2013-02-25 12:20:35	1	1	2	2	1	80	2	2	2
2012_IIT_0012	SNUPE0014	CRF	HOS	HOS2	1	LEEJUYOUNG	2013-02-25 13:19:22	1	1	1	2	1	45	2	2	2
2012_IIT_0012	SNUPE0015	CRF	HOS	HOS2	1	KIMHANS	2013-02-25 15:57:50	1	1	2	2	1	3	2	2	2
2012_IIT_0012	SNUPE0016	CRF	HOS	HOS2	1	LEEJUYOUNG	2013-02-25 15:48:59	1	1	2	1	1	6	2	2	2
2012_IIT_0012	SNUPE0017	CRF	HOS	HOS2	1	LEEJUYOUNG	2013-02-25 16:51:28	2	1	2	2	1	7	2	1	2
2012_IIT_0012	SNUPE0018	CRF	HOS	HOS2	1	KIMHANS	2013-02-25 18:02:38	2	1	2	2	1	3	2	2	2
2012_IIT_0012	SNUPE0020	CRF	HOS	HOS2	1	KIMHANS	2013-02-25 18:29:11	2	2	2	2	1	13	2	2	2
2012_IIT_0012	SNUPE0021	CRF	HOS	HOS2	1	LEEJUYOUNG	2013-02-26 15:30:20	2	1	2	2	1	24	1	2	2
2012_IIT_0012	SNUPE0022	CRF	HOS	HOS2	1	LEEJUYOUNG	2013-02-26 16:42:08	1	1	1	2	1	36	2	2	2
2012_IIT_0012	SNUPE0023	CRF	HOS	HOS2	1	LEEJUYOUNG	2013-03-06 21:28:44	1	1	2	2	1	21	2	1	2
2012_IIT_0012	SNUPE0024	CRF	HOS	HOS2	1	LEEJUYOUNG	2013-03-09 21:14:38	2	1	2	2	1	5	2	1	2
2012_IIT_0012	SNUPE0025	CRF	HOS	HOS2	1	LEEJUYOUNG	2013-03-09 22:08:15	1	1	2	2	1	3	2	2	2
2012_IIT_0012	SNUPE0026	CRF	HOS	HOS2	1	LEEJUYOUNG	2013-03-10 18:18:47	1	1	2	1	1	22	2	1	2
2012_IIT_0012	SNUPE0027	CRF	HOS	HOS2	1	LEEJUYOUNG	2013-03-11 11:20:55	1	1	2	2	1	13	2	2	2
2012_IIT_0012	SNUPE0028	CRF	HOS	HOS2	1	LEEJUYOUNG	2013-03-28 17:18:04	1	1	1	2	1	15	2	2	2
2012_IIT_0012	SNUPE0029	CRF	HOS	HOS2	1	LEEJUYOUNG	2013-03-19 19:33:45	1	1	2	2	1	12	2	2	2
2012_IIT_0012	SNUPE0030	CRF	HOS	HOS2	1	LEEJUYOUNG	2013-03-19 20:42:43	1	1	1	1	1	40	2	1	2
2012_IIT_0012	SNUPE0031	CRF	HOS	HOS2	1	LEEJUYOUNG	2013-03-28 18:41:54	1	1	1	2	1	17	2	1	2
2012_IIT_0012	SNUPE0032	CRF	HOS	HOS2	1	LEEJUYOUNG	2013-04-25 14:04:44	1	1	1	2	1	39	1	1	2
2012_IIT_0012	SNUPE0033	CRF	HOS	HOS2	1	LEEJUYOUNG	2013-03-29 21:44:59	1	1	2	1	2	41	2	1	2
2012_IIT_0012	SNUPE0034	CRF	HOS	HOS2	1	KIMHANS	2013-10-29 11:09:05	1	1	1	2	1	23	2	1	2
2012_IIT_0012	SNUPE0035	CRF	HOS	HOS2	1	LEEJUYOUNG	2013-04-16 21:41:46	1	1	2	2	1	3	2	2	2
2012_IIT_0012	SNUPE0037	CRF	HOS	HOS2	1	LEEJUYOUNG	2013-05-07 15:48:22	1	1	2	2	1	8	2	2	2
2012_IIT_0012	SNUPE0038	CRF	HOS	HOS2	1	LEEJUYOUNG	2014-01-24 10:47:12	2	1	3	2	1	3	2	2	2
2012_IIT_0012	SNUPE0043	CRF	HOS	HOS2	1	LEEJUYOUNG	2013-05-02 20:06:05	1	1	2	2	1	36	2	1	2
2012_IIT_0012	SNUPE0044	CRF	HOS	HOS2	1	LEEJUYOUNG	2013-05-03 22:22:19	1	1	2	2	1	21	2	1	2
2012_IIT_0012	SNUPE0045	CRF	HOS	HOS2	1	LEEJUYOUNG	2013-05-04 16:26:18	1	1	2	2	1	31	1	1	2
2012_IIT_0012	SNUPE0046	CRF	HOS	HOS2	1	LEEJUYOUNG	2013-11-01 13:15:18	1	1	2	2	1	8	2	2	2
2012_IIT_0012	SNUPE0047	CRF	HOS	HOS2	1	LEEJUYOUNG	2013-05-04 19:52:52	1	1	2	2	1	86	2	1	2
2012_IIT_0012	SNUPE0048	CRF	HOS	HOS2	1	LEEJUYOUNG	2013-05-06 20:43:00	1	1	2	2	1	22	2	1	2
2012_IIT_0012	SNUPE0049	CRF	HOS	HOS2	1	KIMHANS	2013-10-28 13:43:13	2	1	2	2	2	36	2	1	2
2012_IIT_0012	SNUPE0050	CRF	HOS	HOS2	1	KIMHANS	2013-10-28 13:58:53	2	1	2	2	1	10	2	2	2
2012_IIT_0012	SNUPE0051	CRF	HOS	HOS2	1	LEEJUYOUNG	2013-11-05 09:20:18	1	1	2	2	1	24	2	1	2
2012_IIT_0012	SNUPE0052	CRF	HOS	HOS2	1	LEEJUYOUNG	2013-11-05 09:19:26	1	1	2	2	1	18	2	1	2
2012_IIT_0012	SNUPE0056	CRF	HOS	HOS2	1	LEEJUYOUNG	2013-05-06 21:55:36	1	1	1	2	1	27	2	1	2
2012_IIT_0012	SNUPE0057	CRF	HOS	HOS2	1	LEEJUYOUNG	2013-05-11 20:44:32	1	1	2	2	1	12	2	1	2
2012_IIT_0012	SNUPE0058	CRF	HOS	HOS2	1	LEEJUYOUNG	2013-10-20 13:05:00	2	1	2	2	1	5	2	2	2
2012_IIT_0012	SNUPE0059	CRF	HOS	HOS2	1	LEEJUYOUNG	2013-05-08 13:44:11	1	1	2	2	1	27	2	2	2
2012_IIT_0012	SNUPE0060	CRF	HOS	HOS2	1	LEEJUYOUNG	2013-05-08 14:47:31	1	1	2	2	1	7	2	2	2
2012_IIT_0012	SNUPE0062	CRF	HOS	HOS2	1	LEEJUYOUNG	2014-01-24 10:51:10	1	1	1	2	1	84	2	1	2
2012_IIT_0012	SNUPE0063	CRF	HOS	HOS2	1	LEEJUYOUNG	2013-05-09 14:23:35	1	1	1	2	1	38	2	1	2
2012_IIT_0012	SNUPE0064	CRF	HOS	HOS2	1	LEEJUYOUNG	2013-05-27 18:11:05	1	1	1	2	1	32	2	1	2
2012_IIT_0012	SNUPE0065	CRF	HOS	HOS2	1	LEEJUYOUNG	2013-05-11 16:06:32	1	1	1	2	1	14	2	2	2
2012_IIT_0012	SNUPE0066	CRF	HOS	HOS2	1	LEEJUYOUNG	2013-05-11 21:32:54	1	1	2	2	1	21	2	1	2
2012_IIT_0012	SNUPE0067	CRF	HOS	HOS2	1	LEEJUYOUNG	2013-05-11 22:53:21	1	1	2	2	1	20	2	1	2
2012_IIT_0012	SNUPE0068	CRF	HOS	HOS2	1	LEEJUYOUNG	2013-05-18 20:59:33	1	1	2	2	1	5	2	2	2
2012_IIT_0012	SNUPE0069	CRF	HOS	HOS2	1	LEEJUYOUNG	2013-09-03 17:45:40	1	1	2	1	1	42	2	1	2
2012_IIT_0012	SNUPE0070	CRF	HOS	HOS2	1	LEEJUYOUNG	2013-05-13 13:23:49	1	1	1	1	1	40	2	1	2
2012_IIT_0012	SNUPE0071	CRF	HOS	HOS2	1	LEEJUYOUNG	2013-05-13 18:02:56	1	1	2	2	1	29	2	1	2
2012_IIT_0012	SNUPE0072	CRF	HOS	HOS2	1	LEEJUYOUNG	2013-08-12 12:41:00	1	1	1	2	1	20	2	2	2
2012_IIT_0012	SNUPE0073	CRF	HOS	HOS2	1	LEEJUYOUNG	2013-05-23 13:24:54	1	1	2	2	1	70	2	1	2
2012_IIT_0012	SNUPE0075	CRF	HOS	HOS2	1	LEEJUYOUNG	2013-11-05 17:44:28	1	1	2	2	1	5	2	1	2
2012_IIT_0012	SNUPE0076	CRF	HOS	HOS2	1	LEEJUYOUNG	2013-05-20 10:44:25	2	1	2	2	1	14	2	1	2
2012_IIT_0012	SNUPE0077	CRF	HOS	HOS2	1	LEEJUYOUNG	2013-05-25 12:46:47	1	1	2	2	1	37	2	1	2
2012_IIT_0012	SNUPE0078	CRF	HOS	HOS2	1	LEEJUYOUNG	2013-05-25 13:12:13	1	1	1	2	1	58	2	1	2
2012_IIT_0012	SNUPE0080	CRF	HOS	HOS2	1	LEEJUYOUNG	2013-05-26 12:40:31	1	1	1	2	1	16	2	1	2
2012_IIT_0012	SNUPE0081	CRF	HOS	HOS2	1	LEEJUYOUNG	2013-05-26 14:09:09	1	1	2	2	1	32	2	1	2
2012_IIT_0012	SNUPE0082	CRF	HOS	HOS2	1	LEEJUYOUNG	2013-05-26 14:32:22	1	1	2	2	1	27	2	1	2
2012_IIT_0012	SNUPE0083	CRF	HOS	HOS2	1	LEEJUYOUNG	2013-05-26 16:01:29	1	1	2	2	1	11	2	2	2
2012_IIT_0012	SNUPE0084	CRF	HOS	HOS2	1	LEEJUYOUNG	2013-05-26 17:00:26	1	1	1	2	1	12	2	2	2
2012_IIT_0012	SNUPE0087	CRF	HOS	HOS2	1	LEEJUYOUNG	2013-05-26 20:53:38	1	1	1	1	1	7	2	1	2
2012_IIT_0012	SNUPE0088	CRF	HOS	HOS2	1	LEEJUYOUNG	2013-05-27 11:03:23	1	1	1	2	1	18	2	1	2
2012_IIT_0012	SNUPE0089	CRF	HOS	HOS2	1	LEEJUYOUNG	2013-11-05 17:45:28	1	1	2	2	1	14	2	1	2
2012_IIT_0012	SNUPE0090	CRF	HOS	HOS2	1	LEEJUYOUNG	2013-05-27 12:56:25	1	1	1	2	1	25	2	2	2
2012_IIT_0012	SNUPE0091	CRF	HOS	HOS2	1	LEEJUYOUNG	2013-05-27 13:19:41	1	1	1	2	1	26	2	1	2
2012_IIT_0012	SNUPE0092	CRF	HOS	HOS2	1	LEEJUYOUNG	2013-05-27 13:38:02	2	1	2	1	1	8	2	2	2
2012_IIT_0012	SNUPE0093	CRF	HOS	HOS2	1	LEEJUYOUNG	2013-05-27 14:03:00	2	1	2	2	1	7	2	2	2
2012_IIT_0012	SNUPE0094	CRF	HOS	HOS2	1	LEEJUYOUNG	2013-05-27 18:58:09	1	1	2	2	1	47	1	1	2
2012_IIT_0012	SNUPE0095	CRF	HOS	HOS2	1	LEEJUYOUNG	2013-11-05 17:47:19	1	1	2	1	1	8	2	1	2
2012_IIT_0012	SNUPE0096	CRF	HOS	HOS2	1	LEEJUYOUNG	2014-01-24 10:45:51	2	2	2	2	1	5	2	2	2
2012_IIT_0012	SNUPE0097	CRF	HOS	HOS2	1	LEEJUYOUNG	2013-05-28 12:59:25	1	1	2	2	1	16	2	2	2
2012_IIT_0012	SNUPE0098	CRF	HOS	HOS2	1	LEEJUYOUNG	2013-05-28 15:14:46	1	1	2	2	1	61	1	1	2
2012_IIT_0012	SNUPE0100	CRF	HOS	HOS2	1	LEEJUYOUNG	2013-05-28 17:41:32	1	1	2	2	1	5	2	2	2
2012_IIT_0012	SNUPE0101	CRF	HOS	HOS2	1	LEEJUYOUNG	2013-05-29 12:49:13	1	1	1	2	1	106	2	1	2
2012_IIT_0012	SNUPE0102	CRF	HOS	HOS2	1	LEEJUYOUNG	2013-05-30 18:33:21	1	1	2	2	1	24	2	2	2
2012_IIT_0012	SNUPE0103	CRF	HOS	HOS2	1	LEEJUYOUNG	2013-05-29 13:40:40	1	1	2	2	1	48	2	1	2
2012_IIT_0012	SNUPE0104	CRF	HOS	HOS2	1	LEEJUYOUNG	2013-05-29 14:37:56	2	1	2	2	1	19	2	2	2
2012_IIT_0012	SNUPE0106	CRF	HOS	HOS2	1	LEEJUYOUNG	2013-05-30 19:19:09	1	1	2	2	1	6	2	2	2
2012_IIT_0012	SNUPE0107	CRF	HOS	HOS2	1	LEEJUYOUNG	2013-05-31 11:33:39	1	1	2	2	1	15	2	1	2
2012_IIT_0012	SNUPE0108	CRF	HOS	HOS2	1	LEEJUYOUNG	2013-06-04 17:53:41	1	2	2	2	1	11	2	2	2
2012_IIT_0012	SNUPE0110	CRF	HOS	HOS2	1	LEEJUYOUNG	2013-06-04 18:30:16	1	2	2	2	1	13	2	2	2
2012_IIT_0012	SNUPE0111	CRF	HOS	HOS2	1	LEEJUYOUNG	2013-06-26 15:57:29	1	1	2	2	1	6	2	2	2
2012_IIT_0012	SNUPE0112	CRF	HOS	HOS2	1	LEEJUYOUNG	2013-06-15 13:43:03	1	1	2	2	1	3	2	2	2
2012_IIT_0012	SNUPE0113	CRF	HOS	HOS2	1	LEEJUYOUNG	2013-06-15 15:11:30	1	1	2	2	1	62	2	1	2
2012_IIT_0012	SNUPE0115	CRF	HOS	HOS2	1	LEEJUYOUNG	2013-06-15 16:13:20	1	1	2	2	1	8	2	2	2
2012_IIT_0012	SNUPE0116	CRF	HOS	HOS2	1	LEEJUYOUNG	2013-06-15 16:40:39	1	1	2	2	1	18	2	2	2
2012_IIT_0012	SNUPE0117	CRF	HOS	HOS2	1	LEEJUYOUNG	2013-06-19 17:39:18	1	2	2	2	1	6	2	2	2
2012_IIT_0012	SNUPE0118	CRF	HOS	HOS2	1	LEEJUYOUNG	2013-11-04 13:02:32	1	1	1	1	1	32	2	1	2
2012_IIT_0012	SNUPE0119	CRF	HOS	HOS2	1	LEEJUYOUNG	2013-06-21 12:52:04	1	1	2	1	1	15	2	1	2
2012_IIT_0012	SNUPE0120	CRF	HOS	HOS2	1	KIMHANS	2013-11-04 14:41:34	2	2	2	2	1	6	2	1	2
2012_IIT_0012	SNUPE0121	CRF	HOS	HOS2	1	LEEJUYOUNG	2013-06-25 08:53:16	1	1	1	2	1	56	2	1	2
2012_IIT_0012	SNUPE0122	CRF	HOS	HOS2	1	LEEJUYOUNG	2013-06-21 16:39:27	2	1	2	2	1	3	2	2	2
2012_IIT_0012	SNUPE0123	CRF	HOS	HOS2	1	LEEJUYOUNG	2013-06-22 21:23:48	1	1	2	2	1	15	2	1	2
2012_IIT_0012	SNUPE0124	CRF	HOS	HOS2	1	LEEJUYOUNG	2013-08-28 21:06:35	1	1	2	2	1	10	2	1	2
2012_IIT_0012	SNUPE0125	CRF	HOS	HOS2	1	LEEJUYOUNG	2013-06-24 12:38:44	1	1	2	2	1	21	2	1	2
2012_IIT_0012	SNUPE0126	CRF	HOS	HOS2	1	LEEJUYOUNG	2013-06-24 15:27:51	2	1	2	2	1	15	2	1	2
2012_IIT_0012	SNUPE0127	CRF	HOS	HOS2	1	LEEJUYOUNG	2013-12-10 11:14:23	2	2	2	2	1	0	2	2	2
2012_IIT_0012	SNUPE0128	CRF	HOS	HOS2	1	LEEJUYOUNG	2013-06-25 12:29:41	1	1	2	2	1	7	2	2	2
2012_IIT_0012	SNUPE0129	CRF	HOS	HOS2	1	LEEJUYOUNG	2013-06-25 16:43:44	1	1	2	2	1	15	2	2	2
2012_IIT_0012	SNUPE0130	CRF	HOS	HOS2	1	LEEJUYOUNG	2013-06-26 16:32:43	1	1	2	2	1	14	2	2	2
[truncated: 206 more rows]

## Sheet: IE
Study_No	Subject_No	Visit	Page_ID	Section_ID	Inputseq	Reg Id	Reg Datetime	IN1	IN2	EX1	EX2	EX3	EX4	EX5
[truncated: 470 more rows]

[truncated: 5 more sheets: MAT, MOR, NF, NFADD, SG]
