# Supplementary material for: Efficacy and safety of fluconazole prophylaxis in extremely low birth weight infants: multicenter pre-post cohort study
Source: BMC Pediatr. 2016 May 16;16:67. doi: 10.1186/s12887-016-0605-y (PMC4869366; doi:10.1186/s12887-016-0605-y)
Supplement: Additional file 2: — Data dictionary. The coding IDs, names, sequences and values of each data are described. (XLSX 2247 kb) [file 12887_2016_605_MOESM2_ESM.xlsx]

## Sheet: study_information
Page ID	Page Ver	Section ID	Section Ver	Field ID	Field Ver	Field Type	Figure	COMMON	MandatYn	OvrMandatYn	Number Range	Code ID	Description	Modifier	Datetime
ENROLL	1	ENROLL	1	STUDY_NO	1	Character	13	Y	Y
ENROLL	1	ENROLL	1	SUBJECT_NO	1	Character	30	Y	Y
ENROLL	1	ENROLL	1	ORG	1	Character	30	Y	Y
ENROLL	1	ENROLL	1	ORG_CODE	1	Character	5	Y	Y
ENROLL	1	ENROLL	1	ICDTC	1	Date		Y	Y
ENROLL	1	ENROLL	1	BRTHDTC	1	Date		Y	Y
ENROLL	1	ENROLL	1	SEX	1	Character	8	Y	Y
ENROLL	1	ENROLL	1	AGE	1	Character	5	Y	Y
AE	3	AE	26	FV	2	Drop Down	20	N				FU_YNK		KAHEEK	2012-09-27 13:41:08
AE	3	AE	26	QT	1	Drop Down	20	N				FU_YNK		KAHEEK	2012-09-27 11:40:59
AE	3	AE	26	TC	1	Drop Down	20	N				FU_YNK		KAHEEK	2012-09-27 13:39:15
AE	3	AE	26	RA	1	Drop Down	20	N				FU_YNK		KAHEEK	2012-09-27 13:40:24
AE	3	AE	26	VM	1	Drop Down	20	N				FU_YNK		KAHEEK	2012-09-27 13:42:26
AE	3	AE	26	DH	1	Drop Down	20	N				FU_YNK		KAHEEK	2012-09-27 13:43:25
AE	3	AE	26	AST	1	Drop Down	20	N				FU_YNK		KAHEEK	2012-09-27 13:44:13
AE	3	AE	26	ALT	1	Drop Down	20	N				FU_YNK		KAHEEK	2012-09-27 13:45:05
AE	3	AE	26	DB	3	Drop Down	20	N				FU_YNK		KAHEEK	2012-09-27 13:53:50
AE	3	AE	26	CRE	1	Drop Down	20	N				FU_YNK		KAHEEK	2012-09-27 13:47:20
AE	3	AE	26	OS	1	Drop Down	20	N				FU_YNK		KAHEEK	2012-09-27 13:48:43
AE	3	AE	26	RIC	2	Drop Down	20	N				FU_YNK		KAHEEK	2012-09-27 13:53:33
BIR	3	BIR	117	GRO	1	Drop Down	20	N				FU_P		KAHEEK	2012-09-25 16:42:41
BIR	3	BIR	117	NSD	2	Date		N						KAHEEK	2012-09-25 15:43:00
BIR	3	BIR	117	NED	3	Date		N						KAHEEK	2012-09-25 15:44:22
BIR	3	BIR	117	DSTAY	3	Number	3	N						KAHEEK	2012-09-25 15:44:47
BIR	3	BIR	117	BL	5	Drop Down	20	N				FU_LO		KAHEEK	2012-09-25 15:45:20
BIR	3	BIR	117	GW	6	Number	2	N						KAHEEK	2012-09-25 15:45:31
BIR	3	BIR	117	GD	5	Number	1	N						KAHEEK	2012-09-25 15:40:34
BIR	3	BIR	117	BW	4	Number	4	N						KAHEEK	2012-09-25 15:45:45
BIR	3	BIR	117	SGA	4	Drop Down	20	N				FU_YN		KAHEEK	2012-09-25 15:46:21
BIR	3	BIR	117	AS1	1	Number	1	N						KAHEEK	2012-09-25 15:48:37
BIR	3	BIR	117	AS5	1	Number	1	N						KAHEEK	2012-09-25 15:49:16
BIR	3	BIR	117	PROM	1	Drop Down	20	N				FU_YNK		KAHEEK	2012-09-25 15:51:50
BIR	3	BIR	117	DV	1	Drop Down	20	N				FU_DEL		KAHEEK	2012-09-25 15:53:34
BIR	3	BIR	117	DIS	1	Drop Down	20	N				FU_DIS		KAHEEK	2012-09-25 15:54:34
BIR	3	BIR	117	O2	5	Check Box	20	N				FU_O		KAHEEK	2012-09-25 16:11:31
BIR	3	BIR	117	MO	5	Check Box	20	N				FU_M		KAHEEK	2012-09-27 14:51:24
BIR	3	BIR	117	GA	3	Check Box	20	N				FU_G		KAHEEK	2012-09-27 14:50:49
BIR	3	BIR	117	VP	6	Check Box	20	N				FU_V		KAHEEK	2012-09-27 14:50:58
BIR	3	BIR	117	IL	3	Check Box	20	N				FU_I		KAHEEK	2012-09-27 14:51:35
BIR	3	BIR	117	NON	1	Check Box	20	N				FU_N		KAHEEK	2012-09-27 14:48:47
BIR	3	BIR	117	FI	1	Check Box	20	N				FU_FI		KAHEEK	2012-09-25 16:16:02
BIR	3	BIR	117	BI	2	Check Box	20	N				FU_BI		KAHEEK	2012-09-25 16:18:38
BIR	3	BIR	117	RF	1	Check Box	20	N				FU_RF		KAHEEK	2012-09-25 16:20:01
BIR	3	BIR	117	CF	2	Check Box	20	N				FU_CF		KAHEEK	2012-09-25 16:21:54
BIR	3	BIR	117	HF	1	Check Box	20	N				FU_HF		KAHEEK	2012-09-25 16:21:37
BIR	3	BIR	117	NE	1	Check Box	20	N				FU_NE		KAHEEK	2012-09-25 16:23:45
BIR	3	BIR	117	PM	1	Check Box	20	N				FU_PM		KAHEEK	2012-09-25 16:24:26
BIR	3	BIR	117	UK	1	Check Box	20	N				FU_UK		KAHEEK	2012-09-25 16:24:59
BIR	3	BIR	117	OTH	3	Check Box	20	N				FU_OTH		KAHEEK	2012-09-25 16:33:51
BIR	3	BIR	117	OTHO	3	Character	100	N						KAHEEK	2012-09-25 16:34:57
CF	6	CF	61	CFU	4	Drop Down	20	N				FU_YNK		KAHEEK	2012-09-27 11:11:28
CF	6	CFADD	44	C_N	1	Number	2	N						KAHEEK	2012-09-27 10:26:48
CF	6	CFADD	44	C_OR	1	Drop Down	20	N				FU_FUC		KAHEEK	2012-09-27 10:27:44
CF	6	CFADD	44	C_O	4	Character	50	N						KAHEEK	2012-09-27 14:53:29
CF	6	CFADD	44	CY	2	Character	2	N						KAHEEK	2012-09-27 10:40:13
CF	6	CFADD	44	CM	1	Character	2	N						KAHEEK	2012-09-27 10:30:31
CF	6	CFADD	44	CD	3	Character	2	N						KAHEEK	2012-09-27 10:41:22
CF	6	CFADD	44	C_SE	5	Drop Down	20	N				FU_FS		KAHEEK	2012-09-27 14:54:48
CF	6	CFADD	44	CS	2	Drop Down	20	N				FU_S		KAHEEK	2012-09-27 11:13:43
CF	6	CFADD	44	CS_O	5	Check Box	20	N				FU_OT		KAHEEK	2013-02-21 14:36:54
FI	6	FI	80	IF	4	Drop Down	20	N	Y			FU_YNK		KAHEEK	2012-09-27 11:09:51
FI	6	FIADD	69	F_N	5	Number	2	N						KAHEEK	2012-09-26 13:58:29
FI	6	FIADD	69	F_OR	7	Drop Down	20	N				FU_FU		KAHEEK	2012-11-12 15:25:49
FI	6	FIADD	69	F_O	13	Character	100	N						KAHEEK	2012-11-12 15:25:59
FI	6	FIADD	69	FY	6	Character	2	N						KAHEEK	2012-09-27 11:05:16
FI	6	FIADD	69	FM	3	Character	2	N						KAHEEK	2012-09-26 13:52:09
FI	6	FIADD	69	FD	8	Character	2	N						KAHEEK	2012-09-27 11:04:30
FI	6	FIADD	69	F_SE	6	Drop Down	20	N				FU_FS		KAHEEK	2012-09-27 11:05:23
HOS	5	HOS1	21	SUR	4	Drop Down	20	N				FU_YNK		KAHEEK	2012-09-26 13:25:58
HOS	5	HOS1	21	BPD	3	Drop Down	20	N				FU_YNK		KAHEEK	2012-09-26 13:26:07
HOS	5	HOS1	21	NEC	3	Drop Down	20	N				FU_YNK		KAHEEK	2012-09-26 13:26:21
HOS	5	HOS1	21	IVH	3	Drop Down	20	N				FU_YNK		KAHEEK	2012-09-26 13:26:29
HOS	5	HOS1	21	ROP	4	Drop Down	20	N				FU_YNK		KAHEEK	2012-09-26 13:27:02
HOS	5	HOS1	21	LOP	6	Drop Down	20	N				FU_YN		KAHEEK	2012-09-26 13:27:14
HOS	5	HOS1	21	INC	3	Character	5	N						KAHEEK	2012-09-26 13:27:22
HOS	5	HOS1	21	TPN	2	Drop Down	20	N				FU_YNK		KAHEEK	2012-09-26 13:27:30
HOS	5	HOS1	21	FED	4	Character	5	N						KAHEEK	2012-09-26 13:29:05
HOS	5	HOS1	21	NPO	2	Character	5	N						KAHEEK	2012-09-26 13:27:51
HOS	5	HOS1	21	H2B	2	Drop Down	20	N				FU_YNK		KAHEEK	2012-09-26 13:28:00
HOS	5	HOS1	21	NEU	2	Drop Down	20	N				FU_YNK		KAHEEK	2012-09-26 13:28:08
HOS	5	HOS2	42	INT	2	Drop Down	20	N				FU_YNK		KAHEEK	2012-09-26 13:25:20
HOS	5	HOS2	42	OXY	2	Drop Down	20	N				FU_YNK		KAHEEK	2012-09-26 13:25:12
HOS	5	HOS2	42	STR	2	Drop Down	20	N				FU_YNK		KAHEEK	2012-09-26 13:25:01
HOS	5	HOS2	42	UAV	2	Drop Down	20	N				FU_YNK		KAHEEK	2012-09-26 13:24:53
HOS	5	HOS2	42	PCV	2	Drop Down	20	N				FU_YNK		KAHEEK	2012-09-26 13:24:47
HOS	5	HOS2	42	BTX	2	Character	5	N						KAHEEK	2012-09-26 13:24:39
HOS	5	HOS2	42	CEP	2	Drop Down	20	N				FU_YNK		KAHEEK	2012-09-26 13:24:28
HOS	5	HOS2	42	VAN	2	Drop Down	20	N				FU_YNK		KAHEEK	2012-09-26 13:24:19
HOS	5	HOS2	42	FTX	2	Drop Down	20	N				FU_YNK		KAHEEK	2012-09-26 11:31:03
IE	3	IE	26	IN1	4	Drop Down	20	N				FU_YN		KAHEEK	2012-09-25 13:47:54
IE	3	IE	26	IN2	3	Drop Down	20	N				FU_YN		KAHEEK	2012-09-25 13:48:09
IE	3	IE	26	EX1	1	Drop Down	20	N				FU_YN		KAHEEK	2012-09-25 13:53:03
IE	3	IE	26	EX2	1	Drop Down	20	N				FU_YN		KAHEEK	2012-09-25 13:53:57
IE	3	IE	26	EX3	1	Drop Down	20	N				FU_YN		KAHEEK	2012-09-25 13:55:48
IE	3	IE	26	EX4	2	Drop Down	20	N				FU_YN		KAHEEK	2012-09-25 13:59:18
IE	3	IE	26	EX5	1	Drop Down	20	N				FU_YN		KAHEEK	2012-09-25 13:58:27
MAT	3	MAT	30	STE	3	Drop Down	20	N				FU_YNK		KAHEEK	2012-09-25 17:11:57
MAT	3	MAT	30	STE_Y	2	Drop Down	20	N				FU_STE		KAHEEK	2012-09-25 17:07:31
MAT	3	MAT	30	AB	2	Drop Down	20	N				FU_YNK		KAHEEK	2012-09-25 17:12:04
MAT	3	MAT	30	AF	2	Drop Down	20	N				FU_YNK		KAHEEK	2012-09-25 17:12:11
MAT	3	MAT	30	EC	1	Drop Down	20	N				FU_YNK		KAHEEK	2012-09-25 17:13:40
MAT	3	MAT	30	DM	1	Drop Down	20	N				FU_YNK		KAHEEK	2012-09-25 17:14:52
MAT	3	MAT	30	CH	1	Drop Down	20	N				FU_YNK		KAHEEK	2012-09-25 17:16:25
MAT	3	MAT	30	CH_Y	1	Drop Down	20	N				FU_CHO		KAHEEK	2012-09-25 17:18:20
MAT	3	MAT	30	MP	2	Drop Down	20	N				FU_YNK		KAHEEK	2012-09-25 17:31:24
MOR	2	MOR	46	CP	4	Drop Down	20	N				FU_YNK		KAHEEK	2012-09-27 14:14:36
MOR	2	MOR	46	CPY	3	Drop Down	20	N				FU_CP		KAHEEK	2012-09-27 14:11:56
MOR	2	MOR	46	PVL	4	Drop Down	20	N				FU_YNK		KAHEEK	2012-09-27 14:14:42
MOR	2	MOR	46	PVLY	2	Drop Down	20	N				FU_PVL		KAHEEK	2012-09-27 14:12:36
MOR	2	MOR	46	PHY	4	Drop Down	20	N				FU_YNK		KAHEEK	2012-09-27 14:15:25
MOR	2	MOR	46	PHYY	2	Drop Down	20	N				FU_HYD		KAHEEK	2012-09-27 14:13:15
MOR	2	MOR	46	BLI	3	Drop Down	20	N				FU_YNK		KAHEEK	2012-09-27 14:15:45
MOR	2	MOR	46	DEF	3	Drop Down	20	N				FU_YNK		KAHEEK	2012-09-27 14:15:51
MOR	2	MOR	46	CA	3	Drop Down	20	N				FU_YNK		KAHEEK	2012-09-27 14:15:57
NF	7	NF	20	IFC	5	Drop Down	20	N				FU_YNK		KAHEEK	2012-11-06 11:42:48
NF	7	NFADD	3	NO	1	Number	2	N						KAHEEK	2012-09-26 11:55:27
NF	7	NFADD	3	N_OR	1	Drop Down	20	N				FU_NFU		KAHEEK	2012-09-26 11:57:44
NF	7	NFADD	3	IFY	4	Character	2	N						KAHEEK	2012-09-26 13:15:42
NF	7	NFADD	3	IFM	3	Character	2	N						KAHEEK	2012-09-26 13:15:49
NF	7	NFADD	3	IFD	3	Character	2	N						KAHEEK	2012-09-26 13:15:57
NF	7	NFADD	3	IF_O	2	Character	100	N						KAHEEK	2012-09-26 13:18:33
SG	2	SG	26	SG	4	Character	10	N						KAHEEK	2012-11-06 11:02:37
SG	2	SG	26	SGD	4	Date		N						KAHEEK	2012-11-06 11:45:10

## Sheet: codelist
Code ID	CodeName	CodeSeq	CodeValue	CodeText	Date	Modifier
FU_BI	died2	1	1	Invasive bacterial infection	2012-09-25	KAHEEK
FU_CF	died4	1	1	Cardiac failure	2012-09-25	KAHEEK
FU_CHO	chorioamnionitis	1	1	Clinical	2012-09-25	KAHEEK
FU_CHO	chorioamnionitis	2	2	Histological	2012-09-25	KAHEEK
FU_CHO	chorioamnionitis	3	3	Unknown	2012-09-25	KAHEEK
FU_CP	celebral palsy	1	1	Spastic diplegia	2012-09-25	KAHEEK
FU_CP	celebral palsy	2	2	Spastic hemiplegia	2012-09-25	KAHEEK
FU_CP	celebral palsy	3	3	Unknown	2012-09-25	KAHEEK
FU_DEL	delivery	1	1	C/S	2012-09-24	KAHEEK
FU_DEL	delivery	2	2	Vaginal Delivery	2012-09-24	KAHEEK
FU_DEL	delivery	3	3	Unknown	2012-09-24	KAHEEK
FU_DIS	discharge	1	1	Alive	2012-09-25	KAHEEK
FU_DIS	discharge	2	2	Died	2012-09-25	KAHEEK
FU_DIS	discharge	3	3	Unknown	2012-09-25	KAHEEK
FU_FI	died1	1	1	Invasive fungal infection	2012-09-25	KAHEEK
FU_FS	fluconazole sensitivity	1	1	Sensitive	2012-09-25	KAHEEK
FU_FS	fluconazole sensitivity	2	2	Resistant	2012-09-25	KAHEEK
FU_FS	fluconazole sensitivity	3	3	Unknown	2012-09-25	KAHEEK
FU_FU	fungal infection	1	1	Candida albicans	2012-09-25	KAHEEK
FU_FU	fungal infection	2	2	Candida glabrata	2012-09-25	KAHEEK
FU_FU	fungal infection	3	3	Candida parasilosis	2012-09-25	KAHEEK
FU_FU	fungal infection	4	4	Candida krusei	2012-09-25	KAHEEK
FU_FU	fungal infection	5	5	Aspergillus spp.	2012-09-25	KAHEEK
FU_FU	fungal infection	6	6	Others	2012-09-25	KAHEEK
FU_FUC	fungus colonization	1	1	Candida albicans	2012-09-25	KAHEEK
FU_FUC	fungus colonization	2	2	Candida glabrata	2012-09-25	KAHEEK
FU_FUC	fungus colonization	3	3	Candida parasilosis	2012-09-25	KAHEEK
FU_FUC	fungus colonization	4	4	Candida krusei	2012-09-25	KAHEEK
FU_FUC	fungus colonization	5	5	Aspergillus spp.	2012-09-25	KAHEEK
FU_FUC	fungus colonization	6	6	Malassezia spp.	2012-09-25	KAHEEK
FU_FUC	fungus colonization	7	7	Others	2012-09-25	KAHEEK
FU_G	alive3	1	1	G-tube/Gastrostomy	2012-09-25	KAHEEK
FU_HF	died5	1	1	Hepatic failure	2012-09-25	KAHEEK
FU_HYD	hydro	1	1	Intervention	2012-09-25	KAHEEK
FU_HYD	hydro	2	2	No-intervention	2012-09-25	KAHEEK
FU_HYD	hydro	3	3	Unknown	2012-09-25	KAHEEK
FU_I	alive5	1	1	Ileostomy	2012-09-25	KAHEEK
FU_LO	location	1	1	본원	2012-09-24	KAHEEK
FU_LO	location	2	2	원외	2012-09-24	KAHEEK
FU_M	alive2	1	1	모니터	2012-09-25	KAHEEK
FU_N	alive6	1	1	None	2012-09-27	KAHEEK
FU_NE	died6	1	1	NEC	2012-09-25	KAHEEK
FU_NFU	non fungal agent	1	1	Staphylococcus aureus	2012-09-25	KAHEEK
FU_NFU	non fungal agent	2	2	Staphylococcus epidermidis	2012-09-25	KAHEEK
FU_NFU	non fungal agent	3	3	Coagulase negative staphylococci otherwise S.epidermidis	2012-09-25	KAHEEK
FU_NFU	non fungal agent	4	4	Group B streptococci	2012-09-25	KAHEEK
FU_NFU	non fungal agent	5	5	Viridans group streptococci	2012-09-25	KAHEEK
FU_NFU	non fungal agent	6	6	Klebsiella spp.	2012-09-25	KAHEEK
FU_NFU	non fungal agent	7	7	Esherichia coli	2012-09-25	KAHEEK
FU_NFU	non fungal agent	8	8	Pseudomonas spp.	2012-09-25	KAHEEK
FU_NFU	non fungal agent	9	9	Others	2012-09-25	KAHEEK
FU_O	alive1	1	1	산소투여	2012-09-25	KAHEEK
FU_OT	others	1	1	Others	2013-02-21	KAHEEK
FU_OTH	died8	1	1	Otherwise	2012-09-25	KAHEEK
FU_P	GROUP	1	1	PP group	2012-09-25	KAHEEK
FU_P	GROUP	2	2	P group	2012-09-25	KAHEEK
FU_PM	died7	1	1	Prematurity	2012-09-25	KAHEEK
FU_PVL	PVL	1	1	Cystic	2012-09-25	KAHEEK
FU_PVL	PVL	2	2	Diffuse	2012-09-25	KAHEEK
FU_PVL	PVL	3	3	Unknown	2012-09-25	KAHEEK
FU_RF	died3	1	1	Respiratory failure	2012-09-25	KAHEEK
FU_S	cultured site	1	1	Axilla	2012-09-26	KAHEEK
FU_S	cultured site	2	2	Ear	2012-09-26	KAHEEK
FU_S	cultured site	3	3	Nasal	2012-09-26	KAHEEK
FU_S	cultured site	4	4	Throat	2012-09-26	KAHEEK
FU_S	cultured site	5	5	TTA	2012-09-26	KAHEEK
FU_S	cultured site	6	6	Urine	2012-09-26	KAHEEK
FU_S	cultured site	7	7	Stool	2012-09-26	KAHEEK
FU_S	cultured site	8	8	Rectal	2012-09-26	KAHEEK
FU_S	cultured site	9	9	Wound	2012-09-26	KAHEEK
FU_STE	steroid	1	1	Incomplete	2012-09-25	KAHEEK
FU_STE	steroid	2	2	Complete	2012-09-25	KAHEEK
FU_STE	steroid	3	3	Unknown	2012-09-25	KAHEEK
FU_UK	died9	1	1	Unknown	2012-09-25	KAHEEK
FU_V	alive4	1	1	VPS	2012-09-25	KAHEEK
FU_YN	YES/NO	1	1	Yes	2012-09-25	KAHEEK
FU_YN	YES/NO	2	2	No	2012-09-25	KAHEEK
FU_YNK	Yes/No/UK	1	1	Yes	2012-09-24	KAHEEK
FU_YNK	Yes/No/UK	2	2	No	2012-09-24	KAHEEK
FU_YNK	Yes/No/UK	3	3	Unknown	2012-09-24	KAHEEK
